# Supplementary material for: Effect of Shading on Physiological Attributes and Proteomic Analysis of Tea during Low Temperatures
Source: Plants (Basel). 2023 Dec 24;13(1):63. doi: 10.3390/plants13010063 (PMC10780538; doi:10.3390/plants13010063)
Supplement: Supplementary file 1 [file plants-13-00063-s001.zip]

Archive with 45 entries (30 files):
- Figure S1.pdf
- Figure S2.pdf
- Figure S3.pdf
- Figure S4.pdf
- Table S1/
- Table S10/
- Table S10/nCK_vs_nSD60_subcellular_location.xlsx
- Table S11/
- Table S11/dCK_vs_dSD60_subcellular_location.xlsx
- Table S12/
- Table S12/nSD60_vs_dSD60_subcellular_location.xlsx
- Table S13/
- Table S13/nCK_vs_nSD60_DEPs.xlsx
- Table S14/
- Table S14/dCK_vs_dSD60_DEPs.xlsx
- Table S15/
- Table S15/nSD60_vs_dSD60_DEPs.xlsx
- Table S1/Table S1.xlsx
- Table S2/
- Table S2/dCK_vs_dSD60_GO_classification.xlsx
- Table S2/nCK_vs_nSD60_GO_classification.xlsx
- Table S2/nSD60_vs_dSD60_GO_classification.xlsx
- Table S3/
- Table S3/dCK_vs_dSD60_KEGG_diff_bar.png
- Table S3/nCK_vs_nSD60_KEGG_diff_bar.png
- Table S3/nSD60_vs_dSD60_KEGG_diff_bar.png
- Table S3/Table S3.xlsx
- Table S4/
- Table S4/Table S4.xlsx
- Table S5/
- Table S5/Table S5.xlsx
- Table S6/
- Table S6/dCK_vs_dSD60_KOG_enrichment.xlsx
- Table S6/nCK_vs_nSD60_KOG_enrichment.xlsx
- Table S6/nSD60_vs_dSD60_KOG_enrichment.xlsx
- Table S7/
- Table S7/all_kmeans_cluster_all.xlsx
- Table S8/
- Table S8/dCK_vs_dSD60_GO_enrichment.xlsx
- Table S8/nCK_vs_nSD60_GO_enrichment.xlsx
- Table S8/nSD60_vs_dSD60_GO_enrichment.xlsx
- Table S9/
- Table S9/dCK_vs_dSD60_KEGG_enrichment.xlsx
- Table S9/nCK_vs_nSD60_KEGG_enrichment.xlsx
- Table S9/nSD60_vs_dSD60_KEGG_enrichment.xlsx
