# Supplementary material for: Effect of Shading on Physiological Attributes and Proteomic Analysis of Tea during Low Temperatures
Source: Plants (Basel). 2023 Dec 24;13(1):63. doi: 10.3390/plants13010063 (PMC10780538; doi:10.3390/plants13010063)
Supplement: Supplementary file 1 [file plants-13-00063-s001.zip › Table S10/nCK_vs_nSD60_subcellular_location.xlsx]

## Sheet: Sheet1
Subcellular_localization	Up	Down	Count	Proteins
chloroplast	2	1	3	A0A7J7GMM6;A2T1L9;A0A7J7HLC6
Cytoplasm	4	0	4	A0A4S4ENN3;G0Z053;A0A4S4DFQ8;A0A7J7I185
Nucleus	2	2	4	A0A7J7HZN2;A0A7J7GXX6;A0A4S4E6S2;A0A4S4ELM5
Extracell	3	0	3	A0A4V3WME9;A0A7J7GQS1;A0A7J7GQZ8
	11	3	14
