# Supplementary material for: Effect of Shading on Physiological Attributes and Proteomic Analysis of Tea during Low Temperatures
Source: Plants (Basel). 2023 Dec 24;13(1):63. doi: 10.3390/plants13010063 (PMC10780538; doi:10.3390/plants13010063)
Supplement: Supplementary file 1 [file plants-13-00063-s001.zip › Table S11/dCK_vs_dSD60_subcellular_location.xlsx]

## Sheet: Sheet1
Subcellular_localization	Up	Down	Count	Proteins
chloroplast	3	5	8	A0A7J7G8F3;A0A7J7GKR1;A0A7J7GMM6;A0A4V3WM41;A0A7J7FX29;A0A4S4EFX1;A2T1L9;A0A7J7GAY3
Cytoplasm	1	1	2	A0A4S4DFQ8;A0A7J7I185
Nucleus	1	2	3	A0A7J7HSW9;A0A7J7HZN2;A0A7J7GXX6
Plasma membrane	2	0	2	A0A7J7FPU1;A0A4S4EBQ7
Extracell	0	5	5	A0A4S4CXP2;A0A4V3WME9;A0A7J7HX48;A0A7J7GQS1;A0A7J7GQZ8
	7	13	20
