# Supplementary material for: Effect of Shading on Physiological Attributes and Proteomic Analysis of Tea during Low Temperatures
Source: Plants (Basel). 2023 Dec 24;13(1):63. doi: 10.3390/plants13010063 (PMC10780538; doi:10.3390/plants13010063)
Supplement: Supplementary file 1 [file plants-13-00063-s001.zip › Table S12/nSD60_vs_dSD60_subcellular_location.xlsx]

## Sheet: Sheet1
Subcellular_localization	Up	Down	Count	Proteins
chloroplast	2	3	5	A0A7J7GMM6;A0A7J7FX29;A0A7J7HEP6;A2T1L9;A0A4S4D849
Cytoplasm	1	3	4	A0A2U8T4Y0;G0Z053;A0A4S4DFQ8;A0A7J7HAZ1
Nucleus	0	1	1	A0A7J7HZN2
Plasma membrane	0	1	1	A0A7J7I7E8
Extracell	0	1	1	A0A7J7GQS1
	3	9	12
