# Supplementary material for: Effect of Shading on Physiological Attributes and Proteomic Analysis of Tea during Low Temperatures
Source: Plants (Basel). 2023 Dec 24;13(1):63. doi: 10.3390/plants13010063 (PMC10780538; doi:10.3390/plants13010063)
Supplement: Supplementary file 1 [file plants-13-00063-s001.zip › Table S13/nCK_vs_nSD60_DEPs.xlsx]

## Sheet: Sheet1
Accession	Description	Gene	nCK-1	nCK-2	nCK-3	nSD60-1	nSD60-2	nSD60-3	FC	Pvalue	Regulated	Biological process	Cellular component	Molecular function	KOG	K	KEGG_Pathways	IPRs	Subcellular_localization	signalP
A0A7J7HZN2	Dehydrin OS=Camellia sinensis OX=4442 GN=HYC85_005495 PE=3 SV=1	HYC85_005495	11.5243	10.9393	10.5985	19.0457	19.5602	18.1459	1.7165	0.0001	up	GO:0009414 response to water deprivation	--	--	--	--	--	IPR000167: Dehydrin;IPR030513: Dehydrin, conserved site	Nucleus	--
A0A4S4ENN3	Alcohol dehydrogenase OS=Camellia sinensis var. sinensis OX=542762 GN=TEA_026230 PE=3 SV=1	TEA_026230	17.7599	17.8914	17.8764	29.7705	28.5182	30.2026	1.6532	0.001	up	--	--	GO:0008270 zinc ion binding;GO:0016491 oxidoreductase activity	Q: Secondary metabolites biosynthesis, transport and catabolism	K18857	ko00010: Glycolysis / Gluconeogenesis;ko00071: Fatty acid degradation;ko00350: Tyrosine metabolism;ko00592: alpha-Linolenic acid metabolism;ko00620: Pyruvate metabolism;ko01100: Metabolic pathways;ko01110: Biosynthesis of secondary metabolites	IPR002328: Alcohol dehydrogenase, zinc-type, conserved site;IPR011032: GroES-like superfamily;IPR013149: Alcohol dehydrogenase-like, C-terminal;IPR013154: Alcohol dehydrogenase, N-terminal;IPR036291: NAD(P)-binding domain superfamily	Cytoplasm	--
G0Z053	Late embryogenesis abundant protein OS=Camellia sinensis OX=4442 PE=2 SV=1	--	13.2156	13.3012	13.1137	19.6964	20.6162	20.0145	1.5222	0.0004	up	GO:0009269 response to desiccation	--	--	--	--	--	IPR004864: Late embryogenesis abundant protein, LEA_2 subgroup;IPR013990: Water stress and hypersensitive response domain	Cytoplasm	--
A0A7J7GMM6	Late embryogenesis abundant protein D-29-like OS=Camellia sinensis OX=4442 GN=HYC85_021841 PE=3 SV=1	HYC85_021841	3.8913	3.9926	3.9712	8.3169	8.4529	8.5196	2.1332	0	up	--	--	--	--	--	--	IPR004238: Late embryogenesis abundant protein, LEA_4 subgroup	chloroplast	--
A0A4S4DFQ8	Glutathione transferase OS=Camellia sinensis var. sinensis OX=542762 GN=TEA_023893 PE=3 SV=1	TEA_023893	2.9226	2.7992	2.5191	5.9973	5.6164	5.8965	2.1248	0.0009	up	GO:0006749 glutathione metabolic process;GO:0042221 response to chemical	--	GO:0004364 glutathione transferase activity	O: Posttranslational modification, protein turnover, chaperones	K00799	ko00480: Glutathione metabolism;ko01100: Metabolic pathways	IPR004045: Glutathione S-transferase, N-terminal;IPR004046: Glutathione S-transferase, C-terminal;IPR010987: Glutathione S-transferase, C-terminal-like;IPR036249: Thioredoxin-like superfamily;IPR036282: Glutathione S-transferase, C-terminal domain superfamily;IPR045073: Glutathione S-transferase Omega/Tau-like;IPR045074: Glutathione S-transferases Tau, C-terminal alpha helical domain, plant	Cytoplasm	--
A0A7J7GXX6	Protein argonaute 16 OS=Camellia sinensis OX=4442 GN=HYC85_015860 PE=3 SV=1	HYC85_015860	0.2474	0.2411	0.2714	0.161	0.1904	0.1527	0.6634	0.0112	down	GO:0031047 gene silencing by RNA;GO:0051607 defense response to virus	--	GO:0003676 nucleic acid binding	J: Translation, ribosomal structure and biogenesis	K11593	--	IPR003100: PAZ domain;IPR003165: Piwi domain;IPR012337: Ribonuclease H-like superfamily;IPR032472: Argonaute linker 2 domain;IPR032473: Protein argonaute, Mid domain;IPR032474: Protein argonaute, N-terminal;IPR036085: PAZ domain superfamily;IPR036397: Ribonuclease H superfamily;IPR045246: Argonaute-like, PIWI domain	Nucleus	--
A2T1L9	Thaumatin-like protein OS=Camellia sinensis OX=4442 PE=2 SV=1	--	0.0178	0.0264	0.0234	0.0462	0.0478	0.045	2.0542	0.0223	up	--	--	--	--	K01183	ko00520: Amino sugar and nucleotide sugar metabolism;ko01100: Metabolic pathways	IPR001938: Thaumatin family;IPR017949: Thaumatin, conserved site;IPR037176: Osmotin/thaumatin-like superfamily	chloroplast	CS pos: 24-25. TNA-AT. Pr: 0.8968
A0A7J7I185	Nucleolar protein 6 OS=Camellia sinensis OX=4442 GN=HYC85_005506 PE=3 SV=1	HYC85_005506	3.913	3.617	3.7534	6.5946	7.2892	6.7133	1.8254	0.0002	up	--	GO:0005730 nucleolus	GO:0003723 RNA binding	S: Function unknown	K14544	ko03008: Ribosome biogenesis in eukaryotes	IPR035082: Nrap protein domain 1;IPR035367: Nrap protein, domain 2;IPR035368: Nrap protein, domain 3;IPR035369: Nrap protein, domain 4;IPR035370: Nrap protein, domain 5;IPR035371: Nrap protein, domain 6	Cytoplasm	--
A0A4S4E6S2	Peptidase_S9_N domain-containing protein OS=Camellia sinensis var. sinensis OX=542762 GN=TEA_002616 PE=4 SV=1	TEA_002616	1.3784	1.3793	1.3071	0.8566	0.8283	0.8316	0.6191	0.0001	down	--	--	GO:0004252 serine-type endopeptidase activity	R: General function prediction only	K23951	--	IPR023302: Peptidase S9A, N-terminal domain	Nucleus	--
A0A4S4ELM5	LOV domain-containing protein OS=Camellia sinensis var. sinensis OX=542762 GN=TEA_011435 PE=4 SV=1	TEA_011435	0.06	0.0607	0.0661	0.0971	0.1076	0.0935	1.5961	0.0013	up	GO:0006468 protein phosphorylation	--	GO:0005524 ATP binding;GO:0004672 protein kinase activity;GO:0009882 blue light photoreceptor activity	--	K20715	--	IPR000014: PAS domain;IPR000700: PAS-associated, C-terminal;IPR000719: Protein kinase domain;IPR001610: PAC motif;IPR008271: Serine/threonine-protein kinase, active site;IPR011009: Protein kinase-like domain superfamily;IPR017441: Protein kinase, ATP binding site;IPR035965: PAS domain superfamily	Nucleus	--
A0A4V3WME9	Cold and drought-regulated protein CORA-like OS=Camellia sinensis var. sinensis OX=542762 GN=TEA_012760 PE=4 SV=1	TEA_012760	0.1469	0.1538	0.1615	0.272	0.2688	0.2827	1.782	0.0003	up	--	--	--	--	--	--	IPR010800: Glycine rich protein	Extracell	CS pos: 26-27. VSA-RE. Pr: 0.9133
A0A7J7GQS1	Gibberellin regulated protein OS=Camellia sinensis OX=4442 GN=HYC85_020672 PE=3 SV=1	HYC85_020672	0.1908	0.1963	0.1595	0.2817	0.2802	0.278	1.5366	0.0214	up	--	--	--	--	K03860	ko00563: Glycosylphosphatidylinositol (GPI)-anchor biosynthesis;ko01100: Metabolic pathways	IPR003854: Gibberellin regulated protein	Extracell	CS pos: 23-24. VDA-AD. Pr: 0.9772
A0A7J7HLC6	Pectinesterase OS=Camellia sinensis OX=4442 GN=HYC85_010975 PE=3 SV=1	HYC85_010975	0.311	0.3052	0.2895	0.2105	0.1942	0.1979	0.6654	0.0003	down	GO:0042545 cell wall modification;GO:0045490 pectin catabolic process	GO:0005576 extracellular region	GO:0045330 aspartyl esterase activity;GO:0004857 enzyme inhibitor activity;GO:0030599 pectinesterase activity	--	K01051	ko00040: Pentose and glucuronate interconversions;ko01100: Metabolic pathways	IPR000070: Pectinesterase, catalytic;IPR006501: Pectinesterase inhibitor domain;IPR011050: Pectin lyase fold/virulence factor;IPR012334: Pectin lyase fold;IPR018040: Pectinesterase, Tyr active site;IPR033131: Pectinesterase, Asp active site;IPR035513: Invertase/pectin methylesterase inhibitor domain superfamily	chloroplast	CS pos: 22-23. ISG-RH. Pr: 0.7355
A0A7J7GQZ8	Proline-rich protein OS=Camellia sinensis OX=4442 GN=HYC85_019506 PE=4 SV=1	HYC85_019506	0.7162	0.767	0.6864	1.2146	1.0602	1.3125	1.6535	0.0057	up	--	--	--	--	--	--	--	Extracell	CS pos: 22-23. SLA-DH. Pr: 0.9255
14
11 up
3 down

## Sheet: Sheet3
Accession	Gene	Fold Changes	Regulation	Description
A0A7J7HZN2	HYC85_005495	1.7165	up	Dehydrin
A0A4S4ENN3	TEA_026230	1.6532	up	Alcohol dehydrogenase
G0Z053	Un-Known	1.5222	up	Late embryogenesis abundant protein
A0A7J7GMM6	HYC85_021841	2.1332	up	Late embryogenesis abundant protein D-29-like
A0A4S4DFQ8	TEA_023893	2.1248	up	Glutathione transferase
A0A7J7GXX6	HYC85_015860	0.6634	down	Protein argonaute 16
A2T1L9	Un-known	2.0542	up	Thaumatin-like protein
A0A7J7I185	HYC85_005506	1.8254	up	Nucleolar protein 6
A0A4S4E6S2	TEA_002616	0.6191	down	Peptidase_S9_N domain-containing protein
A0A4S4ELM5	TEA_011435	1.5961	up	LOV domain-containing protein
A0A4V3WME9	TEA_012760	1.782	up	Cold and drought-regulated protein CORA-like
A0A7J7GQS1	HYC85_020672	1.5366	up	Gibberellin regulated protein OS=Camellia sinensis
A0A7J7HLC6	HYC85_010975	0.6654	down	Pectinesterase
A0A7J7GQZ8	HYC85_019506	1.6535	up	Proline-rich protein
