# Supplementary material for: Effect of Shading on Physiological Attributes and Proteomic Analysis of Tea during Low Temperatures
Source: Plants (Basel). 2023 Dec 24;13(1):63. doi: 10.3390/plants13010063 (PMC10780538; doi:10.3390/plants13010063)
Supplement: Supplementary file 1 [file plants-13-00063-s001.zip › Table S14/dCK_vs_dSD60_DEPs.xlsx]

## Sheet: Sheet1
Accession	Description	Gene	dCK-1	dCK-2	dCK-3	dSD60-1	dSD60-2	dSD60-3	FC	Pvalue	Regulated	Biological process	Cellular component	Molecular function	KOG	K	KEGG_Pathways	IPRs	Subcellular_localization	signalP
A0A7J7HSW9	Dehydrin OS=Camellia sinensis OX=4442 GN=HYC85_008796 PE=3 SV=1	HYC85_008796	121.651	114.007	113.65	83.1692	71.4283	75.5092	0.6587	0.0038	down	GO:0009414 response to water deprivation	--	--	--	--	--	IPR000167: Dehydrin;IPR030513: Dehydrin, conserved site	Nucleus	--
A0A7J7G8F3	Agglutinin domain-containing protein OS=Camellia sinensis OX=4442 GN=HYC85_024548 PE=4 SV=1	HYC85_024548	21.3373	22.41	22.5853	39.9031	38.9178	38.9912	1.7761	0.0001	up	--	--	--	--	--	--	IPR008998: Agglutinin domain;IPR036242: Agglutinin domain superfamily	chloroplast	--
A0A7J7GKR1	Lipoxygenase OS=Camellia sinensis OX=4442 GN=HYC85_022566 PE=3 SV=1	HYC85_022566	0.0509	0.0604	0.0585	0.0963	0.0844	0.0944	1.6203	0.0024	up	GO:0006633 fatty acid biosynthetic process;GO:0031408 oxylipin biosynthetic process	--	GO:0046872 metal ion binding;GO:0016702 oxidoreductase activity, acting on single donors with incorporation of molecular oxygen, incorporation of two atoms of oxygen	--	K00454	ko00591: Linoleic acid metabolism;ko00592: alpha-Linolenic acid metabolism;ko01100: Metabolic pathways;ko01110: Biosynthesis of secondary metabolites	IPR001024: PLAT/LH2 domain;IPR001246: Lipoxygenase, plant;IPR013819: Lipoxygenase, C-terminal;IPR020834: Lipoxygenase, conserved site;IPR027433: Lipoxygenase, domain 3;IPR036226: Lipoxigenase, C-terminal domain superfamily;IPR036392: PLAT/LH2 domain superfamily;IPR042057: Plant lipoxygenase, PLAT/LH2 domain	chloroplast	--
A0A7J7HZN2	Dehydrin OS=Camellia sinensis OX=4442 GN=HYC85_005495 PE=3 SV=1	HYC85_005495	19.5934	19.6016	18.6608	10.2155	5.8237	9.8179	0.4469	0.0429	down	GO:0009414 response to water deprivation	--	--	--	--	--	IPR000167: Dehydrin;IPR030513: Dehydrin, conserved site	Nucleus	--
A0A4S4CXP2	Basic endochitinase-like OS=Camellia sinensis var. sinensis OX=542762 GN=TEA_029801 PE=4 SV=1	TEA_029801	10.7122	10.3471	10.2441	6.8322	6.075	6.6026	0.6232	0.0021	down	GO:0005975 carbohydrate metabolic process;GO:0016998 cell wall macromolecule catabolic process;GO:0006032 chitin catabolic process	--	GO:0004568 chitinase activity	R: General function prediction only	K20547	ko00520: Amino sugar and nucleotide sugar metabolism;ko01100: Metabolic pathways;ko04016: MAPK signaling pathway - plant	IPR000726: Glycoside hydrolase, family 19, catalytic;IPR016283: Glycoside hydrolase, family 19;IPR023346: Lysozyme-like domain superfamily	Extracell	CS pos: 19-20. ATA-QD. Pr: 0.9514
A0A7J7GMM6	Late embryogenesis abundant protein D-29-like OS=Camellia sinensis OX=4442 GN=HYC85_021841 PE=3 SV=1	HYC85_021841	7.0612	7.3195	7.0229	4.1759	3.1595	4.252	0.5414	0.0214	down	--	--	--	--	--	--	IPR004238: Late embryogenesis abundant protein, LEA_4 subgroup	chloroplast	--
A0A4V3WM41	Agglutinin domain-containing protein OS=Camellia sinensis var. sinensis OX=542762 GN=TEA_012013 PE=4 SV=1	TEA_012013	12.0958	11.3877	12.3717	18.7053	18.5567	18.9852	1.5687	0.0017	up	--	--	--	--	--	--	IPR008998: Agglutinin domain;IPR036242: Agglutinin domain superfamily	chloroplast	--
A0A7J7FX29	Late embryogenesis abundant protein D-29-like OS=Camellia sinensis OX=4442 GN=HYC85_027665 PE=4 SV=1	HYC85_027665	18.0129	16.8239	16.4677	11.931	9.0729	11.6457	0.6364	0.0261	down	--	--	--	--	--	--	--	chloroplast	--
A0A4S4EFX1	Early light-induced protein 1, chloroplastic-like OS=Camellia sinensis var. sinensis OX=542762 GN=TEA_008781 PE=4 SV=1	TEA_008781	51.0342	45.9955	48.9524	25.25	26.1033	27.1101	0.5375	0.0002	down	--	GO:0009535 chloroplast thylakoid membrane	--	--	--	--	IPR022796: Chlorophyll A-B binding protein	chloroplast	--
A0A4S4DFQ8	Glutathione transferase OS=Camellia sinensis var. sinensis OX=542762 GN=TEA_023893 PE=3 SV=1	TEA_023893	5.2167	4.8481	5.2674	3.4861	2.8845	2.8847	0.6037	0.0074	down	GO:0006749 glutathione metabolic process;GO:0042221 response to chemical	--	GO:0004364 glutathione transferase activity	O: Posttranslational modification, protein turnover, chaperones	K00799	ko00480: Glutathione metabolism;ko01100: Metabolic pathways	IPR004045: Glutathione S-transferase, N-terminal;IPR004046: Glutathione S-transferase, C-terminal;IPR010987: Glutathione S-transferase, C-terminal-like;IPR036249: Thioredoxin-like superfamily;IPR036282: Glutathione S-transferase, C-terminal domain superfamily;IPR045073: Glutathione S-transferase Omega/Tau-like;IPR045074: Glutathione S-transferases Tau, C-terminal alpha helical domain, plant	Cytoplasm	--
A0A7J7GXX6	Protein argonaute 16 OS=Camellia sinensis OX=4442 GN=HYC85_015860 PE=3 SV=1	HYC85_015860	0.1521	0.151	0.1539	0.2341	0.2628	0.2454	1.6243	0.0039	up	GO:0031047 gene silencing by RNA;GO:0051607 defense response to virus	--	GO:0003676 nucleic acid binding	J: Translation, ribosomal structure and biogenesis	K11593	--	IPR003100: PAZ domain;IPR003165: Piwi domain;IPR012337: Ribonuclease H-like superfamily;IPR032472: Argonaute linker 2 domain;IPR032473: Protein argonaute, Mid domain;IPR032474: Protein argonaute, N-terminal;IPR036085: PAZ domain superfamily;IPR036397: Ribonuclease H superfamily;IPR045246: Argonaute-like, PIWI domain	Nucleus	--
A2T1L9	Thaumatin-like protein OS=Camellia sinensis OX=4442 PE=2 SV=1	--	0.0489	0.0605	0.0707	0.0257	0	0.0278	0.4454	0.0106	down	--	--	--	--	K01183	ko00520: Amino sugar and nucleotide sugar metabolism;ko01100: Metabolic pathways	IPR001938: Thaumatin family;IPR017949: Thaumatin, conserved site;IPR037176: Osmotin/thaumatin-like superfamily	chloroplast	CS pos: 24-25. TNA-AT. Pr: 0.8968
A0A7J7I185	Nucleolar protein 6 OS=Camellia sinensis OX=4442 GN=HYC85_005506 PE=3 SV=1	HYC85_005506	2.942	2.829	2.8955	6.9768	8.1576	7.2738	2.5856	0.0015	up	--	GO:0005730 nucleolus	GO:0003723 RNA binding	S: Function unknown	K14544	ko03008: Ribosome biogenesis in eukaryotes	IPR035082: Nrap protein domain 1;IPR035367: Nrap protein, domain 2;IPR035368: Nrap protein, domain 3;IPR035369: Nrap protein, domain 4;IPR035370: Nrap protein, domain 5;IPR035371: Nrap protein, domain 6	Cytoplasm	--
A0A7J7GAY3	Pentatricopeptide repeat-containing protein OS=Camellia sinensis OX=4442 GN=HYC85_024587 PE=4 SV=1	HYC85_024587	0.2626	0.199	0.1598	0.1077	0.1127	0.1086	0.5295	0.0492	down	--	--	--	--	K22419	--	IPR002885: Pentatricopeptide repeat;IPR011990: Tetratricopeptide-like helical domain superfamily;IPR036291: NAD(P)-binding domain superfamily	chloroplast	--
A0A4V3WME9	Cold and drought-regulated protein CORA-like OS=Camellia sinensis var. sinensis OX=542762 GN=TEA_012760 PE=4 SV=1	TEA_012760	0.4485	0.4137	0.441	0.1892	0.0948	0.1651	0.3446	0.0331	down	--	--	--	--	--	--	IPR010800: Glycine rich protein	Extracell	CS pos: 26-27. VSA-RE. Pr: 0.9133
A0A7J7HX48	Gibberellin regulated protein OS=Camellia sinensis OX=4442 GN=HYC85_004657 PE=3 SV=1	HYC85_004657	0.3803	0.3008	0.3292	0.2401	0.1954	0.2342	0.663	0.0121	down	--	--	--	--	K03860	ko00563: Glycosylphosphatidylinositol (GPI)-anchor biosynthesis;ko01100: Metabolic pathways	IPR003854: Gibberellin regulated protein	Extracell	CS pos: 24-25. VSS-DF. Pr: 0.9438
A0A7J7GQS1	Gibberellin regulated protein OS=Camellia sinensis OX=4442 GN=HYC85_020672 PE=3 SV=1	HYC85_020672	0.3789	0.2991	0.3237	0.1794	0.1936	0.1775	0.5496	0.0068	down	--	--	--	--	K03860	ko00563: Glycosylphosphatidylinositol (GPI)-anchor biosynthesis;ko01100: Metabolic pathways	IPR003854: Gibberellin regulated protein	Extracell	CS pos: 23-24. VDA-AD. Pr: 0.9772
A0A7J7GQZ8	Proline-rich protein OS=Camellia sinensis OX=4442 GN=HYC85_019506 PE=4 SV=1	HYC85_019506	2.579	2.3144	2.1837	0.87	0	0.87	0.3688	0.0024	down	--	--	--	--	--	--	--	Extracell	CS pos: 22-23. SLA-DH. Pr: 0.9255
A0A7J7FPU1	1,3-beta-glucan synthase OS=Camellia sinensis OX=4442 GN=HYC85_031015 PE=3 SV=1	HYC85_031015	0.004	0.0054	0.0059	0.0077	0.0083	0.0094	1.6614	0.0338	up	GO:0071555 cell wall organization;GO:0006075 (1->3)-beta-D-glucan biosynthetic process;GO:0008360 regulation of cell shape	GO:0016021 integral component of membrane;GO:0000148 1,3-beta-D-glucan synthase complex	GO:0003843 1,3-beta-D-glucan synthase activity	M: Cell wall/membrane/envelope biogenesis	K11000	--	IPR003440: Glycosyl transferase, family 48;IPR023175: Vta1/Callose synthase, N-terminal domain superfamily;IPR026899: 1,3-beta-glucan synthase subunit FKS1-like, domain-1;IPR039431: Vta1/callose synthase, N-terminal	Plasma membrane	--
A0A4S4EBQ7	PGG domain-containing protein OS=Camellia sinensis var. sinensis OX=542762 GN=TEA_007391 PE=4 SV=1	TEA_007391	0.0222	0.0224	0.022	0.0425	0.0315	0.0373	1.6698	0.028	up	--	GO:0016021 integral component of membrane	--	R: General function prediction only	K00895	ko00010: Glycolysis / Gluconeogenesis;ko00030: Pentose phosphate pathway;ko00051: Fructose and mannose metabolism;ko01100: Metabolic pathways;ko01110: Biosynthesis of secondary metabolites	IPR002110: Ankyrin repeat;IPR026961: PGG domain;IPR036770: Ankyrin repeat-containing domain superfamily	Plasma membrane	--
20
7 up
13 down	Glutathione transferase OS=Camellia sinensis var. sinensis OX=542762 GN=TEA_023893 PE=3 SV=1				Early light-induced protein 1, chloroplastic-like OS=Camellia sinensis var. sinensis OX=542762 GN=TEA_008781 PE=4 SV=1
	Cold and drought-regulated protein CORA-like OS=Camellia sinensis var. sinensis OX=542762 GN=TEA_012760 PE=4 SV=1					Gibberellin regulated protein OS=Camellia sinensis OX=4442 GN=HYC85_020672 PE=3 SV=1

## Sheet: Sheet2
Accession	Gene	Fold Changes	Regulation	Description
A0A7J7HSW9	HYC85_008796	0.6587	down	Dehydrin
A0A7J7G8F3	HYC85_024548	1.7761	up	Agglutinin domain-containing protein
A0A7J7GKR1	HYC85_022566	1.6203	up	Lipoxygenase
A0A7J7HZN2	HYC85_005495	0.4469	down	Dehydrin
A0A4S4CXP2	TEA_029801	0.6232	down	Basic endochitinase-like
A0A7J7GMM6	HYC85_021841	0.5414	down	Late embryogenesis abundant protein D-29-like
A0A4V3WM41	TEA_012013	1.5687	up	Agglutinin domain-containing protein
A0A7J7FX29	HYC85_027665	0.6364	down	Late embryogenesis abundant protein D-29-like
A0A4S4EFX1	TEA_008781	0.5375	down	Early light-induced protein 1, chloroplastic-like
A0A4S4DFQ8	TEA_023893	0.6037	down	Glutathione transferase
A0A7J7GXX6	HYC85_015860	1.6243	up	Protein argonaute 16
A2T1L9	--	0.4454	down	Thaumatin-like protein
A0A7J7I185	HYC85_005506	2.5856	up	Nucleolar protein 6
A0A7J7GAY3	HYC85_024587	0.5295	down	Pentatricopeptide repeat-containing protein
A0A4V3WME9	TEA_012760	0.3446	down	Cold and drought-regulated protein CORA-like
A0A7J7HX48	HYC85_004657	0.663	down	Gibberellin regulated protein
A0A7J7GQS1	HYC85_020672	0.5496	down	Gibberellin regulated protein
A0A7J7GQZ8	HYC85_019506	0.3688	down	Proline-rich protein
A0A7J7FPU1	HYC85_031015	1.6614	up	1,3-beta-glucan synthase
A0A4S4EBQ7	TEA_007391		up	PGG domain-containing protein
