# Supplementary material for: Effect of Shading on Physiological Attributes and Proteomic Analysis of Tea during Low Temperatures
Source: Plants (Basel). 2023 Dec 24;13(1):63. doi: 10.3390/plants13010063 (PMC10780538; doi:10.3390/plants13010063)
Supplement: Supplementary file 1 [file plants-13-00063-s001.zip › Table S15/nSD60_vs_dSD60_DEPs.xlsx]

## Sheet: Sheet1
Accession	Description	Gene	nSD60-1	nSD60-2	nSD60-3	dSD60-1	dSD60-2	dSD60-3	FC	Pvalue	Regulated	Biological process	Cellular component	Molecular function	KOG	K	KEGG_Pathways	IPRs	Subcellular_localization	signalP
A0A2U8T4Y0	Ribulose bisphosphate carboxylase large chain (Fragment) OS=Camellia sinensis OX=4442 PE=3 SV=1	--	0.2228	0.305	0.2675	0.1095	0.0806	0.1079	0.3747	0.002	down	GO:0009853 photorespiration;GO:0019253 reductive pentose-phosphate cycle	GO:0009507 chloroplast	GO:0000287 magnesium ion binding;GO:0004497 monooxygenase activity;GO:0016984 ribulose-bisphosphate carboxylase activity	--	K01601	ko00630: Glyoxylate and dicarboxylate metabolism;ko00710: Carbon fixation in photosynthetic organisms;ko01100: Metabolic pathways;ko01110: Biosynthesis of secondary metabolites;ko01200: Carbon metabolism	IPR000685: Ribulose bisphosphate carboxylase, large subunit, C-terminal;IPR017443: Ribulose bisphosphate carboxylase, large subunit, ferrodoxin-like N-terminal;IPR020878: Ribulose bisphosphate carboxylase, large chain, active site;IPR020888: Ribulose bisphosphate carboxylase large subunit, type I;IPR033966: RuBisCO;IPR036376: Ribulose bisphosphate carboxylase, large subunit, C-terminal domain sup…	Cytoplasm	--
A0A7J7HZN2	Dehydrin OS=Camellia sinensis OX=4442 GN=HYC85_005495 PE=3 SV=1	HYC85_005495	19.0457	19.5602	18.1459	10.2155	5.8237	9.8179	0.4556	0.0441	down	GO:0009414 response to water deprivation	--	--	--	--	--	IPR000167: Dehydrin;IPR030513: Dehydrin, conserved site	Nucleus	--
G0Z053	Late embryogenesis abundant protein OS=Camellia sinensis OX=4442 PE=2 SV=1	--	19.6964	20.6162	20.0145	13.9201	12.134	13.0852	0.6488	0.0044	down	GO:0009269 response to desiccation	--	--	--	--	--	IPR004864: Late embryogenesis abundant protein, LEA_2 subgroup;IPR013990: Water stress and hypersensitive response domain	Cytoplasm	--
A0A7J7GMM6	Late embryogenesis abundant protein D-29-like OS=Camellia sinensis OX=4442 GN=HYC85_021841 PE=3 SV=1	HYC85_021841	8.3169	8.4529	8.5196	4.1759	3.1595	4.252	0.4582	0.0141	down	--	--	--	--	--	--	IPR004238: Late embryogenesis abundant protein, LEA_4 subgroup	chloroplast	--
A0A7J7FX29	Late embryogenesis abundant protein D-29-like OS=Camellia sinensis OX=4442 GN=HYC85_027665 PE=4 SV=1	HYC85_027665	15.9918	16.5615	17.0923	11.931	9.0729	11.6457	0.6577	0.0346	down	--	--	--	--	--	--	--	chloroplast	--
A0A4S4DFQ8	Glutathione transferase OS=Camellia sinensis var. sinensis OX=542762 GN=TEA_023893 PE=3 SV=1	TEA_023893	5.9973	5.6164	5.8965	3.4861	2.8845	2.8847	0.5286	0.0057	down	GO:0006749 glutathione metabolic process;GO:0042221 response to chemical	--	GO:0004364 glutathione transferase activity	O: Posttranslational modification, protein turnover, chaperones	K00799	ko00480: Glutathione metabolism;ko01100: Metabolic pathways	IPR004045: Glutathione S-transferase, N-terminal;IPR004046: Glutathione S-transferase, C-terminal;IPR010987: Glutathione S-transferase, C-terminal-like;IPR036249: Thioredoxin-like superfamily;IPR036282: Glutathione S-transferase, C-terminal domain superfamily;IPR045073: Glutathione S-transferase Omega/Tau-like;IPR045074: Glutathione S-transferases Tau, C-terminal alpha helical domain, plant	Cytoplasm	--
A0A7J7HEP6	Amine oxidase OS=Camellia sinensis OX=4442 GN=HYC85_012990 PE=3 SV=1	HYC85_012990	0.2433	0.2335	0.2535	0.338	0.3588	0.4	1.5018	0.0059	up	GO:0009308 amine metabolic process	--	GO:0048038 quinone binding;GO:0005507 copper ion binding;GO:0052595 aliphatic-amine oxidase activity;GO:0052594 aminoacetone:oxygen oxidoreductase(deaminating) activity;GO:0052596 phenethylamine:oxygen oxidoreductase (deaminating) activity;GO:0008131 primary amine oxidase activity;GO:0052593 tryptamine:oxygen oxidoreductase (deaminating) activity	Q: Secondary metabolites biosynthesis, transport and catabolism	K00276	ko00260: Glycine, serine and threonine metabolism;ko00350: Tyrosine metabolism;ko00360: Phenylalanine metabolism;ko00410: beta-Alanine metabolism;ko00950: Isoquinoline alkaloid biosynthesis;ko00960: Tropane, piperidine and pyridine alkaloid biosynthesis;ko01100: Metabolic pathways;ko01110: Biosynthesis of secondary metabolites	IPR000269: Copper amine oxidase;IPR015798: Copper amine oxidase, catalytic domain;IPR015800: Copper amine oxidase, N2-terminal;IPR015802: Copper amine oxidase, N3-terminal;IPR016182: Copper amine oxidase, N-terminal;IPR036460: Copper amine oxidase, catalytic domain superfamily	chloroplast	CS pos: 23-24. SSS-TT. Pr: 0.2211
A2T1L9	Thaumatin-like protein OS=Camellia sinensis OX=4442 PE=2 SV=1	--	0.0462	0.0478	0.045	0.0257	0	0.0278	0.5769	0.0223	down	--	--	--	--	K01183	ko00520: Amino sugar and nucleotide sugar metabolism;ko01100: Metabolic pathways	IPR001938: Thaumatin family;IPR017949: Thaumatin, conserved site;IPR037176: Osmotin/thaumatin-like superfamily	chloroplast	CS pos: 24-25. TNA-AT. Pr: 0.8968
A0A4S4D849	PDZ domain-containing protein OS=Camellia sinensis var. sinensis OX=542762 GN=TEA_020688 PE=3 SV=1	TEA_020688	0.678	0.6053	0.6664	1.0061	0.9703	1.1496	1.6034	0.0027	up	GO:0006508 proteolysis	GO:0000786 nucleosome;GO:0043231 intracellular membrane-bounded organelle	GO:0003677 DNA binding;GO:0046982 protein heterodimerization activity;GO:0030527 structural constituent of chromatin;GO:0004252 serine-type endopeptidase activity	O: Posttranslational modification, protein turnover, chaperones	K08669	--	IPR001478: PDZ domain;IPR001940: Peptidase S1C;IPR002119: Histone H2A;IPR008915: Peptidase M50;IPR009003: Peptidase S1, PA clan;IPR009072: Histone-fold;IPR032454: Histone H2A, C-terminal domain;IPR036034: PDZ superfamily;IPR041489: PDZ domain 6;IPR043504: Peptidase S1, PA clan, chymotrypsin-like fold	chloroplast	--
A0A7J7I7E8	Transmembrane and coiled-coil domain-containing protein 4-like OS=Camellia sinensis OX=4442 GN=HYC85_002161 PE=3 SV=1	HYC85_002161	0.2148	0.1706	0.1895	0.1233	0.0894	0.1336	0.6024	0.0327	down	--	GO:0016021 integral component of membrane	--	S: Function unknown	--	--	IPR007941: Protein of unknown function DUF726;IPR029058: Alpha/Beta hydrolase fold	Plasma membrane	--
A0A7J7HAZ1	COPIIcoated_ERV domain-containing protein OS=Camellia sinensis OX=4442 GN=HYC85_011414 PE=4 SV=1	HYC85_011414	0.2844	0.2712	0.3568	0.4763	0.5163	0.4916	1.6267	0.0218	up	--	GO:0016021 integral component of membrane	--	U: Intracellular trafficking, secretion, and vesicular transport	K20367	--	IPR012936: Endoplasmic reticulum vesicle transporter, C-terminal;IPR036249: Thioredoxin-like superfamily	Cytoplasm	--
A0A7J7GQS1	Gibberellin regulated protein OS=Camellia sinensis OX=4442 GN=HYC85_020672 PE=3 SV=1	HYC85_020672	0.2817	0.2802	0.278	0.1794	0.1936	0.1775	0.6555	0.0036	down	--	--	--	--	K03860	ko00563: Glycosylphosphatidylinositol (GPI)-anchor biosynthesis;ko01100: Metabolic pathways	IPR003854: Gibberellin regulated protein	Extracell	CS pos: 23-24. VDA-AD. Pr: 0.9772
12
3 up
9 down

## Sheet: Sheet2
Accession	Gene	Fold Changes	Regulation	Description
A0A2U8T4Y0	Un-known	0.3747	down	Ribulose bisphosphate carboxylase large chain (Fragment)
A0A7J7HZN2	HYC85_005495	0.4556	down	Dehydrin
G0Z053	Un-known	0.6488	down	Late embryogenesis abundant protein
A0A7J7GMM6	HYC85_021841	0.4582	down	Late embryogenesis abundant protein D-29-like
A0A7J7FX29	HYC85_027665	0.6577	down	Late embryogenesis abundant protein D-29-like
A0A4S4DFQ8	TEA_023893	0.5286	down	Glutathione transferase
A0A7J7HEP6	HYC85_012990	1.5018	up	Amine oxidase
A2T1L9	Un-known	0.5769	down	Thaumatin-like protein
A0A4S4D849	TEA_020688	1.6034	up	PDZ domain-containing protein
A0A7J7I7E8	HYC85_002161	0.6024	down	Transmembrane and coiled-coil domain-containing protein 4-like
A0A7J7HAZ1	HYC85_011414	1.6267	up	COPIIcoated_ERV domain-containing protein
A0A7J7GQS1	HYC85_020672	0.6555	down	Gibberellin regulated protein
