# Supplementary material for: Effect of Shading on Physiological Attributes and Proteomic Analysis of Tea during Low Temperatures
Source: Plants (Basel). 2023 Dec 24;13(1):63. doi: 10.3390/plants13010063 (PMC10780538; doi:10.3390/plants13010063)
Supplement: Supplementary file 1 [file plants-13-00063-s001.zip › Table S1/Table S1.xlsx]

## Sheet: Sheet1
Total spectrum	Matched spectrum	Peptides	Unique peptides	Identified Proteins	Quantification Proteins
1153507	201542	35998	28388	7263	7254
