# Supplementary material for: Effect of Shading on Physiological Attributes and Proteomic Analysis of Tea during Low Temperatures
Source: Plants (Basel). 2023 Dec 24;13(1):63. doi: 10.3390/plants13010063 (PMC10780538; doi:10.3390/plants13010063)
Supplement: Supplementary file 1 [file plants-13-00063-s001.zip › Table S2/dCK_vs_dSD60_GO_classification.xlsx]

## Sheet: Sheet1
Ontology	GO	Description	Count	Up	Up_id	Down	Down_id
Biological process	GO:0002376	immune system process	1	1	A0A7J7GXX6	0
Molecular function	GO:0003824	catalytic activity	4	2	A0A7J7GKR1;A0A7J7FPU1	2	A0A4S4CXP2;A0A4S4DFQ8
Molecular function	GO:0005488	binding	3	3	A0A7J7GXX6;A0A7J7I185;A0A7J7GKR1	0
Cellular component	GO:0005623	cell	3	2	A0A7J7FPU1;A0A7J7I185	1	A0A4S4EFX1
Biological process	GO:0008152	metabolic process	5	3	A0A7J7FPU1;A0A7J7GXX6;A0A7J7GKR1	2	A0A4S4DFQ8;A0A4S4CXP2
Biological process	GO:0009987	cellular process	5	3	A0A7J7FPU1;A0A7J7GKR1;A0A7J7GXX6	2	A0A4S4DFQ8;A0A4S4CXP2
Cellular component	GO:0016020	membrane	3	2	A0A4S4EBQ7;A0A7J7FPU1	1	A0A4S4EFX1
Cellular component	GO:0031974	membrane-enclosed lumen	1	1	A0A7J7I185	0
Biological process	GO:0032502	developmental process	1	1	A0A7J7FPU1	0
Cellular component	GO:0032991	protein-containing complex	1	1	A0A7J7FPU1	0
Cellular component	GO:0043226	organelle	2	1	A0A7J7I185	1	A0A4S4EFX1
Cellular component	GO:0044422	organelle part	2	1	A0A7J7I185	1	A0A4S4EFX1
Cellular component	GO:0044425	membrane part	2	2	A0A4S4EBQ7;A0A7J7FPU1	0
Cellular component	GO:0044464	cell part	3	2	A0A7J7I185;A0A7J7FPU1	1	A0A4S4EFX1
Biological process	GO:0048519	negative regulation of biological process	1	1	A0A7J7GXX6	0
Biological process	GO:0050789	regulation of biological process	2	2	A0A7J7GXX6;A0A7J7FPU1	0
Biological process	GO:0050896	response to stimulus	4	1	A0A7J7GXX6	3	A0A7J7HSW9;A0A4S4DFQ8;A0A7J7HZN2
Biological process	GO:0051704	multi-organism process	1	1	A0A7J7GXX6	0
Biological process	GO:0065007	biological regulation	2	2	A0A7J7FPU1;A0A7J7GXX6	0
Biological process	GO:0071840	cellular component organization or biogenesis	1	1	A0A7J7FPU1	0
			47	32		14
