# Supplementary material for: Effect of Shading on Physiological Attributes and Proteomic Analysis of Tea during Low Temperatures
Source: Plants (Basel). 2023 Dec 24;13(1):63. doi: 10.3390/plants13010063 (PMC10780538; doi:10.3390/plants13010063)
Supplement: Supplementary file 1 [file plants-13-00063-s001.zip › Table S2/nCK_vs_nSD60_GO_classification.xlsx]

## Sheet: Sheet1
Ontology	GO	Description	Count	Up	Up_id	Down	Down_id
Biological process	GO:0002376	immune system process	1	0		1	A0A7J7GXX6
Molecular function	GO:0003824	catalytic activity	5	3	A0A4S4DFQ8;A0A4S4ELM5;A0A4S4ENN3	2	A0A7J7HLC6;A0A4S4E6S2
Molecular function	GO:0005488	binding	4	3	A0A4S4ENN3;A0A7J7I185;A0A4S4ELM5	1	A0A7J7GXX6
Cellular component	GO:0005576	extracellular region	1	0		1	A0A7J7HLC6
Cellular component	GO:0005623	cell	1	1	A0A7J7I185	0
Biological process	GO:0008152	metabolic process	4	2	A0A4S4DFQ8;A0A4S4ELM5	2	A0A7J7GXX6;A0A7J7HLC6
Biological process	GO:0009987	cellular process	4	2	A0A4S4DFQ8;A0A4S4ELM5	2	A0A7J7HLC6;A0A7J7GXX6
Cellular component	GO:0031974	membrane-enclosed lumen	1	1	A0A7J7I185	0
Cellular component	GO:0043226	organelle	1	1	A0A7J7I185	0
Cellular component	GO:0044422	organelle part	1	1	A0A7J7I185	0
Cellular component	GO:0044464	cell part	1	1	A0A7J7I185	0
Biological process	GO:0048519	negative regulation of biological process	1	0		1	A0A7J7GXX6
Biological process	GO:0050789	regulation of biological process	1	0		1	A0A7J7GXX6
Biological process	GO:0050896	response to stimulus	4	3	A0A4S4DFQ8;G0Z053;A0A7J7HZN2	1	A0A7J7GXX6
Biological process	GO:0051704	multi-organism process	1	0		1	A0A7J7GXX6
Molecular function	GO:0060089	molecular transducer activity	1	1	A0A4S4ELM5	0
Biological process	GO:0065007	biological regulation	1	0		1	A0A7J7GXX6
Biological process	GO:0071840	cellular component organization or biogenesis	1	0		1	A0A7J7HLC6
Molecular function	GO:0098772	molecular function regulator	1	0		1	A0A7J7HLC6
			35	19		16
