# Supplementary material for: Effect of Shading on Physiological Attributes and Proteomic Analysis of Tea during Low Temperatures
Source: Plants (Basel). 2023 Dec 24;13(1):63. doi: 10.3390/plants13010063 (PMC10780538; doi:10.3390/plants13010063)
Supplement: Supplementary file 1 [file plants-13-00063-s001.zip › Table S2/nSD60_vs_dSD60_GO_classification.xlsx]

## Sheet: Sheet1
Ontology	GO	Description	Count	Up	Up_id	Down	Down_id
Molecular function	GO:0003824	catalytic activity	4	2	A0A7J7HEP6;A0A4S4D849	2	A0A4S4DFQ8;A0A2U8T4Y0
Molecular function	GO:0005198	structural molecule activity	1	1	A0A4S4D849	0
Molecular function	GO:0005488	binding	3	2	A0A7J7HEP6;A0A4S4D849	1	A0A2U8T4Y0
Cellular component	GO:0005623	cell	2	1	A0A4S4D849	1	A0A2U8T4Y0
Biological process	GO:0008152	metabolic process	4	2	A0A4S4D849;A0A7J7HEP6	2	A0A4S4DFQ8;A0A2U8T4Y0
Biological process	GO:0009987	cellular process	2	0		2	A0A2U8T4Y0;A0A4S4DFQ8
Cellular component	GO:0016020	membrane	2	1	A0A7J7HAZ1	1	A0A7J7I7E8
Cellular component	GO:0032991	protein-containing complex	1	1	A0A4S4D849	0
Cellular component	GO:0043226	organelle	2	1	A0A4S4D849	1	A0A2U8T4Y0
Cellular component	GO:0044422	organelle part	1	1	A0A4S4D849	0
Cellular component	GO:0044425	membrane part	2	1	A0A7J7HAZ1	1	A0A7J7I7E8
Cellular component	GO:0044464	cell part	2	1	A0A4S4D849	1	A0A2U8T4Y0
Biological process	GO:0050896	response to stimulus	3	0		3	A0A4S4DFQ8;G0Z053;A0A7J7HZN2
			29	14		15
