# Supplementary material for: Effect of Shading on Physiological Attributes and Proteomic Analysis of Tea during Low Temperatures
Source: Plants (Basel). 2023 Dec 24;13(1):63. doi: 10.3390/plants13010063 (PMC10780538; doi:10.3390/plants13010063)
Supplement: Supplementary file 1 [file plants-13-00063-s001.zip › Table S4/Table S4.xlsx]

## Sheet: Sheet1
Treatments	Compared Name	Up regulated	Down regulated	Total DEPs
SD0% VS SD60% NOVEMBER	nCK_vs_nSD60	11	3	14
SD0% VS SD60% DECEMBER	dCK_vs_dSD60	7	13	20
SD60% VS SD60% NOV & DEC	nSD60_vs_dSD60	3	9	12
