# Supplementary material for: Effect of Shading on Physiological Attributes and Proteomic Analysis of Tea during Low Temperatures
Source: Plants (Basel). 2023 Dec 24;13(1):63. doi: 10.3390/plants13010063 (PMC10780538; doi:10.3390/plants13010063)
Supplement: Supplementary file 1 [file plants-13-00063-s001.zip › Table S5/Table S5.xlsx]

## Sheet: Sheet1
Accession	Description	Gene	nCK_vs_nSD60	dCK_vs_dSD60	nSD60_vs_dSD60	Biological process	Cellular component	Molecular function	KOG	K	KEGG_Pathways	IPRs	Subcellular_localization	signalP
A0A2U8T4Y0	Ribulose bisphosphate carboxylase large chain (Fragment) OS=Camellia sinensis OX=4442 PE=3 SV=1	--	FALSE	FALSE	TRUE	GO:0009853 photorespiration;GO:0019253 reductive pentose-phosphate cycle	GO:0009507 chloroplast	GO:0000287 magnesium ion binding;GO:0004497 monooxygenase activity;GO:0016984 ribulose-bisphosphate carboxylase activity	--	K01601	ko00630: Glyoxylate and dicarboxylate metabolism;ko00710: Carbon fixation in photosynthetic organisms;ko01100: Metabolic pathways;ko01110: Biosynthesis of secondary metabolites;ko01200: Carbon metabolism	IPR000685: Ribulose bisphosphate carboxylase, large subunit, C-terminal;IPR017443: Ribulose bisphosphate carboxylase, large subunit, ferrodoxin-like N-terminal;IPR020878: Ribulose bisphosphate carboxylase, large chain, active site;IPR020888: Ribulose bisphosphate carboxylase large subunit, type I;IPR033966: RuBisCO;IPR036376: Ribulose bisphosphate carboxylase, large subunit, C-terminal domain sup…	Cytoplasm	--
A0A7J7HSW9	Dehydrin OS=Camellia sinensis OX=4442 GN=HYC85_008796 PE=3 SV=1	HYC85_008796	FALSE	TRUE	FALSE	GO:0009414 response to water deprivation	--	--	--	--	--	IPR000167: Dehydrin;IPR030513: Dehydrin, conserved site	Nucleus	--
A0A7J7G8F3	Agglutinin domain-containing protein OS=Camellia sinensis OX=4442 GN=HYC85_024548 PE=4 SV=1	HYC85_024548	FALSE	TRUE	FALSE	--	--	--	--	--	--	IPR008998: Agglutinin domain;IPR036242: Agglutinin domain superfamily	chloroplast	--
A0A7J7GKR1	Lipoxygenase OS=Camellia sinensis OX=4442 GN=HYC85_022566 PE=3 SV=1	HYC85_022566	FALSE	TRUE	FALSE	GO:0006633 fatty acid biosynthetic process;GO:0031408 oxylipin biosynthetic process	--	GO:0046872 metal ion binding;GO:0016702 oxidoreductase activity, acting on single donors with incorporation of molecular oxygen, incorporation of two atoms of oxygen	--	K00454	ko00591: Linoleic acid metabolism;ko00592: alpha-Linolenic acid metabolism;ko01100: Metabolic pathways;ko01110: Biosynthesis of secondary metabolites	IPR001024: PLAT/LH2 domain;IPR001246: Lipoxygenase, plant;IPR013819: Lipoxygenase, C-terminal;IPR020834: Lipoxygenase, conserved site;IPR027433: Lipoxygenase, domain 3;IPR036226: Lipoxigenase, C-terminal domain superfamily;IPR036392: PLAT/LH2 domain superfamily;IPR042057: Plant lipoxygenase, PLAT/LH2 domain	chloroplast	--
A0A7J7HZN2	Dehydrin OS=Camellia sinensis OX=4442 GN=HYC85_005495 PE=3 SV=1	HYC85_005495	TRUE	TRUE	TRUE	GO:0009414 response to water deprivation	--	--	--	--	--	IPR000167: Dehydrin;IPR030513: Dehydrin, conserved site	Nucleus	--
A0A4S4CXP2	Basic endochitinase-like OS=Camellia sinensis var. sinensis OX=542762 GN=TEA_029801 PE=4 SV=1	TEA_029801	FALSE	TRUE	FALSE	GO:0005975 carbohydrate metabolic process;GO:0016998 cell wall macromolecule catabolic process;GO:0006032 chitin catabolic process	--	GO:0004568 chitinase activity	R: General function prediction only	K20547	ko00520: Amino sugar and nucleotide sugar metabolism;ko01100: Metabolic pathways;ko04016: MAPK signaling pathway - plant	IPR000726: Glycoside hydrolase, family 19, catalytic;IPR016283: Glycoside hydrolase, family 19;IPR023346: Lysozyme-like domain superfamily	Extracell	CS pos: 19-20. ATA-QD. Pr: 0.9514
A0A4S4ENN3	Alcohol dehydrogenase OS=Camellia sinensis var. sinensis OX=542762 GN=TEA_026230 PE=3 SV=1	TEA_026230	TRUE	FALSE	FALSE	--	--	GO:0008270 zinc ion binding;GO:0016491 oxidoreductase activity	Q: Secondary metabolites biosynthesis, transport and catabolism	K18857	ko00010: Glycolysis / Gluconeogenesis;ko00071: Fatty acid degradation;ko00350: Tyrosine metabolism;ko00592: alpha-Linolenic acid metabolism;ko00620: Pyruvate metabolism;ko01100: Metabolic pathways;ko01110: Biosynthesis of secondary metabolites	IPR002328: Alcohol dehydrogenase, zinc-type, conserved site;IPR011032: GroES-like superfamily;IPR013149: Alcohol dehydrogenase-like, C-terminal;IPR013154: Alcohol dehydrogenase, N-terminal;IPR036291: NAD(P)-binding domain superfamily	Cytoplasm	--
G0Z053	Late embryogenesis abundant protein OS=Camellia sinensis OX=4442 PE=2 SV=1	--	TRUE	FALSE	TRUE	GO:0009269 response to desiccation	--	--	--	--	--	IPR004864: Late embryogenesis abundant protein, LEA_2 subgroup;IPR013990: Water stress and hypersensitive response domain	Cytoplasm	--
A0A7J7GMM6	Late embryogenesis abundant protein D-29-like OS=Camellia sinensis OX=4442 GN=HYC85_021841 PE=3 SV=1	HYC85_021841	TRUE	TRUE	TRUE	--	--	--	--	--	--	IPR004238: Late embryogenesis abundant protein, LEA_4 subgroup	chloroplast	--
A0A4V3WM41	Agglutinin domain-containing protein OS=Camellia sinensis var. sinensis OX=542762 GN=TEA_012013 PE=4 SV=1	TEA_012013	FALSE	TRUE	FALSE	--	--	--	--	--	--	IPR008998: Agglutinin domain;IPR036242: Agglutinin domain superfamily	chloroplast	--
A0A7J7FX29	Late embryogenesis abundant protein D-29-like OS=Camellia sinensis OX=4442 GN=HYC85_027665 PE=4 SV=1	HYC85_027665	FALSE	TRUE	TRUE	--	--	--	--	--	--	--	chloroplast	--
A0A4S4EFX1	Early light-induced protein 1, chloroplastic-like OS=Camellia sinensis var. sinensis OX=542762 GN=TEA_008781 PE=4 SV=1	TEA_008781	FALSE	TRUE	FALSE	--	GO:0009535 chloroplast thylakoid membrane	--	--	--	--	IPR022796: Chlorophyll A-B binding protein	chloroplast	--
A0A4S4DFQ8	Glutathione transferase OS=Camellia sinensis var. sinensis OX=542762 GN=TEA_023893 PE=3 SV=1	TEA_023893	TRUE	TRUE	TRUE	GO:0006749 glutathione metabolic process;GO:0042221 response to chemical	--	GO:0004364 glutathione transferase activity	O: Posttranslational modification, protein turnover, chaperones	K00799	ko00480: Glutathione metabolism;ko01100: Metabolic pathways	IPR004045: Glutathione S-transferase, N-terminal;IPR004046: Glutathione S-transferase, C-terminal;IPR010987: Glutathione S-transferase, C-terminal-like;IPR036249: Thioredoxin-like superfamily;IPR036282: Glutathione S-transferase, C-terminal domain superfamily;IPR045073: Glutathione S-transferase Omega/Tau-like;IPR045074: Glutathione S-transferases Tau, C-terminal alpha helical domain, plant	Cytoplasm	--
A0A7J7GXX6	Protein argonaute 16 OS=Camellia sinensis OX=4442 GN=HYC85_015860 PE=3 SV=1	HYC85_015860	TRUE	TRUE	FALSE	GO:0031047 gene silencing by RNA;GO:0051607 defense response to virus	--	GO:0003676 nucleic acid binding	J: Translation, ribosomal structure and biogenesis	K11593	--	IPR003100: PAZ domain;IPR003165: Piwi domain;IPR012337: Ribonuclease H-like superfamily;IPR032472: Argonaute linker 2 domain;IPR032473: Protein argonaute, Mid domain;IPR032474: Protein argonaute, N-terminal;IPR036085: PAZ domain superfamily;IPR036397: Ribonuclease H superfamily;IPR045246: Argonaute-like, PIWI domain	Nucleus	--
A0A7J7HEP6	Amine oxidase OS=Camellia sinensis OX=4442 GN=HYC85_012990 PE=3 SV=1	HYC85_012990	FALSE	FALSE	TRUE	GO:0009308 amine metabolic process	--	GO:0048038 quinone binding;GO:0005507 copper ion binding;GO:0052595 aliphatic-amine oxidase activity;GO:0052594 aminoacetone:oxygen oxidoreductase(deaminating) activity;GO:0052596 phenethylamine:oxygen oxidoreductase (deaminating) activity;GO:0008131 primary amine oxidase activity;GO:0052593 tryptamine:oxygen oxidoreductase (deaminating) activity	Q: Secondary metabolites biosynthesis, transport and catabolism	K00276	ko00260: Glycine, serine and threonine metabolism;ko00350: Tyrosine metabolism;ko00360: Phenylalanine metabolism;ko00410: beta-Alanine metabolism;ko00950: Isoquinoline alkaloid biosynthesis;ko00960: Tropane, piperidine and pyridine alkaloid biosynthesis;ko01100: Metabolic pathways;ko01110: Biosynthesis of secondary metabolites	IPR000269: Copper amine oxidase;IPR015798: Copper amine oxidase, catalytic domain;IPR015800: Copper amine oxidase, N2-terminal;IPR015802: Copper amine oxidase, N3-terminal;IPR016182: Copper amine oxidase, N-terminal;IPR036460: Copper amine oxidase, catalytic domain superfamily	chloroplast	CS pos: 23-24. SSS-TT. Pr: 0.2211
A2T1L9	Thaumatin-like protein OS=Camellia sinensis OX=4442 PE=2 SV=1	--	TRUE	TRUE	TRUE	--	--	--	--	K01183	ko00520: Amino sugar and nucleotide sugar metabolism;ko01100: Metabolic pathways	IPR001938: Thaumatin family;IPR017949: Thaumatin, conserved site;IPR037176: Osmotin/thaumatin-like superfamily	chloroplast	CS pos: 24-25. TNA-AT. Pr: 0.8968
A0A4S4D849	PDZ domain-containing protein OS=Camellia sinensis var. sinensis OX=542762 GN=TEA_020688 PE=3 SV=1	TEA_020688	FALSE	FALSE	TRUE	GO:0006508 proteolysis	GO:0000786 nucleosome;GO:0043231 intracellular membrane-bounded organelle	GO:0003677 DNA binding;GO:0046982 protein heterodimerization activity;GO:0030527 structural constituent of chromatin;GO:0004252 serine-type endopeptidase activity	O: Posttranslational modification, protein turnover, chaperones	K08669	--	IPR001478: PDZ domain;IPR001940: Peptidase S1C;IPR002119: Histone H2A;IPR008915: Peptidase M50;IPR009003: Peptidase S1, PA clan;IPR009072: Histone-fold;IPR032454: Histone H2A, C-terminal domain;IPR036034: PDZ superfamily;IPR041489: PDZ domain 6;IPR043504: Peptidase S1, PA clan, chymotrypsin-like fold	chloroplast	--
A0A7J7I185	Nucleolar protein 6 OS=Camellia sinensis OX=4442 GN=HYC85_005506 PE=3 SV=1	HYC85_005506	TRUE	TRUE	FALSE	--	GO:0005730 nucleolus	GO:0003723 RNA binding	S: Function unknown	K14544	ko03008: Ribosome biogenesis in eukaryotes	IPR035082: Nrap protein domain 1;IPR035367: Nrap protein, domain 2;IPR035368: Nrap protein, domain 3;IPR035369: Nrap protein, domain 4;IPR035370: Nrap protein, domain 5;IPR035371: Nrap protein, domain 6	Cytoplasm	--
A0A4S4E6S2	Peptidase_S9_N domain-containing protein OS=Camellia sinensis var. sinensis OX=542762 GN=TEA_002616 PE=4 SV=1	TEA_002616	TRUE	FALSE	FALSE	--	--	GO:0004252 serine-type endopeptidase activity	R: General function prediction only	K23951	--	IPR023302: Peptidase S9A, N-terminal domain	Nucleus	--
A0A4S4ELM5	LOV domain-containing protein OS=Camellia sinensis var. sinensis OX=542762 GN=TEA_011435 PE=4 SV=1	TEA_011435	TRUE	FALSE	FALSE	GO:0006468 protein phosphorylation	--	GO:0005524 ATP binding;GO:0004672 protein kinase activity;GO:0009882 blue light photoreceptor activity	--	K20715	--	IPR000014: PAS domain;IPR000700: PAS-associated, C-terminal;IPR000719: Protein kinase domain;IPR001610: PAC motif;IPR008271: Serine/threonine-protein kinase, active site;IPR011009: Protein kinase-like domain superfamily;IPR017441: Protein kinase, ATP binding site;IPR035965: PAS domain superfamily	Nucleus	--
A0A7J7GAY3	Pentatricopeptide repeat-containing protein OS=Camellia sinensis OX=4442 GN=HYC85_024587 PE=4 SV=1	HYC85_024587	FALSE	TRUE	FALSE	--	--	--	--	K22419	--	IPR002885: Pentatricopeptide repeat;IPR011990: Tetratricopeptide-like helical domain superfamily;IPR036291: NAD(P)-binding domain superfamily	chloroplast	--
A0A7J7I7E8	Transmembrane and coiled-coil domain-containing protein 4-like OS=Camellia sinensis OX=4442 GN=HYC85_002161 PE=3 SV=1	HYC85_002161	FALSE	FALSE	TRUE	--	GO:0016021 integral component of membrane	--	S: Function unknown	--	--	IPR007941: Protein of unknown function DUF726;IPR029058: Alpha/Beta hydrolase fold	Plasma membrane	--
A0A4V3WME9	Cold and drought-regulated protein CORA-like OS=Camellia sinensis var. sinensis OX=542762 GN=TEA_012760 PE=4 SV=1	TEA_012760	TRUE	TRUE	FALSE	--	--	--	--	--	--	IPR010800: Glycine rich protein	Extracell	CS pos: 26-27. VSA-RE. Pr: 0.9133
A0A7J7HX48	Gibberellin regulated protein OS=Camellia sinensis OX=4442 GN=HYC85_004657 PE=3 SV=1	HYC85_004657	FALSE	TRUE	FALSE	--	--	--	--	K03860	ko00563: Glycosylphosphatidylinositol (GPI)-anchor biosynthesis;ko01100: Metabolic pathways	IPR003854: Gibberellin regulated protein	Extracell	CS pos: 24-25. VSS-DF. Pr: 0.9438
A0A7J7HAZ1	COPIIcoated_ERV domain-containing protein OS=Camellia sinensis OX=4442 GN=HYC85_011414 PE=4 SV=1	HYC85_011414	FALSE	FALSE	TRUE	--	GO:0016021 integral component of membrane	--	U: Intracellular trafficking, secretion, and vesicular transport	K20367	--	IPR012936: Endoplasmic reticulum vesicle transporter, C-terminal;IPR036249: Thioredoxin-like superfamily	Cytoplasm	--
A0A7J7GQS1	Gibberellin regulated protein OS=Camellia sinensis OX=4442 GN=HYC85_020672 PE=3 SV=1	HYC85_020672	TRUE	TRUE	TRUE	--	--	--	--	K03860	ko00563: Glycosylphosphatidylinositol (GPI)-anchor biosynthesis;ko01100: Metabolic pathways	IPR003854: Gibberellin regulated protein	Extracell	CS pos: 23-24. VDA-AD. Pr: 0.9772
A0A7J7HLC6	Pectinesterase OS=Camellia sinensis OX=4442 GN=HYC85_010975 PE=3 SV=1	HYC85_010975	TRUE	FALSE	FALSE	GO:0042545 cell wall modification;GO:0045490 pectin catabolic process	GO:0005576 extracellular region	GO:0045330 aspartyl esterase activity;GO:0004857 enzyme inhibitor activity;GO:0030599 pectinesterase activity	--	K01051	ko00040: Pentose and glucuronate interconversions;ko01100: Metabolic pathways	IPR000070: Pectinesterase, catalytic;IPR006501: Pectinesterase inhibitor domain;IPR011050: Pectin lyase fold/virulence factor;IPR012334: Pectin lyase fold;IPR018040: Pectinesterase, Tyr active site;IPR033131: Pectinesterase, Asp active site;IPR035513: Invertase/pectin methylesterase inhibitor domain superfamily	chloroplast	CS pos: 22-23. ISG-RH. Pr: 0.7355
A0A7J7GQZ8	Proline-rich protein OS=Camellia sinensis OX=4442 GN=HYC85_019506 PE=4 SV=1	HYC85_019506	TRUE	TRUE	FALSE	--	--	--	--	--	--	--	Extracell	CS pos: 22-23. SLA-DH. Pr: 0.9255
A0A7J7FPU1	1,3-beta-glucan synthase OS=Camellia sinensis OX=4442 GN=HYC85_031015 PE=3 SV=1	HYC85_031015	FALSE	TRUE	FALSE	GO:0071555 cell wall organization;GO:0006075 (1->3)-beta-D-glucan biosynthetic process;GO:0008360 regulation of cell shape	GO:0016021 integral component of membrane;GO:0000148 1,3-beta-D-glucan synthase complex	GO:0003843 1,3-beta-D-glucan synthase activity	M: Cell wall/membrane/envelope biogenesis	K11000	--	IPR003440: Glycosyl transferase, family 48;IPR023175: Vta1/Callose synthase, N-terminal domain superfamily;IPR026899: 1,3-beta-glucan synthase subunit FKS1-like, domain-1;IPR039431: Vta1/callose synthase, N-terminal	Plasma membrane	--
A0A4S4EBQ7	PGG domain-containing protein OS=Camellia sinensis var. sinensis OX=542762 GN=TEA_007391 PE=4 SV=1	TEA_007391	FALSE	TRUE	FALSE	--	GO:0016021 integral component of membrane	--	R: General function prediction only	K00895	ko00010: Glycolysis / Gluconeogenesis;ko00030: Pentose phosphate pathway;ko00051: Fructose and mannose metabolism;ko01100: Metabolic pathways;ko01110: Biosynthesis of secondary metabolites	IPR002110: Ankyrin repeat;IPR026961: PGG domain;IPR036770: Ankyrin repeat-containing domain superfamily	Plasma membrane	--
