# Supplementary material for: Effect of Shading on Physiological Attributes and Proteomic Analysis of Tea during Low Temperatures
Source: Plants (Basel). 2023 Dec 24;13(1):63. doi: 10.3390/plants13010063 (PMC10780538; doi:10.3390/plants13010063)
Supplement: Supplementary file 1 [file plants-13-00063-s001.zip › Table S6/dCK_vs_dSD60_KOG_enrichment.xlsx]

## Sheet: Sheet1
Code	Code Function	GeneRatio	BgRatio	Pvalue	P.adjust	Up	Down	Count	Proteins
M	Cell wall/membrane/envelope biogenesis	1/6	72/5183	0.0805	0.4027	1	0	1	A0A7J7FPU1
R	General function prediction only	2/6	835/5183	0.2498	0.437	1	1	2	A0A4S4CXP2;A0A4S4EBQ7
S	Function unknown	1/6	256/5183	0.2622	0.437	1	0	1	A0A7J7I185
J	Translation, ribosomal structure and biogenesis	1/6	440/5183	0.4129	0.5161	1	0	1	A0A7J7GXX6
O	Posttranslational modification, protein turnover, chaperones	1/6	773/5183	0.6208	0.6208	0	1	1	A0A4S4DFQ8
