# Supplementary material for: Effect of Shading on Physiological Attributes and Proteomic Analysis of Tea during Low Temperatures
Source: Plants (Basel). 2023 Dec 24;13(1):63. doi: 10.3390/plants13010063 (PMC10780538; doi:10.3390/plants13010063)
Supplement: Supplementary file 1 [file plants-13-00063-s001.zip › Table S6/nCK_vs_nSD60_KOG_enrichment.xlsx]

## Sheet: Sheet1
Code	Code Function	GeneRatio	BgRatio	Pvalue	P.adjust	Up	Down	Count	Proteins
Q	Secondary metabolites biosynthesis, transport and catabolism	1/5	200/5183	0.1787	0.5595	1	0	1	A0A4S4ENN3
S	Function unknown	1/5	256/5183	0.2238	0.5595	1	0	1	A0A7J7I185
J	Translation, ribosomal structure and biogenesis	1/5	440/5183	0.3584	0.5847	0	1	1	A0A7J7GXX6
O	Posttranslational modification, protein turnover, chaperones	1/5	773/5183	0.5542	0.5847	1	0	1	A0A4S4DFQ8
R	General function prediction only	1/5	835/5183	0.5847	0.5847	0	1	1	A0A4S4E6S2
