# Supplementary material for: Effect of Shading on Physiological Attributes and Proteomic Analysis of Tea during Low Temperatures
Source: Plants (Basel). 2023 Dec 24;13(1):63. doi: 10.3390/plants13010063 (PMC10780538; doi:10.3390/plants13010063)
Supplement: Supplementary file 1 [file plants-13-00063-s001.zip › Table S6/nSD60_vs_dSD60_KOG_enrichment.xlsx]

## Sheet: Sheet1
Code	Code Function	GeneRatio	BgRatio	Pvalue	P.adjust	Up	Down	Count	Proteins
O	Posttranslational modification, protein turnover, chaperones	2/5	773/5183	0.1631	0.2984	1	1	2	A0A4S4D849;A0A4S4DFQ8
Q	Secondary metabolites biosynthesis, transport and catabolism	1/5	200/5183	0.1787	0.2984	1	0	1	A0A7J7HEP6
S	Function unknown	1/5	256/5183	0.2238	0.2984	0	1	1	A0A7J7I7E8
U	Intracellular trafficking, secretion, and vesicular transport	1/5	371/5183	0.3103	0.3103	1	0	1	A0A7J7HAZ1
