# Supplementary material for: Effect of Shading on Physiological Attributes and Proteomic Analysis of Tea during Low Temperatures
Source: Plants (Basel). 2023 Dec 24;13(1):63. doi: 10.3390/plants13010063 (PMC10780538; doi:10.3390/plants13010063)
Supplement: Supplementary file 1 [file plants-13-00063-s001.zip › Table S7/all_kmeans_cluster_all.xlsx]

## Sheet: Sheet1
Accession	Description	Gene	Group	Biological process	Cellular component	Molecular function	KOG	K	KEGG_Pathways	IPRs	Subcellular_localization	signalP
A0A075TLF9	Ribulose bisphosphate carboxylase large chain OS=Camellia sinensis var. dehungensis OX=1523627 GN=rbcL PE=3 SV=1	rbcL	8	GO:0009853 photorespiration;GO:0019253 reductive pentose-phosphate cycle	GO:0009507 chloroplast	GO:0000287 magnesium ion binding;GO:0004497 monooxygenase activity;GO:0016984 ribulose-bisphosphate carboxylase activity	--	K01601	ko00630: Glyoxylate and dicarboxylate metabolism;ko00710: Carbon fixation in photosynthetic organisms;ko01100: Metabolic pathways;ko01110: Biosynthesis of secondary metabolites;ko01200: Carbon metabolism	IPR000685: Ribulose bisphosphate carboxylase, large subunit, C-terminal;IPR017443: Ribulose bisphosphate carboxylase, large subunit, ferrodoxin-like N-terminal;IPR020878: Ribulose bisphosphate carboxylase, large chain, active site;IPR020888: Ribulose bisphosphate carboxylase large subunit, type I;IPR033966: RuBisCO;IPR036376: Ribulose bisphosphate carboxylase, large subunit, C-terminal domain sup…	Cytoplasm	--
A0A075TQA4	ATP synthase subunit beta, chloroplastic OS=Camellia sinensis var. dehungensis OX=1523627 GN=atpB PE=3 SV=1	atpB	2	--	GO:0009535 chloroplast thylakoid membrane;GO:0045261 proton-transporting ATP synthase complex, catalytic core F(1)	GO:0005524 ATP binding;GO:0046933 proton-transporting ATP synthase activity, rotational mechanism;GO:0046961 proton-transporting ATPase activity, rotational mechanism	C: Energy production and conversion	K02112	ko00190: Oxidative phosphorylation;ko00195: Photosynthesis;ko01100: Metabolic pathways	IPR000194: ATPase, F1/V1/A1 complex, alpha/beta subunit, nucleotide-binding domain;IPR003593: AAA+ ATPase domain;IPR004100: ATPase, F1/V1/A1 complex, alpha/beta subunit, N-terminal domain;IPR005722: ATP synthase, F1 complex, beta subunit;IPR020003: ATPase, alpha/beta subunit, nucleotide-binding domain, active site;IPR024034: ATPase, F1/V1 complex, beta/alpha subunit, C-terminal;IPR027417: P-loop …	chloroplast	--
A0A7J7H171	Stromal 70 kDa heat shock-related protein, chloroplastic OS=Camellia sinensis OX=4442 GN=HYC85_016980 PE=3 SV=1	HYC85_016980	4	--	--	GO:0005524 ATP binding;GO:0051082 unfolded protein binding	O: Posttranslational modification, protein turnover, chaperones	K03283	ko03040: Spliceosome;ko04141: Protein processing in endoplasmic reticulum;ko04144: Endocytosis	IPR012725: Chaperone DnaK;IPR013126: Heat shock protein 70 family;IPR018181: Heat shock protein 70, conserved site;IPR029047: Heat shock protein 70kD, peptide-binding domain superfamily;IPR029048: Heat shock protein 70kD, C-terminal domain superfamily;IPR043129: ATPase, nucleotide binding domain	chloroplast	--
A0A4S4EKE9	RuBisCO large subunit-binding protein subunit beta, chloroplastic OS=Camellia sinensis var. sinensis OX=542762 GN=TEA_013204 PE=3 SV=1	TEA_013204	10	GO:0042026 protein refolding	--	GO:0005524 ATP binding	O: Posttranslational modification, protein turnover, chaperones	K04077	ko03018: RNA degradation	IPR001844: Chaperonin Cpn60/GroEL;IPR002423: Chaperonin Cpn60/GroEL/TCP-1 family;IPR011990: Tetratricopeptide-like helical domain superfamily;IPR018370: Chaperonin Cpn60, conserved site;IPR019734: Tetratricopeptide repeat;IPR027409: GroEL-like apical domain superfamily;IPR027410: TCP-1-like chaperonin intermediate domain superfamily;IPR027413: GroEL-like equatorial domain superfamily	chloroplast	--
A0A4S4DTL8	M16C_associated domain-containing protein OS=Camellia sinensis var. sinensis OX=542762 GN=TEA_026437 PE=4 SV=1	TEA_026437	1	GO:0006508 proteolysis	--	GO:0046872 metal ion binding	O: Posttranslational modification, protein turnover, chaperones;R: General function prediction only	K06972	--	IPR007863: Peptidase M16, C-terminal;IPR011249: Metalloenzyme, LuxS/M16 peptidase-like;IPR011765: Peptidase M16, N-terminal;IPR013578: Peptidase M16C associated	Mitochondrion	--
A0A4S4CZU2	ATPase_AAA_core domain-containing protein OS=Camellia sinensis var. sinensis OX=542762 GN=TEA_003039 PE=3 SV=1	TEA_003039	9	--	GO:0009570 chloroplast stroma	GO:0005524 ATP binding;GO:0016887 ATPase activity	O: Posttranslational modification, protein turnover, chaperones	--	--	IPR003959: ATPase, AAA-type, core;IPR027417: P-loop containing nucleoside triphosphate hydrolase	chloroplast	--
W8QRI5	Heat shock protein OS=Camellia sinensis OX=4442 PE=2 SV=1	--	10	--	--	GO:0005524 ATP binding	O: Posttranslational modification, protein turnover, chaperones	K03283	ko03040: Spliceosome;ko04141: Protein processing in endoplasmic reticulum;ko04144: Endocytosis	IPR013126: Heat shock protein 70 family;IPR018181: Heat shock protein 70, conserved site;IPR029047: Heat shock protein 70kD, peptide-binding domain superfamily;IPR029048: Heat shock protein 70kD, C-terminal domain superfamily;IPR043129: ATPase, nucleotide binding domain	Cytoplasm	--
A0A7J7HII1	M16C_associated domain-containing protein OS=Camellia sinensis OX=4442 GN=HYC85_009670 PE=4 SV=1	HYC85_009670	1	GO:0006508 proteolysis	--	GO:0046872 metal ion binding	O: Posttranslational modification, protein turnover, chaperones;R: General function prediction only	K06972	--	IPR007863: Peptidase M16, C-terminal;IPR011249: Metalloenzyme, LuxS/M16 peptidase-like;IPR011765: Peptidase M16, N-terminal;IPR013578: Peptidase M16C associated	chloroplast	--
A0A7J7I409	Heat shock protein 70 family OS=Camellia sinensis OX=4442 GN=HYC85_000353 PE=3 SV=1	HYC85_000353	10	--	--	GO:0005524 ATP binding	O: Posttranslational modification, protein turnover, chaperones	K03283	ko03040: Spliceosome;ko04141: Protein processing in endoplasmic reticulum;ko04144: Endocytosis	IPR013126: Heat shock protein 70 family;IPR018181: Heat shock protein 70, conserved site;IPR029047: Heat shock protein 70kD, peptide-binding domain superfamily;IPR029048: Heat shock protein 70kD, C-terminal domain superfamily;IPR043129: ATPase, nucleotide binding domain	Cytoplasm	--
A0A2U8T4Y0	Ribulose bisphosphate carboxylase large chain (Fragment) OS=Camellia sinensis OX=4442 PE=3 SV=1	--	4	GO:0009853 photorespiration;GO:0019253 reductive pentose-phosphate cycle	GO:0009507 chloroplast	GO:0000287 magnesium ion binding;GO:0004497 monooxygenase activity;GO:0016984 ribulose-bisphosphate carboxylase activity	--	K01601	ko00630: Glyoxylate and dicarboxylate metabolism;ko00710: Carbon fixation in photosynthetic organisms;ko01100: Metabolic pathways;ko01110: Biosynthesis of secondary metabolites;ko01200: Carbon metabolism	IPR000685: Ribulose bisphosphate carboxylase, large subunit, C-terminal;IPR017443: Ribulose bisphosphate carboxylase, large subunit, ferrodoxin-like N-terminal;IPR020878: Ribulose bisphosphate carboxylase, large chain, active site;IPR020888: Ribulose bisphosphate carboxylase large subunit, type I;IPR033966: RuBisCO;IPR036376: Ribulose bisphosphate carboxylase, large subunit, C-terminal domain sup…	Cytoplasm	--
A0A7J7G676	Glycine cleavage system P protein OS=Camellia sinensis OX=4442 GN=HYC85_027226 PE=3 SV=1	HYC85_027226	6	GO:0006546 glycine catabolic process;GO:1901566 organonitrogen compound biosynthetic process	GO:0005739 mitochondrion	GO:0004375 glycine dehydrogenase (decarboxylating) activity	E: Amino acid transport and metabolism	K00281	ko00260: Glycine, serine and threonine metabolism;ko00630: Glyoxylate and dicarboxylate metabolism;ko01100: Metabolic pathways;ko01110: Biosynthesis of secondary metabolites;ko01200: Carbon metabolism	IPR003437: Glycine dehydrogenase (decarboxylating);IPR015421: Pyridoxal phosphate-dependent transferase, major domain;IPR015422: Pyridoxal phosphate-dependent transferase, small domain;IPR015424: Pyridoxal phosphate-dependent transferase;IPR020581: Glycine cleavage system P protein	Mitochondrion	--
A0A7J7IAW8	RuBisCO large subunit-binding protein subunit beta, chloroplastic OS=Camellia sinensis OX=4442 GN=HYC85_002946 PE=3 SV=1	HYC85_002946	4	GO:0042026 protein refolding	--	GO:0005524 ATP binding	O: Posttranslational modification, protein turnover, chaperones	K04077	ko03018: RNA degradation	IPR001844: Chaperonin Cpn60/GroEL;IPR002423: Chaperonin Cpn60/GroEL/TCP-1 family;IPR018370: Chaperonin Cpn60, conserved site;IPR027409: GroEL-like apical domain superfamily;IPR027410: TCP-1-like chaperonin intermediate domain superfamily;IPR027413: GroEL-like equatorial domain superfamily	chloroplast	--
A0A4V3WPF8	Phosphoenolpyruvate carboxylase OS=Camellia sinensis var. sinensis OX=542762 GN=TEA_023824 PE=3 SV=1	TEA_023824	1	GO:0015977 carbon fixation;GO:0006099 tricarboxylic acid cycle	--	GO:0008964 phosphoenolpyruvate carboxylase activity	--	K01595	ko00620: Pyruvate metabolism;ko00710: Carbon fixation in photosynthetic organisms;ko01100: Metabolic pathways;ko01200: Carbon metabolism	IPR015813: Pyruvate/Phosphoenolpyruvate kinase-like domain superfamily;IPR018129: Phosphoenolpyruvate carboxylase, Lys active site;IPR021135: Phosphoenolpyruvate carboxylase;IPR022805: Phosphoenolpyruvate carboxylase, bacterial/plant-type;IPR033129: Phosphoenolpyruvate carboxylase, His active site	Cytoplasm	--
A0A4V3WMU6	Photosystem I assembly protein Ycf4 OS=Camellia sinensis var. sinensis OX=542762 GN=TEA_024123 PE=3 SV=1	TEA_024123	1	GO:0009853 photorespiration;GO:0019253 reductive pentose-phosphate cycle	GO:0016021 integral component of membrane;GO:0009522 photosystem I;GO:0009536 plastid	GO:0000287 magnesium ion binding;GO:0004497 monooxygenase activity;GO:0016984 ribulose-bisphosphate carboxylase activity	--	K01601	ko00630: Glyoxylate and dicarboxylate metabolism;ko00710: Carbon fixation in photosynthetic organisms;ko01100: Metabolic pathways;ko01110: Biosynthesis of secondary metabolites;ko01200: Carbon metabolism	IPR000685: Ribulose bisphosphate carboxylase, large subunit, C-terminal;IPR003359: Photosystem I Ycf4, assembly;IPR017443: Ribulose bisphosphate carboxylase, large subunit, ferrodoxin-like N-terminal;IPR020878: Ribulose bisphosphate carboxylase, large chain, active site;IPR020888: Ribulose bisphosphate carboxylase large subunit, type I;IPR033966: RuBisCO;IPR036376: Ribulose bisphosphate carboxyla…	Nucleus	--
A0A4S4F1V0	Glycine cleavage system P protein OS=Camellia sinensis var. sinensis OX=542762 GN=TEA_025993 PE=3 SV=1	TEA_025993	6	GO:0006546 glycine catabolic process;GO:1901566 organonitrogen compound biosynthetic process	GO:0005739 mitochondrion	GO:0004375 glycine dehydrogenase (decarboxylating) activity	E: Amino acid transport and metabolism	K00281	ko00260: Glycine, serine and threonine metabolism;ko00630: Glyoxylate and dicarboxylate metabolism;ko01100: Metabolic pathways;ko01110: Biosynthesis of secondary metabolites;ko01200: Carbon metabolism	IPR003437: Glycine dehydrogenase (decarboxylating);IPR015421: Pyridoxal phosphate-dependent transferase, major domain;IPR015422: Pyridoxal phosphate-dependent transferase, small domain;IPR015424: Pyridoxal phosphate-dependent transferase;IPR020581: Glycine cleavage system P protein	Mitochondrion	--
A0A4S4DTA8	Clp R domain-containing protein OS=Camellia sinensis var. sinensis OX=542762 GN=TEA_021703 PE=3 SV=1	TEA_021703	9	--	--	GO:0005524 ATP binding;GO:0016887 ATPase activity	O: Posttranslational modification, protein turnover, chaperones	K03696	--	IPR001270: ClpA/B family;IPR001943: UVR domain;IPR003593: AAA+ ATPase domain;IPR003959: ATPase, AAA-type, core;IPR004176: Clp, repeat (R) domain;IPR018368: ClpA/B, conserved site 1;IPR019489: Clp ATPase, C-terminal;IPR027417: P-loop containing nucleoside triphosphate hydrolase;IPR028299: ClpA/B, conserved site 2;IPR036628: Clp, N-terminal domain superfamily;IPR041546: ClpA/ClpB, AAA lid domain	chloroplast	CS pos: 15-16. LNA-DE. Pr: 0.8944
A0A7J7I515	Clathrin heavy chain OS=Camellia sinensis OX=4442 GN=HYC85_000890 PE=3 SV=1	HYC85_000890	1	GO:0006886 intracellular protein transport;GO:0016192 vesicle-mediated transport	GO:0030132 clathrin coat of coated pit;GO:0030130 clathrin coat of trans-Golgi network vesicle;GO:0071439 clathrin complex	GO:0032051 clathrin light chain binding;GO:0005198 structural molecule activity	U: Intracellular trafficking, secretion, and vesicular transport	K04646	ko04144: Endocytosis	IPR000547: Clathrin, heavy chain/VPS, 7-fold repeat;IPR011990: Tetratricopeptide-like helical domain superfamily;IPR015348: Clathrin, heavy chain, linker, core motif;IPR016024: Armadillo-type fold;IPR016025: Clathrin heavy chain, N-terminal;IPR016341: Clathrin, heavy chain;IPR022365: Clathrin, heavy chain, propeller repeat	Cytoplasm	--
A0A7J7H697	Clathrin heavy chain OS=Camellia sinensis OX=4442 GN=HYC85_013331 PE=3 SV=1	HYC85_013331	1	GO:0006886 intracellular protein transport;GO:0016192 vesicle-mediated transport	GO:0030132 clathrin coat of coated pit;GO:0030130 clathrin coat of trans-Golgi network vesicle;GO:0071439 clathrin complex	GO:0032051 clathrin light chain binding;GO:0005198 structural molecule activity	U: Intracellular trafficking, secretion, and vesicular transport	K04646	ko04144: Endocytosis	IPR000547: Clathrin, heavy chain/VPS, 7-fold repeat;IPR011990: Tetratricopeptide-like helical domain superfamily;IPR012331: Clathrin, heavy chain, linker;IPR015348: Clathrin, heavy chain, linker, core motif;IPR016024: Armadillo-type fold;IPR016025: Clathrin heavy chain, N-terminal;IPR016341: Clathrin, heavy chain;IPR022365: Clathrin, heavy chain, propeller repeat	chloroplast	--
A0A4S4ENT4	Stromal 70 kDa heat shock-related protein, chloroplastic OS=Camellia sinensis var. sinensis OX=542762 GN=TEA_003342 PE=3 SV=1	TEA_003342	1	--	--	GO:0005524 ATP binding;GO:0051082 unfolded protein binding	O: Posttranslational modification, protein turnover, chaperones	K03283	ko03040: Spliceosome;ko04141: Protein processing in endoplasmic reticulum;ko04144: Endocytosis	IPR012725: Chaperone DnaK;IPR013126: Heat shock protein 70 family;IPR018181: Heat shock protein 70, conserved site;IPR029047: Heat shock protein 70kD, peptide-binding domain superfamily;IPR029048: Heat shock protein 70kD, C-terminal domain superfamily;IPR043129: ATPase, nucleotide binding domain	chloroplast	--
A0A4S4DI50	ATP synthase subunit beta OS=Camellia sinensis var. sinensis OX=542762 GN=TEA_022460 PE=3 SV=1	TEA_022460	7	--	GO:0000275 mitochondrial proton-transporting ATP synthase complex, catalytic core F(1)	GO:0005524 ATP binding;GO:0046933 proton-transporting ATP synthase activity, rotational mechanism;GO:0046961 proton-transporting ATPase activity, rotational mechanism;GO:0016887 ATPase activity	C: Energy production and conversion	K02133	ko00190: Oxidative phosphorylation;ko01100: Metabolic pathways	IPR000194: ATPase, F1/V1/A1 complex, alpha/beta subunit, nucleotide-binding domain;IPR003593: AAA+ ATPase domain;IPR004100: ATPase, F1/V1/A1 complex, alpha/beta subunit, N-terminal domain;IPR005722: ATP synthase, F1 complex, beta subunit;IPR020003: ATPase, alpha/beta subunit, nucleotide-binding domain, active site;IPR020971: ATP synthase, F1 beta subunit;IPR024034: ATPase, F1/V1 complex, beta/alp…	Mitochondrion	--
A0A7J7HZ48	Clp R domain-containing protein OS=Camellia sinensis OX=4442 GN=HYC85_004766 PE=3 SV=1	HYC85_004766	4	GO:0042026 protein refolding;GO:0009408 response to heat	GO:0005737 cytoplasm	GO:0005524 ATP binding;GO:0016887 ATPase activity	O: Posttranslational modification, protein turnover, chaperones	K03695	--	IPR001270: ClpA/B family;IPR003593: AAA+ ATPase domain;IPR003959: ATPase, AAA-type, core;IPR004176: Clp, repeat (R) domain;IPR013103: Reverse transcriptase, RNA-dependent DNA polymerase;IPR017730: Chaperonin ClpB;IPR018368: ClpA/B, conserved site 1;IPR019489: Clp ATPase, C-terminal;IPR027417: P-loop containing nucleoside triphosphate hydrolase;IPR028299: ClpA/B, conserved site 2;IPR036628: Clp, N…	Cytoplasm	--
A0A7J7HP55	Heat shock protein 70 family OS=Camellia sinensis OX=4442 GN=HYC85_006632 PE=3 SV=1	HYC85_006632	5	--	--	GO:0005524 ATP binding	O: Posttranslational modification, protein turnover, chaperones	K03283	ko03040: Spliceosome;ko04141: Protein processing in endoplasmic reticulum;ko04144: Endocytosis	IPR013126: Heat shock protein 70 family;IPR018181: Heat shock protein 70, conserved site;IPR029047: Heat shock protein 70kD, peptide-binding domain superfamily;IPR029048: Heat shock protein 70kD, C-terminal domain superfamily;IPR043129: ATPase, nucleotide binding domain	Cytoplasm	--
A0A7J7HAZ5	Phosphoglycerate kinase OS=Camellia sinensis OX=4442 GN=HYC85_014955 PE=3 SV=1	HYC85_014955	4	GO:0006096 glycolytic process	--	GO:0005524 ATP binding;GO:0004618 phosphoglycerate kinase activity	G: Carbohydrate transport and metabolism	K00927	ko00010: Glycolysis / Gluconeogenesis;ko00710: Carbon fixation in photosynthetic organisms;ko01100: Metabolic pathways;ko01110: Biosynthesis of secondary metabolites;ko01200: Carbon metabolism;ko01230: Biosynthesis of amino acids	IPR001576: Phosphoglycerate kinase;IPR015824: Phosphoglycerate kinase, N-terminal;IPR015911: Phosphoglycerate kinase, conserved site;IPR036043: Phosphoglycerate kinase superfamily	chloroplast	--
A0A7J7HV40	AAA domain-containing protein OS=Camellia sinensis OX=4442 GN=HYC85_008800 PE=3 SV=1	HYC85_008800	1	GO:0006508 proteolysis	GO:0016021 integral component of membrane;GO:0005737 cytoplasm;GO:0043231 intracellular membrane-bounded organelle	GO:0005524 ATP binding;GO:0016887 ATPase activity;GO:0004176 ATP-dependent peptidase activity;GO:0004222 metalloendopeptidase activity	O: Posttranslational modification, protein turnover, chaperones	K03798	--	IPR000642: Peptidase M41;IPR003593: AAA+ ATPase domain;IPR003959: ATPase, AAA-type, core;IPR003960: ATPase, AAA-type, conserved site;IPR005936: Peptidase, FtsH;IPR027417: P-loop containing nucleoside triphosphate hydrolase;IPR037219: Peptidase M41-like;IPR041569: AAA ATPase, AAA+ lid domain	chloroplast	--
A0A4S4EFH8	Elongation factor G, chloroplastic OS=Camellia sinensis var. sinensis OX=542762 GN=TEA_004754 PE=3 SV=1	TEA_004754	10	--	GO:0009507 chloroplast	GO:0005525 GTP binding;GO:0003924 GTPase activity;GO:0003746 translation elongation factor activity	J: Translation, ribosomal structure and biogenesis	K02355	--	IPR000640: Elongation factor EFG, domain V-like;IPR000795: Translational (tr)-type GTP-binding domain;IPR004161: Translation elongation factor EFTu-like, domain 2;IPR004540: Translation elongation factor EFG/EF2;IPR005225: Small GTP-binding protein domain;IPR005517: Translation elongation factor EFG/EF2, domain IV;IPR009000: Translation protein, beta-barrel domain superfamily;IPR009022: Elongatio…	chloroplast	--
A0A4S4D1Z6	ATP synthase subunit beta OS=Camellia sinensis var. sinensis OX=542762 GN=TEA_004225 PE=3 SV=1	TEA_004225	10	--	GO:0045261 proton-transporting ATP synthase complex, catalytic core F(1)	GO:0046872 metal ion binding;GO:0051539 4 iron, 4 sulfur cluster binding;GO:0005524 ATP binding;GO:0046933 proton-transporting ATP synthase activity, rotational mechanism;GO:0046961 proton-transporting ATPase activity, rotational mechanism;GO:0008137 NADH dehydrogenase (ubiquinone) activity;GO:0048038 quinone binding	C: Energy production and conversion	K02112	ko00190: Oxidative phosphorylation;ko00195: Photosynthesis;ko01100: Metabolic pathways	IPR000194: ATPase, F1/V1/A1 complex, alpha/beta subunit, nucleotide-binding domain;IPR003593: AAA+ ATPase domain;IPR005722: ATP synthase, F1 complex, beta subunit;IPR006137: NADH:ubiquinone oxidoreductase-like, 20kDa subunit;IPR006138: NADH-ubiquinone oxidoreductase, 20 Kd subunit;IPR020003: ATPase, alpha/beta subunit, nucleotide-binding domain, active site;IPR024034: ATPase, F1/V1 complex, beta/…	chloroplast	--
M4QSX4	Transketolase OS=Camellia sinensis OX=4442 PE=2 SV=1	--	4	--	--	GO:0046872 metal ion binding;GO:0004802 transketolase activity	G: Carbohydrate transport and metabolism	K00615	ko00030: Pentose phosphate pathway;ko00710: Carbon fixation in photosynthetic organisms;ko01100: Metabolic pathways;ko01110: Biosynthesis of secondary metabolites;ko01200: Carbon metabolism;ko01230: Biosynthesis of amino acids	IPR005474: Transketolase, N-terminal;IPR005475: Transketolase-like, pyrimidine-binding domain;IPR005478: Transketolase, bacterial-like;IPR009014: Transketolase C-terminal/Pyruvate-ferredoxin oxidoreductase domain II;IPR020826: Transketolase binding site;IPR029061: Thiamin diphosphate-binding fold;IPR033248: Transketolase, C-terminal domain	chloroplast	--
A0A7J7G0S8	ATP synthase subunit beta OS=Camellia sinensis OX=4442 GN=HYC85_030380 PE=3 SV=1	HYC85_030380	1	--	GO:0000275 mitochondrial proton-transporting ATP synthase complex, catalytic core F(1)	GO:0005524 ATP binding;GO:0046933 proton-transporting ATP synthase activity, rotational mechanism;GO:0046961 proton-transporting ATPase activity, rotational mechanism;GO:0016887 ATPase activity	C: Energy production and conversion	K02133	ko00190: Oxidative phosphorylation;ko01100: Metabolic pathways	IPR000194: ATPase, F1/V1/A1 complex, alpha/beta subunit, nucleotide-binding domain;IPR003593: AAA+ ATPase domain;IPR004100: ATPase, F1/V1/A1 complex, alpha/beta subunit, N-terminal domain;IPR005722: ATP synthase, F1 complex, beta subunit;IPR020003: ATPase, alpha/beta subunit, nucleotide-binding domain, active site;IPR020971: ATP synthase, F1 beta subunit;IPR024034: ATPase, F1/V1 complex, beta/alp…	Mitochondrion	--
A0A4S4E8K1	Cell division cycle protein 48 homolog OS=Camellia sinensis var. sinensis OX=542762 GN=TEA_002413 PE=4 SV=1	TEA_002413	7	GO:0007049 cell cycle	--	GO:0005524 ATP binding;GO:0016887 ATPase activity	O: Posttranslational modification, protein turnover, chaperones	K13525	ko04141: Protein processing in endoplasmic reticulum	IPR003338: CDC48, N-terminal subdomain;IPR003593: AAA+ ATPase domain;IPR003959: ATPase, AAA-type, core;IPR003960: ATPase, AAA-type, conserved site;IPR004201: CDC48, domain 2;IPR005938: AAA ATPase, CDC48 family;IPR009010: Aspartate decarboxylase-like domain superfamily;IPR027417: P-loop containing nucleoside triphosphate hydrolase;IPR029067: CDC48 domain 2-like superfamily;IPR041569: AAA ATPase, A…	chloroplast	--
A0A7J7FQN7	Chaperonin Cpn OS=Camellia sinensis OX=4442 GN=HYC85_031415 PE=3 SV=1	HYC85_031415	7	GO:0042026 protein refolding	--	GO:0005524 ATP binding	O: Posttranslational modification, protein turnover, chaperones	K04077	ko03018: RNA degradation	IPR001844: Chaperonin Cpn60/GroEL;IPR002423: Chaperonin Cpn60/GroEL/TCP-1 family;IPR018370: Chaperonin Cpn60, conserved site;IPR027409: GroEL-like apical domain superfamily;IPR027410: TCP-1-like chaperonin intermediate domain superfamily;IPR027413: GroEL-like equatorial domain superfamily	Mitochondrion	--
A0A4S4EAB8	Chaperone protein ClpB1 OS=Camellia sinensis var. sinensis OX=542762 GN=TEA_011681 PE=3 SV=1	TEA_011681	5	--	--	GO:0005524 ATP binding;GO:0016887 ATPase activity;GO:0005525 GTP binding	O: Posttranslational modification, protein turnover, chaperones	K03695	--	IPR001270: ClpA/B family;IPR003593: AAA+ ATPase domain;IPR003959: ATPase, AAA-type, core;IPR008280: Tubulin/FtsZ, C-terminal;IPR018368: ClpA/B, conserved site 1;IPR019489: Clp ATPase, C-terminal;IPR027417: P-loop containing nucleoside triphosphate hydrolase;IPR028299: ClpA/B, conserved site 2;IPR041546: ClpA/ClpB, AAA lid domain	Cytoplasm	--
A0A7J7HQ79	Protein TIC110, chloroplastic OS=Camellia sinensis OX=4442 GN=HYC85_007207 PE=4 SV=1	HYC85_007207	9	--	--	--	--	--	--	IPR031610: Protein TIC110, chloroplastic	chloroplast	--
A0A4S4EQQ9	Aconitate hydratase OS=Camellia sinensis var. sinensis OX=542762 GN=TEA_029835 PE=3 SV=1	TEA_029835	7	GO:0043436 oxoacid metabolic process	--	GO:0046872 metal ion binding;GO:0016836 hydro-lyase activity;GO:0051536 iron-sulfur cluster binding	J: Translation, ribosomal structure and biogenesis;A: RNA processing and modification	K01681	ko00020: Citrate cycle (TCA cycle);ko00630: Glyoxylate and dicarboxylate metabolism;ko01100: Metabolic pathways;ko01110: Biosynthesis of secondary metabolites;ko01200: Carbon metabolism;ko01210: 2-Oxocarboxylic acid metabolism;ko01230: Biosynthesis of amino acids	IPR000573: Aconitase A/isopropylmalate dehydratase small subunit, swivel domain;IPR001030: Aconitase/3-isopropylmalate dehydratase large subunit, alpha/beta/alpha domain;IPR006249: Aconitase/Iron-responsive element-binding protein 2;IPR015928: Aconitase/3-isopropylmalate dehydratase, swivel;IPR015931: Aconitase/3-isopropylmalate dehydratase large subunit, alpha/beta/alpha, subdomain 1/3;IPR018136…	chloroplast	--
A0A7J7H6M0	Phosphoenolpyruvate carboxylase OS=Camellia sinensis OX=4442 GN=HYC85_014590 PE=3 SV=1	HYC85_014590	1	GO:0015977 carbon fixation;GO:0006099 tricarboxylic acid cycle	--	GO:0008964 phosphoenolpyruvate carboxylase activity	--	K01595	ko00620: Pyruvate metabolism;ko00710: Carbon fixation in photosynthetic organisms;ko01100: Metabolic pathways;ko01200: Carbon metabolism	IPR015813: Pyruvate/Phosphoenolpyruvate kinase-like domain superfamily;IPR018129: Phosphoenolpyruvate carboxylase, Lys active site;IPR021135: Phosphoenolpyruvate carboxylase;IPR022805: Phosphoenolpyruvate carboxylase, bacterial/plant-type;IPR033129: Phosphoenolpyruvate carboxylase, His active site	Cytoplasm	--
A0A4S4EHK2	Cell division cycle protein 48 homolog OS=Camellia sinensis var. sinensis OX=542762 GN=TEA_029919 PE=4 SV=1	TEA_029919	1	GO:0007049 cell cycle	--	GO:0005524 ATP binding;GO:0016887 ATPase activity	O: Posttranslational modification, protein turnover, chaperones	K13525	ko04141: Protein processing in endoplasmic reticulum	IPR003338: CDC48, N-terminal subdomain;IPR003593: AAA+ ATPase domain;IPR003959: ATPase, AAA-type, core;IPR003960: ATPase, AAA-type, conserved site;IPR004201: CDC48, domain 2;IPR005938: AAA ATPase, CDC48 family;IPR009010: Aspartate decarboxylase-like domain superfamily;IPR015415: Vps4 oligomerisation, C-terminal;IPR027417: P-loop containing nucleoside triphosphate hydrolase;IPR029067: CDC48 domain…	Plasma membrane	--
A0A4S4D657	AAA domain-containing protein OS=Camellia sinensis var. sinensis OX=542762 GN=TEA_025984 PE=3 SV=1	TEA_025984	6	GO:0006508 proteolysis	GO:0005737 cytoplasm;GO:0043231 intracellular membrane-bounded organelle;GO:0016020 membrane	GO:0005524 ATP binding;GO:0016887 ATPase activity;GO:0004176 ATP-dependent peptidase activity;GO:0004222 metalloendopeptidase activity	O: Posttranslational modification, protein turnover, chaperones	K03798	--	IPR000642: Peptidase M41;IPR003593: AAA+ ATPase domain;IPR003959: ATPase, AAA-type, core;IPR003960: ATPase, AAA-type, conserved site;IPR005936: Peptidase, FtsH;IPR027417: P-loop containing nucleoside triphosphate hydrolase;IPR037219: Peptidase M41-like;IPR041569: AAA ATPase, AAA+ lid domain	chloroplast	--
A0A4S4EBN2	MFS domain-containing protein OS=Camellia sinensis var. sinensis OX=542762 GN=TEA_024055 PE=3 SV=1	TEA_024055	5	GO:0006817 phosphate ion transport	GO:0016021 integral component of membrane	GO:0005524 ATP binding;GO:0016887 ATPase activity;GO:0022857 transmembrane transporter activity	R: General function prediction only	K08150	--	IPR003663: Sugar/inositol transporter;IPR003959: ATPase, AAA-type, core;IPR005828: Major facilitator, sugar transporter-like;IPR005829: Sugar transporter, conserved site;IPR020846: Major facilitator superfamily domain;IPR027417: P-loop containing nucleoside triphosphate hydrolase;IPR036259: MFS transporter superfamily	chloroplast	--
A0A7J7GAC8	RuBisCO large subunit-binding protein subunit alpha, chloroplastic OS=Camellia sinensis OX=4442 GN=HYC85_025205 PE=3 SV=1	HYC85_025205	4	GO:0042026 protein refolding	--	GO:0005524 ATP binding	O: Posttranslational modification, protein turnover, chaperones	K04077	ko03018: RNA degradation	IPR001844: Chaperonin Cpn60/GroEL;IPR002423: Chaperonin Cpn60/GroEL/TCP-1 family;IPR018370: Chaperonin Cpn60, conserved site;IPR027409: GroEL-like apical domain superfamily;IPR027410: TCP-1-like chaperonin intermediate domain superfamily;IPR027413: GroEL-like equatorial domain superfamily	chloroplast	--
A0A4S4DKQ7	Clathrin heavy chain OS=Camellia sinensis var. sinensis OX=542762 GN=TEA_021259 PE=3 SV=1	TEA_021259	9	GO:0006886 intracellular protein transport;GO:0016192 vesicle-mediated transport	GO:0016021 integral component of membrane;GO:0030132 clathrin coat of coated pit;GO:0030130 clathrin coat of trans-Golgi network vesicle;GO:0071439 clathrin complex	GO:0032051 clathrin light chain binding;GO:0005198 structural molecule activity	U: Intracellular trafficking, secretion, and vesicular transport	K04646	ko04144: Endocytosis	IPR000547: Clathrin, heavy chain/VPS, 7-fold repeat;IPR011990: Tetratricopeptide-like helical domain superfamily;IPR012331: Clathrin, heavy chain, linker;IPR015348: Clathrin, heavy chain, linker, core motif;IPR016024: Armadillo-type fold;IPR016025: Clathrin heavy chain, N-terminal;IPR016341: Clathrin, heavy chain;IPR022365: Clathrin, heavy chain, propeller repeat	Plasma membrane	--
A0A4S4EN72	Cell division cycle protein 48 homolog OS=Camellia sinensis var. sinensis OX=542762 GN=TEA_011438 PE=4 SV=1	TEA_011438	3	GO:0007049 cell cycle	--	GO:0005524 ATP binding;GO:0016887 ATPase activity	O: Posttranslational modification, protein turnover, chaperones	K13525	ko04141: Protein processing in endoplasmic reticulum	IPR003338: CDC48, N-terminal subdomain;IPR003593: AAA+ ATPase domain;IPR003959: ATPase, AAA-type, core;IPR003960: ATPase, AAA-type, conserved site;IPR004201: CDC48, domain 2;IPR005938: AAA ATPase, CDC48 family;IPR009010: Aspartate decarboxylase-like domain superfamily;IPR027417: P-loop containing nucleoside triphosphate hydrolase;IPR029067: CDC48 domain 2-like superfamily;IPR041569: AAA ATPase, A…	chloroplast	--
A0A4V3WIW7	HATPase_c domain-containing protein OS=Camellia sinensis var. sinensis OX=542762 GN=TEA_015568 PE=3 SV=1	TEA_015568	10	GO:0006457 protein folding	--	GO:0005524 ATP binding;GO:0051082 unfolded protein binding;GO:0016887 ATPase activity	O: Posttranslational modification, protein turnover, chaperones	K09487	ko04141: Protein processing in endoplasmic reticulum;ko04626: Plant-pathogen interaction	IPR001404: Heat shock protein Hsp90 family;IPR003594: Histidine kinase/HSP90-like ATPase;IPR019805: Heat shock protein Hsp90, conserved site;IPR020568: Ribosomal protein S5 domain 2-type fold;IPR020575: Heat shock protein Hsp90, N-terminal;IPR036890: Histidine kinase/HSP90-like ATPase superfamily;IPR037196: HSP90, C-terminal domain	chloroplast	--
A0A4S4EYF3	ATP synthase subunit alpha, mitochondrial OS=Camellia sinensis var. sinensis OX=542762 GN=TEA_014408 PE=3 SV=1	TEA_014408	8	--	GO:0016021 integral component of membrane;GO:0045261 proton-transporting ATP synthase complex, catalytic core F(1);GO:0009536 plastid;GO:0045263 proton-transporting ATP synthase complex, coupling factor F(o)	GO:0005524 ATP binding;GO:0046933 proton-transporting ATP synthase activity, rotational mechanism	C: Energy production and conversion	K02111	ko00190: Oxidative phosphorylation;ko00195: Photosynthesis;ko01100: Metabolic pathways	IPR000194: ATPase, F1/V1/A1 complex, alpha/beta subunit, nucleotide-binding domain;IPR000454: ATP synthase, F0 complex, subunit C;IPR000793: ATP synthase, alpha subunit, C-terminal;IPR002146: ATP synthase, F0 complex, subunit b/b', bacterial/chloroplast;IPR005294: ATP synthase, F1 complex, alpha subunit;IPR020003: ATPase, alpha/beta subunit, nucleotide-binding domain, active site;IPR023366: ATP s…	Plasma membrane	--
A0A4S4CX49	Luminal-binding protein 5-like OS=Camellia sinensis var. sinensis OX=542762 GN=TEA_019236 PE=3 SV=1	TEA_019236	1	--	GO:0016021 integral component of membrane;GO:0005783 endoplasmic reticulum	GO:0005524 ATP binding	O: Posttranslational modification, protein turnover, chaperones	K09490	ko03060: Protein export;ko04141: Protein processing in endoplasmic reticulum	IPR013126: Heat shock protein 70 family;IPR018181: Heat shock protein 70, conserved site;IPR029047: Heat shock protein 70kD, peptide-binding domain superfamily;IPR029048: Heat shock protein 70kD, C-terminal domain superfamily;IPR042050: Endoplasmic reticulum chaperone BIP, nucleotide-binding domain;IPR043129: ATPase, nucleotide binding domain	Plasma membrane	--
A0A4S4EPP6	Cell division cycle protein 48 homolog OS=Camellia sinensis var. sinensis OX=542762 GN=TEA_014788 PE=4 SV=1	TEA_014788	5	GO:0007049 cell cycle	--	GO:0005524 ATP binding;GO:0016887 ATPase activity	O: Posttranslational modification, protein turnover, chaperones	K13525	ko04141: Protein processing in endoplasmic reticulum	IPR003338: CDC48, N-terminal subdomain;IPR003593: AAA+ ATPase domain;IPR003959: ATPase, AAA-type, core;IPR003960: ATPase, AAA-type, conserved site;IPR004201: CDC48, domain 2;IPR005938: AAA ATPase, CDC48 family;IPR009010: Aspartate decarboxylase-like domain superfamily;IPR027417: P-loop containing nucleoside triphosphate hydrolase;IPR029067: CDC48 domain 2-like superfamily;IPR041569: AAA ATPase, A…	chloroplast	--
A0A7J7H7Q1	Tr-type G domain-containing protein OS=Camellia sinensis OX=4442 GN=HYC85_014930 PE=3 SV=1	HYC85_014930	1	GO:0006412 translation	--	GO:0005525 GTP binding;GO:0003924 GTPase activity	J: Translation, ribosomal structure and biogenesis	K03234	--	IPR000640: Elongation factor EFG, domain V-like;IPR000795: Translational (tr)-type GTP-binding domain;IPR004161: Translation elongation factor EFTu-like, domain 2;IPR005225: Small GTP-binding protein domain;IPR005517: Translation elongation factor EFG/EF2, domain IV;IPR009000: Translation protein, beta-barrel domain superfamily;IPR014721: Ribosomal protein S5 domain 2-type fold, subgroup;IPR02056…	Cytoplasm	--
A0A4S4EBF5	Phosphoribosylformylglycinamidine synthase OS=Camellia sinensis var. sinensis OX=542762 GN=TEA_012811 PE=3 SV=1	TEA_012811	10	GO:0006189 'de novo' IMP biosynthetic process;GO:0006541 glutamine metabolic process	--	GO:0046872 metal ion binding;GO:0005524 ATP binding;GO:0004642 phosphoribosylformylglycinamidine synthase activity	F: Nucleotide transport and metabolism	K01952	ko00230: Purine metabolism;ko01100: Metabolic pathways;ko01110: Biosynthesis of secondary metabolites	IPR010073: Phosphoribosylformylglycinamidine synthase PurL;IPR010918: PurM-like, C-terminal domain;IPR029062: Class I glutamine amidotransferase-like;IPR036604: Phosphoribosylformylglycinamidine synthase subunit PurS-like superfamily;IPR036676: PurM-like, C-terminal domain superfamily;IPR036921: PurM-like, N-terminal domain superfamily;IPR040707: Phosphoribosylformylglycinamidine synthase, N-term…	chloroplast	--
A0A4S4E7V2	Serine hydroxymethyltransferase OS=Camellia sinensis var. sinensis OX=542762 GN=TEA_013899 PE=3 SV=1	TEA_013899	9	GO:0019264 glycine biosynthetic process from serine;GO:0035999 tetrahydrofolate interconversion	--	GO:0004372 glycine hydroxymethyltransferase activity;GO:0030170 pyridoxal phosphate binding	E: Amino acid transport and metabolism	K00600	ko00260: Glycine, serine and threonine metabolism;ko00460: Cyanoamino acid metabolism;ko00630: Glyoxylate and dicarboxylate metabolism;ko00670: One carbon pool by folate;ko01100: Metabolic pathways;ko01110: Biosynthesis of secondary metabolites;ko01200: Carbon metabolism;ko01230: Biosynthesis of amino acids;ko01240: Biosynthesis of cofactors	IPR001085: Serine hydroxymethyltransferase;IPR015421: Pyridoxal phosphate-dependent transferase, major domain;IPR015422: Pyridoxal phosphate-dependent transferase, small domain;IPR015424: Pyridoxal phosphate-dependent transferase;IPR019798: Serine hydroxymethyltransferase, pyridoxal phosphate binding site;IPR039429: Serine hydroxymethyltransferase-like domain	chloroplast	--
A0A4S4EZQ2	Puromycin-sensitive aminopeptidase OS=Camellia sinensis var. sinensis OX=542762 GN=TEA_017956 PE=3 SV=1	TEA_017956	2	GO:0006508 proteolysis	--	GO:0008237 metallopeptidase activity;GO:0008270 zinc ion binding	O: Posttranslational modification, protein turnover, chaperones;E: Amino acid transport and metabolism	K01256	ko00480: Glutathione metabolism;ko01100: Metabolic pathways	IPR001930: Peptidase M1, alanine aminopeptidase/leukotriene A4 hydrolase;IPR014782: Peptidase M1, membrane alanine aminopeptidase;IPR024601: Peptidase M1, alanyl aminopeptidase, C-terminal;IPR027268: Peptidase M4/M1, CTD superfamily;IPR035414: Peptidase M1, alanyl aminopeptidase, Ig-like fold;IPR037144: Peptidase M1, alanyl aminopeptidase, C-terminal domain superfamily;IPR038438: Alanyl aminopept…	Cytoplasm	--
A0A7J7HKF9	Phosphoribosylformylglycinamidine synthase OS=Camellia sinensis OX=4442 GN=HYC85_010989 PE=3 SV=1	HYC85_010989	10	GO:0006189 'de novo' IMP biosynthetic process;GO:0006541 glutamine metabolic process	--	GO:0046872 metal ion binding;GO:0005524 ATP binding;GO:0004642 phosphoribosylformylglycinamidine synthase activity	F: Nucleotide transport and metabolism	K01952	ko00230: Purine metabolism;ko01100: Metabolic pathways;ko01110: Biosynthesis of secondary metabolites	IPR010073: Phosphoribosylformylglycinamidine synthase PurL;IPR010918: PurM-like, C-terminal domain;IPR029062: Class I glutamine amidotransferase-like;IPR036604: Phosphoribosylformylglycinamidine synthase subunit PurS-like superfamily;IPR036676: PurM-like, C-terminal domain superfamily;IPR036921: PurM-like, N-terminal domain superfamily;IPR040707: Phosphoribosylformylglycinamidine synthase, N-term…	chloroplast	--
A0A4S4EK08	CLIP-associated protein OS=Camellia sinensis var. sinensis OX=542762 GN=TEA_005857 PE=3 SV=1	TEA_005857	5	GO:0042026 protein refolding	--	GO:0005524 ATP binding	O: Posttranslational modification, protein turnover, chaperones	K16578	--	IPR001844: Chaperonin Cpn60/GroEL;IPR002423: Chaperonin Cpn60/GroEL/TCP-1 family;IPR011989: Armadillo-like helical;IPR016024: Armadillo-type fold;IPR018370: Chaperonin Cpn60, conserved site;IPR024395: CLASP N-terminal domain;IPR027409: GroEL-like apical domain superfamily;IPR027410: TCP-1-like chaperonin intermediate domain superfamily;IPR027413: GroEL-like equatorial domain superfamily;IPR034085…	Plasma membrane	--
A0A4S4D702	5-methyltetrahydropteroyltriglutamate--homocysteine S-methyltransferase OS=Camellia sinensis var. sinensis OX=542762 GN=TEA_014650 PE=3 SV=1	TEA_014650	1	GO:0032259 methylation;GO:0009086 methionine biosynthetic process	--	GO:0008270 zinc ion binding;GO:0003871 5-methyltetrahydropteroyltriglutamate-homocysteine S-methyltransferase activity	E: Amino acid transport and metabolism	K00549	ko00270: Cysteine and methionine metabolism;ko00450: Selenocompound metabolism;ko01100: Metabolic pathways;ko01110: Biosynthesis of secondary metabolites;ko01230: Biosynthesis of amino acids	IPR002629: Cobalamin-independent methionine synthase MetE, C-terminal/archaeal;IPR006276: Cobalamin-independent methionine synthase;IPR013215: Cobalamin-independent methionine synthase MetE, N-terminal;IPR038071: UROD/MetE-like superfamily	chloroplast	--
A0A4S4D0W3	HATPase_c domain-containing protein OS=Camellia sinensis var. sinensis OX=542762 GN=TEA_024501 PE=3 SV=1	TEA_024501	6	GO:0006457 protein folding	--	GO:0005524 ATP binding;GO:0051082 unfolded protein binding;GO:0016887 ATPase activity	O: Posttranslational modification, protein turnover, chaperones	K09487	ko04141: Protein processing in endoplasmic reticulum;ko04626: Plant-pathogen interaction	IPR001404: Heat shock protein Hsp90 family;IPR003594: Histidine kinase/HSP90-like ATPase;IPR019805: Heat shock protein Hsp90, conserved site;IPR020568: Ribosomal protein S5 domain 2-type fold;IPR020575: Heat shock protein Hsp90, N-terminal;IPR036890: Histidine kinase/HSP90-like ATPase superfamily;IPR037196: HSP90, C-terminal domain	Endoplasmic reticulum	CS pos: 23-24. DQG-RK. Pr: 0.2832
A0A7J7GCY7	Puromycin-sensitive aminopeptidase OS=Camellia sinensis OX=4442 GN=HYC85_022859 PE=3 SV=1	HYC85_022859	1	GO:0006508 proteolysis	--	GO:0008237 metallopeptidase activity;GO:0008270 zinc ion binding	O: Posttranslational modification, protein turnover, chaperones;E: Amino acid transport and metabolism	K01256	ko00480: Glutathione metabolism;ko01100: Metabolic pathways	IPR001930: Peptidase M1, alanine aminopeptidase/leukotriene A4 hydrolase;IPR014782: Peptidase M1, membrane alanine aminopeptidase;IPR024601: Peptidase M1, alanyl aminopeptidase, C-terminal;IPR027268: Peptidase M4/M1, CTD superfamily;IPR035414: Peptidase M1, alanyl aminopeptidase, Ig-like fold;IPR037144: Peptidase M1, alanyl aminopeptidase, C-terminal domain superfamily;IPR038438: Alanyl aminopept…	chloroplast	--
A0A4S4CZP2	Alanine transaminase OS=Camellia sinensis var. sinensis OX=542762 GN=TEA_024904 PE=3 SV=1	TEA_024904	8	GO:1901566 organonitrogen compound biosynthetic process;GO:0042853 L-alanine catabolic process	--	GO:0030170 pyridoxal phosphate binding;GO:0008483 transaminase activity	E: Amino acid transport and metabolism	K14272	ko00220: Arginine biosynthesis;ko00250: Alanine, aspartate and glutamate metabolism;ko00260: Glycine, serine and threonine metabolism;ko00630: Glyoxylate and dicarboxylate metabolism;ko00710: Carbon fixation in photosynthetic organisms;ko01100: Metabolic pathways;ko01110: Biosynthesis of secondary metabolites;ko01200: Carbon metabolism;ko01210: 2-Oxocarboxylic acid metabolism;ko01230: Biosynthesi…	IPR004839: Aminotransferase, class I/classII;IPR015421: Pyridoxal phosphate-dependent transferase, major domain;IPR015422: Pyridoxal phosphate-dependent transferase, small domain;IPR015424: Pyridoxal phosphate-dependent transferase	Cytoplasm	--
A0A4S4DP62	Elongation factor Tu OS=Camellia sinensis var. sinensis OX=542762 GN=TEA_029583 PE=3 SV=1	TEA_029583	1	--	--	GO:0005525 GTP binding;GO:0003924 GTPase activity;GO:0003746 translation elongation factor activity	J: Translation, ribosomal structure and biogenesis	K02358	ko04626: Plant-pathogen interaction	IPR000795: Translational (tr)-type GTP-binding domain;IPR004160: Translation elongation factor EFTu/EF1A, C-terminal;IPR004161: Translation elongation factor EFTu-like, domain 2;IPR004541: Translation elongation factor EFTu/EF1A, bacterial/organelle;IPR005225: Small GTP-binding protein domain;IPR009000: Translation protein, beta-barrel domain superfamily;IPR009001: Translation elongation factor E…	chloroplast	--
A0A7J7GG58	Aspartate aminotransferase OS=Camellia sinensis OX=4442 GN=HYC85_022595 PE=3 SV=1	HYC85_022595	4	GO:1901566 organonitrogen compound biosynthetic process;GO:0006520 cellular amino acid metabolic process	--	GO:0030170 pyridoxal phosphate binding;GO:0004069 L-aspartate:2-oxoglutarate aminotransferase activity	E: Amino acid transport and metabolism	K00811	ko00220: Arginine biosynthesis;ko00250: Alanine, aspartate and glutamate metabolism;ko00270: Cysteine and methionine metabolism;ko00330: Arginine and proline metabolism;ko00350: Tyrosine metabolism;ko00360: Phenylalanine metabolism;ko00400: Phenylalanine, tyrosine and tryptophan biosynthesis;ko00950: Isoquinoline alkaloid biosynthesis;ko00960: Tropane, piperidine and pyridine alkaloid biosynthesi…	IPR000796: Aspartate/other aminotransferase;IPR004838: Aminotransferases, class-I, pyridoxal-phosphate-binding site;IPR004839: Aminotransferase, class I/classII;IPR015421: Pyridoxal phosphate-dependent transferase, major domain;IPR015422: Pyridoxal phosphate-dependent transferase, small domain;IPR015424: Pyridoxal phosphate-dependent transferase	chloroplast	--
A0A4S4D5J2	Ferredoxin--NADP reductase, chloroplastic OS=Camellia sinensis var. sinensis OX=542762 GN=TEA_001924 PE=3 SV=1	TEA_001924	8	--	GO:0009507 chloroplast	GO:0004324 ferredoxin-NADP+ reductase activity	C: Energy production and conversion	K02641	ko00195: Photosynthesis;ko01100: Metabolic pathways	IPR001433: Oxidoreductase FAD/NAD(P)-binding;IPR001709: Flavoprotein pyridine nucleotide cytochrome reductase;IPR015701: Ferredoxin--NADP reductase;IPR017927: FAD-binding domain, ferredoxin reductase-type;IPR017938: Riboflavin synthase-like beta-barrel;IPR035442: Ferredoxin--NADP reductase, plant and Cyanobacteria type;IPR039261: Ferredoxin-NADP reductase (FNR), nucleotide-binding domain	chloroplast	--
A0A7J7G412	Puromycin-sensitive aminopeptidase OS=Camellia sinensis OX=4442 GN=HYC85_026578 PE=3 SV=1	HYC85_026578	6	GO:0006508 proteolysis	--	GO:0008237 metallopeptidase activity;GO:0008270 zinc ion binding	O: Posttranslational modification, protein turnover, chaperones;E: Amino acid transport and metabolism	K01256	ko00480: Glutathione metabolism;ko01100: Metabolic pathways	IPR001930: Peptidase M1, alanine aminopeptidase/leukotriene A4 hydrolase;IPR014782: Peptidase M1, membrane alanine aminopeptidase;IPR024601: Peptidase M1, alanyl aminopeptidase, C-terminal;IPR027268: Peptidase M4/M1, CTD superfamily;IPR035414: Peptidase M1, alanyl aminopeptidase, Ig-like fold;IPR037144: Peptidase M1, alanyl aminopeptidase, C-terminal domain superfamily;IPR038438: Alanyl aminopept…	Nucleus	--
A0A4S4E153	Serine hydroxymethyltransferase OS=Camellia sinensis var. sinensis OX=542762 GN=TEA_020394 PE=3 SV=1	TEA_020394	1	GO:0019264 glycine biosynthetic process from serine;GO:0035999 tetrahydrofolate interconversion	--	GO:0004372 glycine hydroxymethyltransferase activity;GO:0030170 pyridoxal phosphate binding	E: Amino acid transport and metabolism	K00600	ko00260: Glycine, serine and threonine metabolism;ko00460: Cyanoamino acid metabolism;ko00630: Glyoxylate and dicarboxylate metabolism;ko00670: One carbon pool by folate;ko01100: Metabolic pathways;ko01110: Biosynthesis of secondary metabolites;ko01200: Carbon metabolism;ko01230: Biosynthesis of amino acids;ko01240: Biosynthesis of cofactors	IPR001085: Serine hydroxymethyltransferase;IPR015421: Pyridoxal phosphate-dependent transferase, major domain;IPR015422: Pyridoxal phosphate-dependent transferase, small domain;IPR015424: Pyridoxal phosphate-dependent transferase;IPR019798: Serine hydroxymethyltransferase, pyridoxal phosphate binding site;IPR039429: Serine hydroxymethyltransferase-like domain	Mitochondrion	--
A0A7J7H460	Glycerate dehydrogenase HPR, peroxisomal OS=Camellia sinensis OX=4442 GN=HYC85_017249 PE=3 SV=1	HYC85_017249	8	--	GO:0016021 integral component of membrane	GO:0051287 NAD binding;GO:0016616 oxidoreductase activity, acting on the CH-OH group of donors, NAD or NADP as acceptor	C: Energy production and conversion	K15893	ko00260: Glycine, serine and threonine metabolism;ko00630: Glyoxylate and dicarboxylate metabolism;ko01100: Metabolic pathways;ko01110: Biosynthesis of secondary metabolites;ko01200: Carbon metabolism	IPR006139: D-isomer specific 2-hydroxyacid dehydrogenase, catalytic domain;IPR006140: D-isomer specific 2-hydroxyacid dehydrogenase, NAD-binding domain;IPR029752: D-isomer specific 2-hydroxyacid dehydrogenase, NAD-binding domain conserved site 1;IPR036291: NAD(P)-binding domain superfamily	Peroxisome	--
A0A4S4ER11	Luminal-binding protein 5 OS=Camellia sinensis var. sinensis OX=542762 GN=TEA_021406 PE=3 SV=1	TEA_021406	9	--	GO:0005783 endoplasmic reticulum	GO:0005524 ATP binding	O: Posttranslational modification, protein turnover, chaperones	K09490	ko03060: Protein export;ko04141: Protein processing in endoplasmic reticulum	IPR013126: Heat shock protein 70 family;IPR018181: Heat shock protein 70, conserved site;IPR029047: Heat shock protein 70kD, peptide-binding domain superfamily;IPR029048: Heat shock protein 70kD, C-terminal domain superfamily;IPR042050: Endoplasmic reticulum chaperone BIP, nucleotide-binding domain;IPR043129: ATPase, nucleotide binding domain	Cytoplasm	--
A0A4S4EXV4	Heat shock 70 kDa protein, mitochondrial OS=Camellia sinensis var. sinensis OX=542762 GN=TEA_007946 PE=3 SV=1	TEA_007946	3	--	--	GO:0005524 ATP binding;GO:0051082 unfolded protein binding	O: Posttranslational modification, protein turnover, chaperones	K04043	ko03018: RNA degradation	IPR012725: Chaperone DnaK;IPR013126: Heat shock protein 70 family;IPR018181: Heat shock protein 70, conserved site;IPR029047: Heat shock protein 70kD, peptide-binding domain superfamily;IPR029048: Heat shock protein 70kD, C-terminal domain superfamily;IPR043129: ATPase, nucleotide binding domain	Mitochondrion	--
A0A4S4DD71	NADH-ubiquinone oxidoreductase chain 3 OS=Camellia sinensis var. sinensis OX=542762 GN=TEA_001452 PE=3 SV=1	TEA_001452	6	--	GO:0016021 integral component of membrane;GO:0045261 proton-transporting ATP synthase complex, catalytic core F(1);GO:0031966 mitochondrial membrane	GO:0005524 ATP binding;GO:0046933 proton-transporting ATP synthase activity, rotational mechanism;GO:0046961 proton-transporting ATPase activity, rotational mechanism;GO:0008137 NADH dehydrogenase (ubiquinone) activity	C: Energy production and conversion	K02112	ko00190: Oxidative phosphorylation;ko00195: Photosynthesis;ko01100: Metabolic pathways	IPR000194: ATPase, F1/V1/A1 complex, alpha/beta subunit, nucleotide-binding domain;IPR000440: NADH:ubiquinone/plastoquinone oxidoreductase, chain 3;IPR001469: ATP synthase, F1 complex, delta/epsilon subunit;IPR003593: AAA+ ATPase domain;IPR004100: ATPase, F1/V1/A1 complex, alpha/beta subunit, N-terminal domain;IPR005722: ATP synthase, F1 complex, beta subunit;IPR020003: ATPase, alpha/beta subunit…	chloroplast	--
A0A4V3WNP1	Phospholipase D OS=Camellia sinensis var. sinensis OX=542762 GN=TEA_017940 PE=3 SV=1	TEA_017940	1	GO:0016042 lipid catabolic process;GO:0046470 phosphatidylcholine metabolic process	GO:0016020 membrane	GO:0005509 calcium ion binding;GO:0070290 N-acylphosphatidylethanolamine-specific phospholipase D activity;GO:0004630 phospholipase D activity	I: Lipid transport and metabolism	K01115	ko00564: Glycerophospholipid metabolism;ko00565: Ether lipid metabolism;ko01100: Metabolic pathways;ko01110: Biosynthesis of secondary metabolites;ko04144: Endocytosis	IPR000008: C2 domain;IPR001736: Phospholipase D/Transphosphatidylase;IPR011402: Phospholipase D, plant;IPR024632: Phospholipase D, C-terminal;IPR035892: C2 domain superfamily	Cytoplasm	--
A0A4V3WM06	Phosphoribosylformylglycinamidine synthase OS=Camellia sinensis var. sinensis OX=542762 GN=TEA_001936 PE=3 SV=1	TEA_001936	10	GO:0006189 'de novo' IMP biosynthetic process;GO:0006541 glutamine metabolic process	--	GO:0046872 metal ion binding;GO:0005524 ATP binding;GO:0004642 phosphoribosylformylglycinamidine synthase activity	F: Nucleotide transport and metabolism	K01952	ko00230: Purine metabolism;ko01100: Metabolic pathways;ko01110: Biosynthesis of secondary metabolites	IPR010073: Phosphoribosylformylglycinamidine synthase PurL;IPR010918: PurM-like, C-terminal domain;IPR029062: Class I glutamine amidotransferase-like;IPR036604: Phosphoribosylformylglycinamidine synthase subunit PurS-like superfamily;IPR036676: PurM-like, C-terminal domain superfamily;IPR036921: PurM-like, N-terminal domain superfamily;IPR040707: Phosphoribosylformylglycinamidine synthase, N-term…	Mitochondrion	--
A0A4V3WNG9	RuBisCO large subunit-binding protein subunit beta, chloroplastic OS=Camellia sinensis var. sinensis OX=542762 GN=TEA_010753 PE=3 SV=1	TEA_010753	7	GO:0042026 protein refolding	--	GO:0005524 ATP binding	O: Posttranslational modification, protein turnover, chaperones	K04077	ko03018: RNA degradation	IPR001844: Chaperonin Cpn60/GroEL;IPR002423: Chaperonin Cpn60/GroEL/TCP-1 family;IPR018370: Chaperonin Cpn60, conserved site;IPR027409: GroEL-like apical domain superfamily;IPR027410: TCP-1-like chaperonin intermediate domain superfamily;IPR027413: GroEL-like equatorial domain superfamily	chloroplast	--
A0A4S4EFY6	Serine hydroxymethyltransferase OS=Camellia sinensis var. sinensis OX=542762 GN=TEA_016901 PE=3 SV=1	TEA_016901	7	GO:0019264 glycine biosynthetic process from serine;GO:0035999 tetrahydrofolate interconversion	--	GO:0004372 glycine hydroxymethyltransferase activity;GO:0030170 pyridoxal phosphate binding	E: Amino acid transport and metabolism	K00600	ko00260: Glycine, serine and threonine metabolism;ko00460: Cyanoamino acid metabolism;ko00630: Glyoxylate and dicarboxylate metabolism;ko00670: One carbon pool by folate;ko01100: Metabolic pathways;ko01110: Biosynthesis of secondary metabolites;ko01200: Carbon metabolism;ko01230: Biosynthesis of amino acids;ko01240: Biosynthesis of cofactors	IPR001085: Serine hydroxymethyltransferase;IPR015421: Pyridoxal phosphate-dependent transferase, major domain;IPR015422: Pyridoxal phosphate-dependent transferase, small domain;IPR015424: Pyridoxal phosphate-dependent transferase;IPR019798: Serine hydroxymethyltransferase, pyridoxal phosphate binding site;IPR039429: Serine hydroxymethyltransferase-like domain	Mitochondrion	--
A0A7J7H1Q6	CYTOSOL_AP domain-containing protein OS=Camellia sinensis OX=4442 GN=HYC85_017157 PE=3 SV=1	HYC85_017157	7	GO:0006508 proteolysis	GO:0005737 cytoplasm	GO:0030145 manganese ion binding;GO:0070006 metalloaminopeptidase activity	R: General function prediction only	K01255	ko00480: Glutathione metabolism;ko01100: Metabolic pathways	IPR000819: Peptidase M17, leucyl aminopeptidase, C-terminal;IPR008283: Peptidase M17, leucyl aminopeptidase, N-terminal;IPR011356: Peptidase M17, leucine aminopeptidase/peptidase B;IPR023042: Peptidase M17, leucine aminopeptidase;IPR043472: Macro domain-like	chloroplast	--
A0A4S4DWM1	Glyceraldehyde-3-phosphate dehydrogenase OS=Camellia sinensis var. sinensis OX=542762 GN=TEA_022931 PE=3 SV=1	TEA_022931	9	GO:0006006 glucose metabolic process	--	GO:0051287 NAD binding;GO:0050661 NADP binding;GO:0016620 oxidoreductase activity, acting on the aldehyde or oxo group of donors, NAD or NADP as acceptor	G: Carbohydrate transport and metabolism	K05298	ko00710: Carbon fixation in photosynthetic organisms;ko01100: Metabolic pathways;ko01200: Carbon metabolism	IPR006424: Glyceraldehyde-3-phosphate dehydrogenase, type I;IPR020828: Glyceraldehyde 3-phosphate dehydrogenase, NAD(P) binding domain;IPR020829: Glyceraldehyde 3-phosphate dehydrogenase, catalytic domain;IPR020830: Glyceraldehyde 3-phosphate dehydrogenase, active site;IPR020831: Glyceraldehyde/Erythrose phosphate dehydrogenase family;IPR036291: NAD(P)-binding domain superfamily	Cytoplasm	--
A0A4S4EI04	RuBisCO large subunit-binding protein subunit alpha, chloroplastic OS=Camellia sinensis var. sinensis OX=542762 GN=TEA_009866 PE=3 SV=1	TEA_009866	3	GO:0042026 protein refolding	--	GO:0005524 ATP binding	O: Posttranslational modification, protein turnover, chaperones	K04077	ko03018: RNA degradation	IPR001844: Chaperonin Cpn60/GroEL;IPR002423: Chaperonin Cpn60/GroEL/TCP-1 family;IPR018370: Chaperonin Cpn60, conserved site;IPR027409: GroEL-like apical domain superfamily;IPR027410: TCP-1-like chaperonin intermediate domain superfamily;IPR027413: GroEL-like equatorial domain superfamily	chloroplast	--
A0A4S4ETP9	Glutamine amidotransferase type-2 domain-containing protein OS=Camellia sinensis var. sinensis OX=542762 GN=TEA_021553 PE=4 SV=1	TEA_021553	8	GO:0006807 nitrogen compound metabolic process	--	GO:0015930 glutamate synthase activity	E: Amino acid transport and metabolism	K00284	ko00630: Glyoxylate and dicarboxylate metabolism;ko00910: Nitrogen metabolism	IPR006982: Glutamate synthase, central-N;IPR013785: Aldolase-type TIM barrel;IPR017932: Glutamine amidotransferase type 2 domain;IPR029055: Nucleophile aminohydrolases, N-terminal	chloroplast	--
A0A7J7GFP9	Alpha-1,4 glucan phosphorylase OS=Camellia sinensis OX=4442 GN=HYC85_023839 PE=3 SV=1	HYC85_023839	3	GO:0005975 carbohydrate metabolic process	--	GO:0030170 pyridoxal phosphate binding;GO:0008184 glycogen phosphorylase activity;GO:0102250 linear malto-oligosaccharide phosphorylase activity;GO:0102499 SHG alpha-glucan phosphorylase activity	G: Carbohydrate transport and metabolism	K00688	ko00500: Starch and sucrose metabolism;ko01100: Metabolic pathways;ko01110: Biosynthesis of secondary metabolites	IPR000811: Glycosyl transferase, family 35;IPR011833: Glycogen/starch/alpha-glucan phosphorylase;IPR035090: Phosphorylase pyridoxal-phosphate attachment site	Cytoplasm	--
A0A7J7GH49	PPDK_N domain-containing protein OS=Camellia sinensis OX=4442 GN=HYC85_021256 PE=3 SV=1	HYC85_021256	5	GO:0016310 phosphorylation	--	GO:0005524 ATP binding;GO:0016301 kinase activity	--	K08244	--	IPR002192: Pyruvate phosphate dikinase, AMP/ATP-binding;IPR013815: ATP-grasp fold, subdomain 1	chloroplast	--
A0A4S4DUV5	Coatomer subunit alpha OS=Camellia sinensis var. sinensis OX=542762 GN=TEA_005764 PE=4 SV=1	TEA_005764	10	GO:0006886 intracellular protein transport;GO:0006888 ER to Golgi vesicle-mediated transport	GO:0030126 COPI vesicle coat;GO:0000139 Golgi membrane	GO:0005198 structural molecule activity	U: Intracellular trafficking, secretion, and vesicular transport	K05236	--	IPR001680: WD40 repeat;IPR006692: Coatomer, WD associated region;IPR010714: Coatomer, alpha subunit, C-terminal;IPR015943: WD40/YVTN repeat-like-containing domain superfamily;IPR016391: Coatomer subunit alpha;IPR019775: WD40 repeat, conserved site;IPR020472: G-protein beta WD-40 repeat;IPR036322: WD40-repeat-containing domain superfamily	Nucleus	--
A0A7J7HI00	Epimerase domain-containing protein OS=Camellia sinensis OX=4442 GN=HYC85_010129 PE=4 SV=1	HYC85_010129	2	--	--	--	--	K01784	ko00052: Galactose metabolism;ko00520: Amino sugar and nucleotide sugar metabolism;ko01100: Metabolic pathways;ko01250: Biosynthesis of nucleotide sugars	IPR001509: NAD-dependent epimerase/dehydratase;IPR036291: NAD(P)-binding domain superfamily	chloroplast	--
A0A7J7HCD2	Phosphoglycerate kinase OS=Camellia sinensis OX=4442 GN=HYC85_011511 PE=3 SV=1	HYC85_011511	1	GO:0006096 glycolytic process	--	GO:0005524 ATP binding;GO:0004618 phosphoglycerate kinase activity	G: Carbohydrate transport and metabolism	K00927	ko00010: Glycolysis / Gluconeogenesis;ko00710: Carbon fixation in photosynthetic organisms;ko01100: Metabolic pathways;ko01110: Biosynthesis of secondary metabolites;ko01200: Carbon metabolism;ko01230: Biosynthesis of amino acids	IPR001576: Phosphoglycerate kinase;IPR015824: Phosphoglycerate kinase, N-terminal;IPR015911: Phosphoglycerate kinase, conserved site;IPR036043: Phosphoglycerate kinase superfamily	Cytoplasm	--
A0A7J7HKV0	Transketolase OS=Camellia sinensis OX=4442 GN=HYC85_010981 PE=3 SV=1	HYC85_010981	2	--	--	GO:0046872 metal ion binding;GO:0004802 transketolase activity	G: Carbohydrate transport and metabolism	K00615	ko00030: Pentose phosphate pathway;ko00710: Carbon fixation in photosynthetic organisms;ko01100: Metabolic pathways;ko01110: Biosynthesis of secondary metabolites;ko01200: Carbon metabolism;ko01230: Biosynthesis of amino acids	IPR005474: Transketolase, N-terminal;IPR005475: Transketolase-like, pyrimidine-binding domain;IPR005478: Transketolase, bacterial-like;IPR009014: Transketolase C-terminal/Pyruvate-ferredoxin oxidoreductase domain II;IPR020826: Transketolase binding site;IPR029061: Thiamin diphosphate-binding fold;IPR033248: Transketolase, C-terminal domain	chloroplast	--
A0A4S4DI93	Aminomethyltransferase OS=Camellia sinensis var. sinensis OX=542762 GN=TEA_020766 PE=3 SV=1	TEA_020766	9	GO:0006546 glycine catabolic process	GO:0005739 mitochondrion	GO:0008483 transaminase activity;GO:0004047 aminomethyltransferase activity	E: Amino acid transport and metabolism	K00605	ko00260: Glycine, serine and threonine metabolism;ko00630: Glyoxylate and dicarboxylate metabolism;ko00670: One carbon pool by folate;ko01100: Metabolic pathways;ko01110: Biosynthesis of secondary metabolites;ko01200: Carbon metabolism	IPR006222: Aminomethyltransferase, folate-binding domain;IPR006223: Glycine cleavage system T protein;IPR013977: Glycine cleavage T-protein, C-terminal barrel domain;IPR027266: GTP-binding protein TrmE/Aminomethyltransferase GcvT, domain 1;IPR029043: Glycine cleavage T-protein/YgfZ, C-terminal	Mitochondrion	--
A0A4V3WJD9	ATPase_AAA_core domain-containing protein OS=Camellia sinensis var. sinensis OX=542762 GN=TEA_004259 PE=3 SV=1	TEA_004259	8	--	GO:0009570 chloroplast stroma	GO:0005524 ATP binding;GO:0016887 ATPase activity	O: Posttranslational modification, protein turnover, chaperones	K09753	ko00940: Phenylpropanoid biosynthesis;ko01100: Metabolic pathways;ko01110: Biosynthesis of secondary metabolites	IPR003959: ATPase, AAA-type, core;IPR027417: P-loop containing nucleoside triphosphate hydrolase	chloroplast	--
A0A4S4EBE4	V-type proton ATPase catalytic subunit A OS=Camellia sinensis var. sinensis OX=542762 GN=TEA_012093 PE=3 SV=1	TEA_012093	1	--	GO:0033180 proton-transporting V-type ATPase, V1 domain	GO:0005524 ATP binding;GO:0046933 proton-transporting ATP synthase activity, rotational mechanism;GO:0046961 proton-transporting ATPase activity, rotational mechanism	C: Energy production and conversion	K02145	ko00190: Oxidative phosphorylation;ko01100: Metabolic pathways;ko04145: Phagosome	IPR000194: ATPase, F1/V1/A1 complex, alpha/beta subunit, nucleotide-binding domain;IPR004100: ATPase, F1/V1/A1 complex, alpha/beta subunit, N-terminal domain;IPR005725: ATPase, V1 complex, subunit A;IPR020003: ATPase, alpha/beta subunit, nucleotide-binding domain, active site;IPR022878: V-type ATP synthase catalytic alpha chain;IPR023366: ATP synthase subunit alpha, N-terminal domain-like superfa…	chloroplast	--
A0A4S4E0X3	Puromycin-sensitive aminopeptidase OS=Camellia sinensis var. sinensis OX=542762 GN=TEA_007332 PE=3 SV=1	TEA_007332	1	GO:0006508 proteolysis	GO:0016021 integral component of membrane	GO:0008237 metallopeptidase activity;GO:0008270 zinc ion binding	O: Posttranslational modification, protein turnover, chaperones;E: Amino acid transport and metabolism	K01256	ko00480: Glutathione metabolism;ko01100: Metabolic pathways	IPR001930: Peptidase M1, alanine aminopeptidase/leukotriene A4 hydrolase;IPR012779: Peptidase M1, alanyl aminopeptidase;IPR014782: Peptidase M1, membrane alanine aminopeptidase;IPR024601: Peptidase M1, alanyl aminopeptidase, C-terminal;IPR027268: Peptidase M4/M1, CTD superfamily;IPR035414: Peptidase M1, alanyl aminopeptidase, Ig-like fold;IPR037144: Peptidase M1, alanyl aminopeptidase, C-terminal…	chloroplast	--
A0A4S4F133	Adenosylhomocysteinase OS=Camellia sinensis var. sinensis OX=542762 GN=TEA_005613 PE=3 SV=1	TEA_005613	1	GO:0006730 one-carbon metabolic process	--	GO:0004013 adenosylhomocysteinase activity	H: Coenzyme transport and metabolism	K01251	ko00270: Cysteine and methionine metabolism;ko01100: Metabolic pathways	IPR000043: Adenosylhomocysteinase-like;IPR015878: S-adenosyl-L-homocysteine hydrolase, NAD binding domain;IPR020082: S-adenosyl-L-homocysteine hydrolase, conserved site;IPR036291: NAD(P)-binding domain superfamily;IPR042172: Adenosylhomocysteinase-like superfamily	Cytoplasm	--
A0A4S4ERJ4	Coatomer subunit alpha OS=Camellia sinensis var. sinensis OX=542762 GN=TEA_029314 PE=4 SV=1	TEA_029314	1	GO:0006886 intracellular protein transport;GO:0006888 ER to Golgi vesicle-mediated transport	GO:0030126 COPI vesicle coat;GO:0000139 Golgi membrane	GO:0005198 structural molecule activity	U: Intracellular trafficking, secretion, and vesicular transport	K05236	--	IPR001680: WD40 repeat;IPR006692: Coatomer, WD associated region;IPR010714: Coatomer, alpha subunit, C-terminal;IPR011048: Cytochrome cd1-nitrite reductase-like, haem d1 domain superfamily;IPR015943: WD40/YVTN repeat-like-containing domain superfamily;IPR016391: Coatomer subunit alpha;IPR019775: WD40 repeat, conserved site;IPR020472: G-protein beta WD-40 repeat;IPR036322: WD40-repeat-containing d…	Nucleus	--
A0A4S4EG04	Sucrose synthase OS=Camellia sinensis var. sinensis OX=542762 GN=TEA_015667 PE=3 SV=1	TEA_015667	1	GO:0005985 sucrose metabolic process	--	GO:0016157 sucrose synthase activity	M: Cell wall/membrane/envelope biogenesis	K00695	ko00500: Starch and sucrose metabolism;ko01100: Metabolic pathways;ko01110: Biosynthesis of secondary metabolites	IPR000368: Sucrose synthase;IPR001296: Glycosyl transferase, family 1;IPR012820: Sucrose synthase, plant/cyanobacteria	Mitochondrion	--
A0A4S4EFI2	Glycine--tRNA ligase OS=Camellia sinensis var. sinensis OX=542762 GN=TEA_002743 PE=3 SV=1	TEA_002743	7	GO:0006426 glycyl-tRNA aminoacylation	GO:0005737 cytoplasm	GO:0005524 ATP binding;GO:0004820 glycine-tRNA ligase activity	J: Translation, ribosomal structure and biogenesis	K01880	ko00970: Aminoacyl-tRNA biosynthesis	IPR002314: Aminoacyl-tRNA synthetase, class II (G/ P/ S/T);IPR002315: Glycyl-tRNA synthetase;IPR004154: Anticodon-binding;IPR006195: Aminoacyl-tRNA synthetase, class II;IPR033731: Glycyl-tRNA synthetase-like core domain;IPR036621: Anticodon-binding domain superfamily;IPR045864: Class II Aminoacyl-tRNA synthetase/Biotinyl protein ligase (BPL) and lipoyl protein ligase (LPL)	chloroplast	--
A0A4S4DF28	Chaperonin Cpn OS=Camellia sinensis var. sinensis OX=542762 GN=TEA_002800 PE=3 SV=1	TEA_002800	6	GO:0042026 protein refolding	--	GO:0005524 ATP binding	O: Posttranslational modification, protein turnover, chaperones	K04077	ko03018: RNA degradation	IPR001844: Chaperonin Cpn60/GroEL;IPR002423: Chaperonin Cpn60/GroEL/TCP-1 family;IPR018370: Chaperonin Cpn60, conserved site;IPR027409: GroEL-like apical domain superfamily;IPR027410: TCP-1-like chaperonin intermediate domain superfamily;IPR027413: GroEL-like equatorial domain superfamily	Mitochondrion	--
A0A4V3WN62	Glyceraldehyde-3-phosphate dehydrogenase OS=Camellia sinensis var. sinensis OX=542762 GN=TEA_014277 PE=3 SV=1	TEA_014277	2	GO:0006006 glucose metabolic process	--	GO:0051287 NAD binding;GO:0050661 NADP binding;GO:0016620 oxidoreductase activity, acting on the aldehyde or oxo group of donors, NAD or NADP as acceptor	G: Carbohydrate transport and metabolism	K05298	ko00710: Carbon fixation in photosynthetic organisms;ko01100: Metabolic pathways;ko01200: Carbon metabolism	IPR006424: Glyceraldehyde-3-phosphate dehydrogenase, type I;IPR020828: Glyceraldehyde 3-phosphate dehydrogenase, NAD(P) binding domain;IPR020829: Glyceraldehyde 3-phosphate dehydrogenase, catalytic domain;IPR020830: Glyceraldehyde 3-phosphate dehydrogenase, active site;IPR020831: Glyceraldehyde/Erythrose phosphate dehydrogenase family;IPR036291: NAD(P)-binding domain superfamily	chloroplast	--
A0A4S4E552	Elongation factor 1-alpha OS=Camellia sinensis var. sinensis OX=542762 GN=TEA_029683 PE=3 SV=1	TEA_029683	10	--	--	GO:0005525 GTP binding;GO:0003924 GTPase activity;GO:0003746 translation elongation factor activity	J: Translation, ribosomal structure and biogenesis	K03231	ko03013: Nucleocytoplasmic transport	IPR000795: Translational (tr)-type GTP-binding domain;IPR004160: Translation elongation factor EFTu/EF1A, C-terminal;IPR004161: Translation elongation factor EFTu-like, domain 2;IPR004539: Translation elongation factor EF1A, eukaryotic/archaeal;IPR009000: Translation protein, beta-barrel domain superfamily;IPR009001: Translation elongation factor EF1A/initiation factor IF2gamma, C-terminal;IPR027…	Cytoplasm	--
A0A7J7GP10	Adenosylhomocysteinase OS=Camellia sinensis OX=4442 GN=HYC85_019617 PE=3 SV=1	HYC85_019617	1	GO:0006730 one-carbon metabolic process	--	GO:0004013 adenosylhomocysteinase activity	H: Coenzyme transport and metabolism	K01251	ko00270: Cysteine and methionine metabolism;ko01100: Metabolic pathways	IPR000043: Adenosylhomocysteinase-like;IPR015878: S-adenosyl-L-homocysteine hydrolase, NAD binding domain;IPR020082: S-adenosyl-L-homocysteine hydrolase, conserved site;IPR036291: NAD(P)-binding domain superfamily;IPR042172: Adenosylhomocysteinase-like superfamily	Cytoplasm	--
A0A4S4DZK6	TOG domain-containing protein OS=Camellia sinensis var. sinensis OX=542762 GN=TEA_003507 PE=3 SV=1	TEA_003507	4	GO:0033674 positive regulation of kinase activity;GO:0006417 regulation of translation	--	GO:0019901 protein kinase binding;GO:0019887 protein kinase regulator activity;GO:0043022 ribosome binding	J: Translation, ribosomal structure and biogenesis	K03235	--	IPR011989: Armadillo-like helical;IPR016024: Armadillo-type fold;IPR021133: HEAT, type 2;IPR034085: TOG domain	Plasma membrane	--
A0A4S4EUM0	Glycerate dehydrogenase HPR, peroxisomal OS=Camellia sinensis var. sinensis OX=542762 GN=TEA_013334 PE=3 SV=1	TEA_013334	2	--	GO:0016021 integral component of membrane	GO:0051287 NAD binding;GO:0016616 oxidoreductase activity, acting on the CH-OH group of donors, NAD or NADP as acceptor	C: Energy production and conversion	K15893	ko00260: Glycine, serine and threonine metabolism;ko00630: Glyoxylate and dicarboxylate metabolism;ko01100: Metabolic pathways;ko01110: Biosynthesis of secondary metabolites;ko01200: Carbon metabolism	IPR006139: D-isomer specific 2-hydroxyacid dehydrogenase, catalytic domain;IPR006140: D-isomer specific 2-hydroxyacid dehydrogenase, NAD-binding domain;IPR029752: D-isomer specific 2-hydroxyacid dehydrogenase, NAD-binding domain conserved site 1;IPR036291: NAD(P)-binding domain superfamily	Peroxisome	--
A0A4S4DH53	Heat shock 70 kDa protein, mitochondrial OS=Camellia sinensis var. sinensis OX=542762 GN=TEA_020124 PE=3 SV=1	TEA_020124	7	--	--	GO:0005524 ATP binding;GO:0051082 unfolded protein binding	O: Posttranslational modification, protein turnover, chaperones	K04043	ko03018: RNA degradation	IPR012725: Chaperone DnaK;IPR013126: Heat shock protein 70 family;IPR018181: Heat shock protein 70, conserved site;IPR029047: Heat shock protein 70kD, peptide-binding domain superfamily;IPR029048: Heat shock protein 70kD, C-terminal domain superfamily;IPR043129: ATPase, nucleotide binding domain	Mitochondrion	--
A0A4S4EAI7	Aldedh domain-containing protein OS=Camellia sinensis var. sinensis OX=542762 GN=TEA_011707 PE=3 SV=1	TEA_011707	3	--	--	GO:0016620 oxidoreductase activity, acting on the aldehyde or oxo group of donors, NAD or NADP as acceptor	C: Energy production and conversion	K00131	ko00010: Glycolysis / Gluconeogenesis;ko00030: Pentose phosphate pathway;ko01100: Metabolic pathways;ko01200: Carbon metabolism	IPR015590: Aldehyde dehydrogenase domain;IPR016160: Aldehyde dehydrogenase, cysteine active site;IPR016161: Aldehyde/histidinol dehydrogenase;IPR016162: Aldehyde dehydrogenase, N-terminal;IPR016163: Aldehyde dehydrogenase, C-terminal;IPR029510: Aldehyde dehydrogenase, glutamic acid active site	Cytoskeleton	--
A0A4S4E6W1	Heat shock 70 kDa protein 14 OS=Camellia sinensis var. sinensis OX=542762 GN=TEA_026066 PE=4 SV=1	TEA_026066	1	--	--	GO:0005524 ATP binding	O: Posttranslational modification, protein turnover, chaperones	K09489	--	IPR013126: Heat shock protein 70 family;IPR029047: Heat shock protein 70kD, peptide-binding domain superfamily;IPR029048: Heat shock protein 70kD, C-terminal domain superfamily;IPR043129: ATPase, nucleotide binding domain	Cytoplasm	--
A0A4S4DN42	UBR-type domain-containing protein OS=Camellia sinensis var. sinensis OX=542762 GN=TEA_000119 PE=3 SV=1	TEA_000119	1	--	--	GO:0008270 zinc ion binding	T: Signal transduction mechanisms	K10691	--	IPR003126: Zinc finger, UBR-type;IPR016024: Armadillo-type fold;IPR025704: E3 ubiquitin ligase UBR4, C-terminal;IPR036322: WD40-repeat-containing domain superfamily	Plasma membrane	--
A0A7J7FUR5	Sucrose synthase OS=Camellia sinensis OX=4442 GN=HYC85_032271 PE=3 SV=1	HYC85_032271	7	GO:0005985 sucrose metabolic process	--	GO:0016157 sucrose synthase activity	M: Cell wall/membrane/envelope biogenesis	K00695	ko00500: Starch and sucrose metabolism;ko01100: Metabolic pathways;ko01110: Biosynthesis of secondary metabolites	IPR000368: Sucrose synthase;IPR001296: Glycosyl transferase, family 1;IPR012820: Sucrose synthase, plant/cyanobacteria	Mitochondrion	--
A0A4V6RYB2	Protein translocase subunit SecA OS=Camellia sinensis var. sinensis OX=542762 GN=TEA_003958 PE=3 SV=1	TEA_003958	4	GO:0017038 protein import;GO:0006605 protein targeting	GO:0016020 membrane	GO:0005524 ATP binding;GO:0016464 chloroplast protein-transporting ATPase activity	--	K03070	ko03060: Protein export	IPR000185: Protein translocase subunit SecA;IPR011115: SecA DEAD-like, N-terminal;IPR011116: SecA Wing/Scaffold;IPR011130: SecA, preprotein cross-linking domain;IPR014018: SecA motor DEAD;IPR020937: SecA conserved site;IPR027417: P-loop containing nucleoside triphosphate hydrolase;IPR036266: SecA, Wing/Scaffold superfamily;IPR036670: SecA, preprotein cross-linking domain superfamily;IPR044722: Se…	Cytoplasm	--
A0A7J7I794	Kinesin motor domain-containing protein OS=Camellia sinensis OX=4442 GN=HYC85_001646 PE=3 SV=1	HYC85_001646	5	GO:0009904 chloroplast accumulation movement;GO:0007018 microtubule-based movement	--	GO:0005524 ATP binding;GO:0008017 microtubule binding;GO:0003777 microtubule motor activity	Z: Cytoskeleton	K10406	--	IPR001752: Kinesin motor domain;IPR027417: P-loop containing nucleoside triphosphate hydrolase;IPR036961: Kinesin motor domain superfamily	Nucleus	--
A0A7J7I1R1	Non-specific serine/threonine protein kinase OS=Camellia sinensis OX=4442 GN=HYC85_005706 PE=3 SV=1	HYC85_005706	1	--	--	GO:0008270 zinc ion binding	T: Signal transduction mechanisms	K10691	--	IPR000433: Zinc finger, ZZ-type;IPR003126: Zinc finger, UBR-type;IPR011989: Armadillo-like helical;IPR016024: Armadillo-type fold;IPR025704: E3 ubiquitin ligase UBR4, C-terminal;IPR036322: WD40-repeat-containing domain superfamily;IPR043145: Zinc finger, ZZ-type superfamily	Plasma membrane	--
A0A7J7GX89	6-phosphogluconate dehydrogenase, decarboxylating OS=Camellia sinensis OX=4442 GN=HYC85_015620 PE=3 SV=1	HYC85_015620	1	GO:0019521 D-gluconate metabolic process;GO:0006098 pentose-phosphate shunt	--	GO:0050661 NADP binding;GO:0004616 phosphogluconate dehydrogenase (decarboxylating) activity	G: Carbohydrate transport and metabolism	K00033	ko00030: Pentose phosphate pathway;ko00480: Glutathione metabolism;ko01100: Metabolic pathways;ko01110: Biosynthesis of secondary metabolites;ko01200: Carbon metabolism	IPR006113: 6-phosphogluconate dehydrogenase, decarboxylating;IPR006114: 6-phosphogluconate dehydrogenase, C-terminal;IPR006115: 6-phosphogluconate dehydrogenase, NADP-binding;IPR006183: 6-phosphogluconate dehydrogenase;IPR008927: 6-phosphogluconate dehydrogenase-like, C-terminal domain superfamily;IPR013328: 6-phosphogluconate dehydrogenase, domain 2;IPR036291: NAD(P)-binding domain superfamily	chloroplast	--
A0A1L5JJ07	Carotenoid cleavage dioxygenase OS=Camellia sinensis OX=4442 GN=CCDs PE=2 SV=1	CCDs	4	--	--	GO:0046872 metal ion binding;GO:0016702 oxidoreductase activity, acting on single donors with incorporation of molecular oxygen, incorporation of two atoms of oxygen	Q: Secondary metabolites biosynthesis, transport and catabolism	K00465	--	IPR004294: Carotenoid oxygenase	Peroxisome	--
A0A7J7FRE0	Omp85 domain-containing protein OS=Camellia sinensis OX=4442 GN=HYC85_031715 PE=4 SV=1	HYC85_031715	6	GO:0006886 intracellular protein transport	GO:0009527 plastid outer membrane	GO:0015450 P-P-bond-hydrolysis-driven protein transmembrane transporter activity	--	K07277	--	IPR000184: Bacterial surface antigen (D15);IPR005689: Chloroplast envelope protein translocase, IAP75	chloroplast	--
A0A7J7GV45	Aminomethyltransferase OS=Camellia sinensis OX=4442 GN=HYC85_017453 PE=3 SV=1	HYC85_017453	6	GO:0006546 glycine catabolic process	GO:0005739 mitochondrion	GO:0008483 transaminase activity;GO:0004047 aminomethyltransferase activity	E: Amino acid transport and metabolism	K00605	ko00260: Glycine, serine and threonine metabolism;ko00630: Glyoxylate and dicarboxylate metabolism;ko00670: One carbon pool by folate;ko01100: Metabolic pathways;ko01110: Biosynthesis of secondary metabolites;ko01200: Carbon metabolism	IPR006222: Aminomethyltransferase, folate-binding domain;IPR006223: Glycine cleavage system T protein;IPR013977: Glycine cleavage T-protein, C-terminal barrel domain;IPR027266: GTP-binding protein TrmE/Aminomethyltransferase GcvT, domain 1;IPR029043: Glycine cleavage T-protein/YgfZ, C-terminal	Mitochondrion	--
B7TZ47	Lipoxygenase OS=Camellia sinensis OX=4442 GN=lox2 PE=2 SV=1	lox2	5	GO:0006633 fatty acid biosynthetic process;GO:0031408 oxylipin biosynthetic process	--	GO:0046872 metal ion binding;GO:0016702 oxidoreductase activity, acting on single donors with incorporation of molecular oxygen, incorporation of two atoms of oxygen	--	K00454	ko00591: Linoleic acid metabolism;ko00592: alpha-Linolenic acid metabolism;ko01100: Metabolic pathways;ko01110: Biosynthesis of secondary metabolites	IPR001024: PLAT/LH2 domain;IPR001246: Lipoxygenase, plant;IPR013819: Lipoxygenase, C-terminal;IPR020833: Lipoxygenase, iron binding site;IPR020834: Lipoxygenase, conserved site;IPR027433: Lipoxygenase, domain 3;IPR036226: Lipoxigenase, C-terminal domain superfamily;IPR036392: PLAT/LH2 domain superfamily;IPR042057: Plant lipoxygenase, PLAT/LH2 domain	chloroplast	--
A0A4S4CZU9	Omp85 domain-containing protein OS=Camellia sinensis var. sinensis OX=542762 GN=TEA_003032 PE=4 SV=1	TEA_003032	1	GO:0006886 intracellular protein transport	GO:0009527 plastid outer membrane	GO:0015450 P-P-bond-hydrolysis-driven protein transmembrane transporter activity	--	K07277	--	IPR000184: Bacterial surface antigen (D15);IPR005689: Chloroplast envelope protein translocase, IAP75	chloroplast	--
A0A7J7HX91	Glycine--tRNA ligase OS=Camellia sinensis OX=4442 GN=HYC85_004464 PE=3 SV=1	HYC85_004464	7	GO:0006426 glycyl-tRNA aminoacylation	GO:0005737 cytoplasm	GO:0005524 ATP binding;GO:0004820 glycine-tRNA ligase activity	J: Translation, ribosomal structure and biogenesis	K01880	ko00970: Aminoacyl-tRNA biosynthesis	IPR002314: Aminoacyl-tRNA synthetase, class II (G/ P/ S/T);IPR002315: Glycyl-tRNA synthetase;IPR004154: Anticodon-binding;IPR006195: Aminoacyl-tRNA synthetase, class II;IPR033731: Glycyl-tRNA synthetase-like core domain;IPR036621: Anticodon-binding domain superfamily;IPR045864: Class II Aminoacyl-tRNA synthetase/Biotinyl protein ligase (BPL) and lipoyl protein ligase (LPL)	Cytoplasm	--
A0A4S4DDU4	Actin OS=Camellia sinensis var. sinensis OX=542762 GN=TEA_017491 PE=3 SV=1	TEA_017491	10	--	GO:0016021 integral component of membrane;GO:0005856 cytoskeleton	GO:0005524 ATP binding	Z: Cytoskeleton	K10355	--	IPR004000: Actin family;IPR004001: Actin, conserved site;IPR020902: Actin/actin-like conserved site;IPR043129: ATPase, nucleotide binding domain	Cytoplasm	--
I6XTK7	Glutamine synthetase OS=Camellia sinensis OX=4442 PE=2 SV=1	--	8	GO:0006542 glutamine biosynthetic process	--	GO:0005524 ATP binding;GO:0004356 glutamate-ammonia ligase activity	E: Amino acid transport and metabolism	K01915	ko00220: Arginine biosynthesis;ko00250: Alanine, aspartate and glutamate metabolism;ko00630: Glyoxylate and dicarboxylate metabolism;ko00910: Nitrogen metabolism;ko01100: Metabolic pathways;ko01230: Biosynthesis of amino acids	IPR008146: Glutamine synthetase, catalytic domain;IPR008147: Glutamine synthetase, N-terminal domain;IPR014746: Glutamine synthetase/guanido kinase, catalytic domain;IPR027302: Glutamine synthetase, N-terminal conserved site;IPR027303: Glutamine synthetase, glycine-rich site;IPR036651: Glutamine synthetase, N-terminal domain superfamily	Cytoplasm	--
A0A4S4EF14	AIG1-type G domain-containing protein OS=Camellia sinensis var. sinensis OX=542762 GN=TEA_025110 PE=3 SV=1	TEA_025110	5	GO:0045036 protein targeting to chloroplast	GO:0016021 integral component of membrane;GO:0009707 chloroplast outer membrane	GO:0046872 metal ion binding;GO:0005525 GTP binding;GO:0003924 GTPase activity	--	--	--	IPR005690: Translocase of chloroplast Toc86/159;IPR006703: AIG1-type guanine nucleotide-binding (G) domain;IPR024283: Translocase of chloroplast 159/132, membrane anchor domain;IPR027417: P-loop containing nucleoside triphosphate hydrolase	Nucleus	--
A0A4S4EQX8	Phosphoglycerate mutase (2,3-diphosphoglycerate-independent) OS=Camellia sinensis var. sinensis OX=542762 GN=TEA_012438 PE=3 SV=1	TEA_012438	1	GO:0006096 glycolytic process;GO:0006007 glucose catabolic process	GO:0005737 cytoplasm	GO:0030145 manganese ion binding;GO:0004619 phosphoglycerate mutase activity	G: Carbohydrate transport and metabolism	K15633	ko00010: Glycolysis / Gluconeogenesis;ko00260: Glycine, serine and threonine metabolism;ko01100: Metabolic pathways;ko01110: Biosynthesis of secondary metabolites;ko01200: Carbon metabolism;ko01230: Biosynthesis of amino acids	IPR005995: Phosphoglycerate mutase, 2,3-bisphosphoglycerate-independent;IPR006124: Metalloenzyme;IPR011258: BPG-independent PGAM, N-terminal;IPR017850: Alkaline-phosphatase-like, core domain superfamily;IPR036646: BPG-independent phosphoglycerate mutase, domain B superfamily	Cytoplasm	--
A0A1J0I8W6	Phosphopyruvate hydratase OS=Camellia sinensis OX=4442 GN=ENO PE=2 SV=1	ENO	1	GO:0006096 glycolytic process	GO:0000015 phosphopyruvate hydratase complex	GO:0000287 magnesium ion binding;GO:0004634 phosphopyruvate hydratase activity	G: Carbohydrate transport and metabolism	K01689	ko00010: Glycolysis / Gluconeogenesis;ko01100: Metabolic pathways;ko01110: Biosynthesis of secondary metabolites;ko01200: Carbon metabolism;ko01230: Biosynthesis of amino acids;ko03018: RNA degradation	IPR000941: Enolase;IPR020809: Enolase, conserved site;IPR020810: Enolase, C-terminal TIM barrel domain;IPR020811: Enolase, N-terminal;IPR029017: Enolase-like, N-terminal;IPR036849: Enolase-like, C-terminal domain superfamily	chloroplast	--
A0A494WEP4	Alcohol dehydrogenase 10 OS=Camellia sinensis OX=4442 PE=2 SV=1	--	2	--	--	GO:0016628 oxidoreductase activity, acting on the CH-CH group of donors, NAD or NADP as acceptor	C: Energy production and conversion;R: General function prediction only	K18980	--	IPR011032: GroES-like superfamily;IPR013154: Alcohol dehydrogenase, N-terminal;IPR020843: Polyketide synthase, enoylreductase domain;IPR036291: NAD(P)-binding domain superfamily	chloroplast	--
A0A7J7GHV8	ATP synthase subunit beta OS=Camellia sinensis OX=4442 GN=HYC85_021519 PE=3 SV=1	HYC85_021519	7	--	GO:0000275 mitochondrial proton-transporting ATP synthase complex, catalytic core F(1)	GO:0005524 ATP binding;GO:0046933 proton-transporting ATP synthase activity, rotational mechanism;GO:0046961 proton-transporting ATPase activity, rotational mechanism;GO:0016887 ATPase activity	C: Energy production and conversion	K02133	ko00190: Oxidative phosphorylation;ko01100: Metabolic pathways	IPR000194: ATPase, F1/V1/A1 complex, alpha/beta subunit, nucleotide-binding domain;IPR003593: AAA+ ATPase domain;IPR004100: ATPase, F1/V1/A1 complex, alpha/beta subunit, N-terminal domain;IPR005722: ATP synthase, F1 complex, beta subunit;IPR020003: ATPase, alpha/beta subunit, nucleotide-binding domain, active site;IPR020971: ATP synthase, F1 beta subunit;IPR024034: ATPase, F1/V1 complex, beta/alp…	Mitochondrion	--
A0A4S4E223	Fructose-bisphosphate aldolase OS=Camellia sinensis var. sinensis OX=542762 GN=TEA_008709 PE=3 SV=1	TEA_008709	8	GO:0006096 glycolytic process	--	GO:0004332 fructose-bisphosphate aldolase activity	G: Carbohydrate transport and metabolism	K01623	ko00010: Glycolysis / Gluconeogenesis;ko00030: Pentose phosphate pathway;ko00051: Fructose and mannose metabolism;ko00710: Carbon fixation in photosynthetic organisms;ko01100: Metabolic pathways;ko01110: Biosynthesis of secondary metabolites;ko01200: Carbon metabolism;ko01230: Biosynthesis of amino acids	IPR000741: Fructose-bisphosphate aldolase, class-I;IPR013785: Aldolase-type TIM barrel;IPR029768: Fructose-bisphosphate aldolase class-I active site	chloroplast	--
A0A7J7I250	Plasma membrane ATPase OS=Camellia sinensis OX=4442 GN=HYC85_005741 PE=3 SV=1	HYC85_005741	4	GO:0120029 proton export across plasma membrane	GO:0016021 integral component of membrane;GO:0005886 plasma membrane	GO:0005524 ATP binding;GO:0016887 ATPase activity;GO:0008553 proton-exporting ATPase activity, phosphorylative mechanism	P: Inorganic ion transport and metabolism	K01535	ko00190: Oxidative phosphorylation;ko01100: Metabolic pathways	IPR001757: P-type ATPase;IPR004014: Cation-transporting P-type ATPase, N-terminal;IPR006534: P-type ATPase, subfamily IIIA;IPR008250: P-type ATPase, A domain superfamily;IPR018303: P-type ATPase, phosphorylation site;IPR023214: HAD superfamily;IPR023298: P-type ATPase, transmembrane domain superfamily;IPR023299: P-type ATPase, cytoplasmic domain N;IPR036412: HAD-like superfamily;IPR044492: P-type…	Plasma membrane	--
A0A7J7G733	Peroxin/Ferlin domain-containing protein OS=Camellia sinensis OX=4442 GN=HYC85_026880 PE=4 SV=1	HYC85_026880	1	GO:0016043 cellular component organization	GO:0016021 integral component of membrane;GO:0005737 cytoplasm;GO:0043231 intracellular membrane-bounded organelle	--	U: Intracellular trafficking, secretion, and vesicular transport	K19525	--	IPR006614: Peroxin/Ferlin domain;IPR009291: Vacuolar protein sorting-associated protein 62;IPR009543: Vacuolar protein sorting-associated protein 13, VPS13 adaptor binding domain;IPR010482: Peroxin domain	Plasma membrane	--
A0A4S4DBV8	Actin OS=Camellia sinensis var. sinensis OX=542762 GN=TEA_006755 PE=3 SV=1	TEA_006755	10	--	GO:0005856 cytoskeleton	GO:0005524 ATP binding	Z: Cytoskeleton	K10355	--	IPR004000: Actin family;IPR004001: Actin, conserved site;IPR020902: Actin/actin-like conserved site;IPR043129: ATPase, nucleotide binding domain	Cytoskeleton	--
A0A4S4D9H3	Short-chain dehydrogenase/reductase OS=Camellia sinensis var. sinensis OX=542762 GN=TEA_020958 PE=3 SV=1	TEA_020958	4	--	--	GO:0016616 oxidoreductase activity, acting on the CH-OH group of donors, NAD or NADP as acceptor	Q: Secondary metabolites biosynthesis, transport and catabolism	K15095	ko00902: Monoterpenoid biosynthesis;ko01110: Biosynthesis of secondary metabolites	IPR002347: Short-chain dehydrogenase/reductase SDR;IPR020904: Short-chain dehydrogenase/reductase, conserved site;IPR036291: NAD(P)-binding domain superfamily;IPR045313: Carbonyl reductase [NADPH] 1-like	Nucleus	--
A0A075TPQ1	ATP synthase subunit alpha, chloroplastic OS=Camellia sinensis var. dehungensis OX=1523627 GN=atpA PE=3 SV=1	atpA	9	--	GO:0009535 chloroplast thylakoid membrane;GO:0045261 proton-transporting ATP synthase complex, catalytic core F(1)	GO:0005524 ATP binding;GO:0046933 proton-transporting ATP synthase activity, rotational mechanism;GO:0046961 proton-transporting ATPase activity, rotational mechanism	C: Energy production and conversion	K02111	ko00190: Oxidative phosphorylation;ko00195: Photosynthesis;ko01100: Metabolic pathways	IPR000194: ATPase, F1/V1/A1 complex, alpha/beta subunit, nucleotide-binding domain;IPR000793: ATP synthase, alpha subunit, C-terminal;IPR004100: ATPase, F1/V1/A1 complex, alpha/beta subunit, N-terminal domain;IPR005294: ATP synthase, F1 complex, alpha subunit;IPR020003: ATPase, alpha/beta subunit, nucleotide-binding domain, active site;IPR023366: ATP synthase subunit alpha, N-terminal domain-like…	Cytoplasm	--
A0A4S4D5N4	Stachyose synthase OS=Camellia sinensis var. sinensis OX=542762 GN=TEA_015683 PE=3 SV=1	TEA_015683	1	GO:0005975 carbohydrate metabolic process	--	--	--	K06611	ko00052: Galactose metabolism;ko01100: Metabolic pathways	IPR008811: Glycosyl hydrolases 36;IPR017853: Glycoside hydrolase superfamily	Nucleus	--
A0A4S4E2D9	CYTOSOL_AP domain-containing protein OS=Camellia sinensis var. sinensis OX=542762 GN=TEA_024138 PE=3 SV=1	TEA_024138	2	GO:0006508 proteolysis	GO:0005737 cytoplasm	GO:0030145 manganese ion binding;GO:0070006 metalloaminopeptidase activity	R: General function prediction only	K01255	ko00480: Glutathione metabolism;ko01100: Metabolic pathways	IPR000819: Peptidase M17, leucyl aminopeptidase, C-terminal;IPR008283: Peptidase M17, leucyl aminopeptidase, N-terminal;IPR011356: Peptidase M17, leucine aminopeptidase/peptidase B;IPR023042: Peptidase M17, leucine aminopeptidase;IPR043472: Macro domain-like	chloroplast	--
A0A4S4EUG1	Aconitate hydratase OS=Camellia sinensis var. sinensis OX=542762 GN=TEA_012780 PE=3 SV=1	TEA_012780	7	GO:0043436 oxoacid metabolic process	--	GO:0046872 metal ion binding;GO:0051539 4 iron, 4 sulfur cluster binding;GO:0003994 aconitate hydratase activity;GO:0047780 citrate dehydratase activity	J: Translation, ribosomal structure and biogenesis;A: RNA processing and modification	K01681	ko00020: Citrate cycle (TCA cycle);ko00630: Glyoxylate and dicarboxylate metabolism;ko01100: Metabolic pathways;ko01110: Biosynthesis of secondary metabolites;ko01200: Carbon metabolism;ko01210: 2-Oxocarboxylic acid metabolism;ko01230: Biosynthesis of amino acids	IPR000573: Aconitase A/isopropylmalate dehydratase small subunit, swivel domain;IPR001030: Aconitase/3-isopropylmalate dehydratase large subunit, alpha/beta/alpha domain;IPR006249: Aconitase/Iron-responsive element-binding protein 2;IPR015928: Aconitase/3-isopropylmalate dehydratase, swivel;IPR015931: Aconitase/3-isopropylmalate dehydratase large subunit, alpha/beta/alpha, subdomain 1/3;IPR018136…	chloroplast	--
A0A4S4D435	Glucose-1-phosphate adenylyltransferase OS=Camellia sinensis var. sinensis OX=542762 GN=TEA_001900 PE=3 SV=1	TEA_001900	7	GO:0005978 glycogen biosynthetic process;GO:0019252 starch biosynthetic process;GO:0055085 transmembrane transport	GO:0009507 chloroplast;GO:0016021 integral component of membrane	GO:0005524 ATP binding;GO:0043169 cation binding;GO:0008878 glucose-1-phosphate adenylyltransferase activity	M: Cell wall/membrane/envelope biogenesis	K00975	ko00500: Starch and sucrose metabolism;ko00520: Amino sugar and nucleotide sugar metabolism;ko01100: Metabolic pathways;ko01110: Biosynthesis of secondary metabolites;ko01250: Biosynthesis of nucleotide sugars	IPR000222: PPM-type phosphatase, divalent cation binding;IPR002067: Mitochondrial carrier protein;IPR005835: Nucleotidyl transferase domain;IPR005836: ADP-glucose pyrophosphorylase, conserved site;IPR011004: Trimeric LpxA-like superfamily;IPR011831: Glucose-1-phosphate adenylyltransferase;IPR018108: Mitochondrial substrate/solute carrier;IPR023395: Mitochondrial carrier domain superfamily;IPR0290…	Plasma membrane	--
A0A4S4E3B8	Tr-type G domain-containing protein OS=Camellia sinensis var. sinensis OX=542762 GN=TEA_022071 PE=3 SV=1	TEA_022071	1	GO:0006412 translation	GO:0016021 integral component of membrane	GO:0005525 GTP binding;GO:0003924 GTPase activity	J: Translation, ribosomal structure and biogenesis	K03234	--	IPR000640: Elongation factor EFG, domain V-like;IPR000795: Translational (tr)-type GTP-binding domain;IPR003511: HORMA domain;IPR004161: Translation elongation factor EFTu-like, domain 2;IPR005225: Small GTP-binding protein domain;IPR005517: Translation elongation factor EFG/EF2, domain IV;IPR009000: Translation protein, beta-barrel domain superfamily;IPR014721: Ribosomal protein S5 domain 2-type…	chloroplast	--
F1CFB3	Actin OS=Camellia sinensis OX=4442 PE=2 SV=1	--	2	--	GO:0005856 cytoskeleton	GO:0005524 ATP binding	Z: Cytoskeleton	K10355	--	IPR004000: Actin family;IPR004001: Actin, conserved site;IPR020902: Actin/actin-like conserved site;IPR043129: ATPase, nucleotide binding domain	Cytoskeleton	--
A0A4S4EP80	Aminotran_5 domain-containing protein OS=Camellia sinensis var. sinensis OX=542762 GN=TEA_015229 PE=3 SV=1	TEA_015229	2	GO:1901566 organonitrogen compound biosynthetic process	--	GO:0003824 catalytic activity	R: General function prediction only	K00830	ko00250: Alanine, aspartate and glutamate metabolism;ko00260: Glycine, serine and threonine metabolism;ko00630: Glyoxylate and dicarboxylate metabolism;ko01100: Metabolic pathways;ko01110: Biosynthesis of secondary metabolites;ko01200: Carbon metabolism;ko04146: Peroxisome	IPR000192: Aminotransferase class V domain;IPR015421: Pyridoxal phosphate-dependent transferase, major domain;IPR015422: Pyridoxal phosphate-dependent transferase, small domain;IPR015424: Pyridoxal phosphate-dependent transferase;IPR020578: Aminotransferase class-V, pyridoxal-phosphate binding site	Cytoplasm_Nucleus	--
A0A7J7GM06	Plasma membrane ATPase OS=Camellia sinensis OX=4442 GN=HYC85_021575 PE=3 SV=1	HYC85_021575	4	GO:0120029 proton export across plasma membrane	GO:0016021 integral component of membrane;GO:0005886 plasma membrane	GO:0005524 ATP binding;GO:0016887 ATPase activity;GO:0008553 proton-exporting ATPase activity, phosphorylative mechanism	P: Inorganic ion transport and metabolism	K01535	ko00190: Oxidative phosphorylation;ko01100: Metabolic pathways	IPR001757: P-type ATPase;IPR004014: Cation-transporting P-type ATPase, N-terminal;IPR006534: P-type ATPase, subfamily IIIA;IPR008250: P-type ATPase, A domain superfamily;IPR018303: P-type ATPase, phosphorylation site;IPR023214: HAD superfamily;IPR023298: P-type ATPase, transmembrane domain superfamily;IPR023299: P-type ATPase, cytoplasmic domain N;IPR036412: HAD-like superfamily;IPR044492: P-type…	Plasma membrane	--
A0A7J7FUT6	Clathrin heavy chain OS=Camellia sinensis OX=4442 GN=HYC85_031669 PE=3 SV=1	HYC85_031669	2	GO:0006886 intracellular protein transport;GO:0016192 vesicle-mediated transport;GO:0006913 nucleocytoplasmic transport	GO:0030132 clathrin coat of coated pit;GO:0030130 clathrin coat of trans-Golgi network vesicle;GO:0071439 clathrin complex	GO:0032051 clathrin light chain binding;GO:0005198 structural molecule activity	U: Intracellular trafficking, secretion, and vesicular transport	K04646	ko04144: Endocytosis	IPR000156: Ran binding domain;IPR000547: Clathrin, heavy chain/VPS, 7-fold repeat;IPR011990: Tetratricopeptide-like helical domain superfamily;IPR011993: PH-like domain superfamily;IPR012331: Clathrin, heavy chain, linker;IPR015348: Clathrin, heavy chain, linker, core motif;IPR016024: Armadillo-type fold;IPR016025: Clathrin heavy chain, N-terminal;IPR016341: Clathrin, heavy chain;IPR022365: Clath…	Cytoplasm	--
A0A7J7GBV1	Tr-type G domain-containing protein OS=Camellia sinensis OX=4442 GN=HYC85_025745 PE=4 SV=1	HYC85_025745	1	--	--	GO:0005525 GTP binding;GO:0003924 GTPase activity	J: Translation, ribosomal structure and biogenesis	K06207	--	IPR000640: Elongation factor EFG, domain V-like;IPR000795: Translational (tr)-type GTP-binding domain;IPR005225: Small GTP-binding protein domain;IPR006298: GTP-binding protein TypA;IPR009000: Translation protein, beta-barrel domain superfamily;IPR027417: P-loop containing nucleoside triphosphate hydrolase;IPR031157: Tr-type G domain, conserved site;IPR035647: EF-G domain III/V-like;IPR035651: Bi…	chloroplast	--
A0A873WZ20	Ferredoxin--NADP reductase, chloroplastic OS=Camellia sinensis OX=4442 PE=3 SV=1	--	8	--	GO:0009507 chloroplast	GO:0016491 oxidoreductase activity	C: Energy production and conversion	K02641	ko00195: Photosynthesis;ko01100: Metabolic pathways	IPR001433: Oxidoreductase FAD/NAD(P)-binding;IPR001709: Flavoprotein pyridine nucleotide cytochrome reductase;IPR015701: Ferredoxin--NADP reductase;IPR017927: FAD-binding domain, ferredoxin reductase-type;IPR017938: Riboflavin synthase-like beta-barrel;IPR035442: Ferredoxin--NADP reductase, plant and Cyanobacteria type;IPR039261: Ferredoxin-NADP reductase (FNR), nucleotide-binding domain	chloroplast	--
A0A7J7I1C0	Oxygen-evolving enhancer protein 1, chloroplastic OS=Camellia sinensis OX=4442 GN=HYC85_005409 PE=3 SV=1	HYC85_005409	8	GO:0010207 photosystem II assembly;GO:0042549 photosystem II stabilization	GO:0009654 photosystem II oxygen evolving complex	GO:0010242 oxygen evolving activity	--	K02716	ko00195: Photosynthesis;ko01100: Metabolic pathways	IPR002628: Photosystem II PsbO, manganese-stabilising;IPR011250: Outer membrane protein/outer membrane enzyme PagP, beta-barrel	chloroplast	--
A0A4S4EXL1	Actin OS=Camellia sinensis var. sinensis OX=542762 GN=TEA_009049 PE=3 SV=1	TEA_009049	1	--	GO:0005856 cytoskeleton	GO:0005524 ATP binding	Z: Cytoskeleton	K10355	--	IPR004000: Actin family;IPR004001: Actin, conserved site;IPR020902: Actin/actin-like conserved site;IPR043129: ATPase, nucleotide binding domain	Cytoskeleton	--
A0A4S4DET5	Alanine transaminase OS=Camellia sinensis var. sinensis OX=542762 GN=TEA_026282 PE=3 SV=1	TEA_026282	8	GO:1901566 organonitrogen compound biosynthetic process;GO:0042853 L-alanine catabolic process	--	GO:0030170 pyridoxal phosphate binding;GO:0008483 transaminase activity	E: Amino acid transport and metabolism	K14272	ko00220: Arginine biosynthesis;ko00250: Alanine, aspartate and glutamate metabolism;ko00260: Glycine, serine and threonine metabolism;ko00630: Glyoxylate and dicarboxylate metabolism;ko00710: Carbon fixation in photosynthetic organisms;ko01100: Metabolic pathways;ko01110: Biosynthesis of secondary metabolites;ko01200: Carbon metabolism;ko01210: 2-Oxocarboxylic acid metabolism;ko01230: Biosynthesi…	IPR004839: Aminotransferase, class I/classII;IPR015421: Pyridoxal phosphate-dependent transferase, major domain;IPR015422: Pyridoxal phosphate-dependent transferase, small domain;IPR015424: Pyridoxal phosphate-dependent transferase	Peroxisome	--
A0A7J7HYR9	UTP--glucose-1-phosphate uridylyltransferase OS=Camellia sinensis OX=4442 GN=HYC85_005177 PE=3 SV=1	HYC85_005177	1	GO:0006011 UDP-glucose metabolic process	--	GO:0003983 UTP:glucose-1-phosphate uridylyltransferase activity	G: Carbohydrate transport and metabolism	K00963	ko00040: Pentose and glucuronate interconversions;ko00052: Galactose metabolism;ko00500: Starch and sucrose metabolism;ko00520: Amino sugar and nucleotide sugar metabolism;ko01100: Metabolic pathways;ko01110: Biosynthesis of secondary metabolites;ko01240: Biosynthesis of cofactors;ko01250: Biosynthesis of nucleotide sugars	IPR002618: UDPGP family;IPR016267: UTP--glucose-1-phosphate uridylyltransferase;IPR029044: Nucleotide-diphospho-sugar transferases	Cytoplasm	--
A0A4S4E2E3	PSII 47 kDa protein OS=Camellia sinensis var. sinensis OX=542762 GN=TEA_024129 PE=3 SV=1	TEA_024129	2	GO:0009772 photosynthetic electron transport in photosystem II	GO:0016021 integral component of membrane;GO:0009523 photosystem II	GO:0016168 chlorophyll binding;GO:0045156 electron transporter, transferring electrons within the cyclic electron transport pathway of photosynthesis activity	--	K02704	ko00195: Photosynthesis;ko01100: Metabolic pathways	IPR000932: Photosystem antenna protein-like;IPR017486: Photosystem II CP47 reaction centre protein;IPR036001: Photosystem antenna protein-like superfamily	Plasma membrane	--
A0A4S4D0L3	Alpha-mannosidase OS=Camellia sinensis var. sinensis OX=542762 GN=TEA_025327 PE=3 SV=1	TEA_025327	5	GO:0006013 mannose metabolic process	--	GO:0046872 metal ion binding;GO:0004559 alpha-mannosidase activity;GO:0030246 carbohydrate binding	G: Carbohydrate transport and metabolism	K01191	ko00511: Other glycan degradation	IPR000602: Glycoside hydrolase family 38, N-terminal domain;IPR011013: Galactose mutarotase-like domain superfamily;IPR011330: Glycoside hydrolase/deacetylase, beta/alpha-barrel;IPR011682: Glycosyl hydrolase family 38, C-terminal;IPR013780: Glycosyl hydrolase, all-beta;IPR015341: Glycoside hydrolase family 38, central domain;IPR027291: Glycoside hydrolase 38, N-terminal domain superfamily;IPR0289…	Plasma membrane	CS pos: 20-21. AES-KY. Pr: 0.7818
A0A4S4D4X7	Fructose-bisphosphate aldolase OS=Camellia sinensis var. sinensis OX=542762 GN=TEA_007277 PE=3 SV=1	TEA_007277	10	GO:0006096 glycolytic process;GO:0044206 UMP salvage	--	GO:0005524 ATP binding;GO:0005525 GTP binding;GO:0004332 fructose-bisphosphate aldolase activity;GO:0004845 uracil phosphoribosyltransferase activity;GO:0004849 uridine kinase activity	T: Signal transduction mechanisms;Z: Cytoskeleton	K00876	ko00240: Pyrimidine metabolism;ko01100: Metabolic pathways;ko01232: Nucleotide metabolism	IPR000741: Fructose-bisphosphate aldolase, class-I;IPR000764: Uridine kinase-like;IPR000836: Phosphoribosyltransferase domain;IPR006083: Phosphoribulokinase/uridine kinase;IPR013785: Aldolase-type TIM barrel;IPR027417: P-loop containing nucleoside triphosphate hydrolase;IPR029057: Phosphoribosyltransferase-like;IPR029768: Fructose-bisphosphate aldolase class-I active site	Cytoplasm	--
A0A7J7I8L9	Oxygen-evolving enhancer protein 1, chloroplastic OS=Camellia sinensis OX=4442 GN=HYC85_002478 PE=3 SV=1	HYC85_002478	8	GO:0010207 photosystem II assembly;GO:0042549 photosystem II stabilization	GO:0009654 photosystem II oxygen evolving complex	GO:0010242 oxygen evolving activity	--	K02716	ko00195: Photosynthesis;ko01100: Metabolic pathways	IPR002628: Photosystem II PsbO, manganese-stabilising;IPR011250: Outer membrane protein/outer membrane enzyme PagP, beta-barrel	chloroplast	--
A0A7J7H8C8	AAA domain-containing protein OS=Camellia sinensis OX=4442 GN=HYC85_015137 PE=3 SV=1	HYC85_015137	4	GO:0006508 proteolysis	GO:0016021 integral component of membrane;GO:0005737 cytoplasm;GO:0043231 intracellular membrane-bounded organelle	GO:0005524 ATP binding;GO:0016887 ATPase activity;GO:0004176 ATP-dependent peptidase activity;GO:0004222 metalloendopeptidase activity	O: Posttranslational modification, protein turnover, chaperones	K03798	--	IPR000642: Peptidase M41;IPR002885: Pentatricopeptide repeat;IPR003593: AAA+ ATPase domain;IPR003959: ATPase, AAA-type, core;IPR005936: Peptidase, FtsH;IPR011990: Tetratricopeptide-like helical domain superfamily;IPR027417: P-loop containing nucleoside triphosphate hydrolase;IPR037219: Peptidase M41-like;IPR041569: AAA ATPase, AAA+ lid domain	chloroplast	--
A0A4Y5WYU6	ATP synthase subunit alpha OS=Camellia sinensis OX=4442 GN=atp1 PE=3 SV=1	atp1	7	--	GO:0045261 proton-transporting ATP synthase complex, catalytic core F(1);GO:0005739 mitochondrion	GO:0005524 ATP binding;GO:0046933 proton-transporting ATP synthase activity, rotational mechanism	C: Energy production and conversion	K02132	ko00190: Oxidative phosphorylation;ko01100: Metabolic pathways	IPR000194: ATPase, F1/V1/A1 complex, alpha/beta subunit, nucleotide-binding domain;IPR000793: ATP synthase, alpha subunit, C-terminal;IPR004100: ATPase, F1/V1/A1 complex, alpha/beta subunit, N-terminal domain;IPR005294: ATP synthase, F1 complex, alpha subunit;IPR020003: ATPase, alpha/beta subunit, nucleotide-binding domain, active site;IPR023366: ATP synthase subunit alpha, N-terminal domain-like…	chloroplast	--
A0A7J7HSW9	Dehydrin OS=Camellia sinensis OX=4442 GN=HYC85_008796 PE=3 SV=1	HYC85_008796	1	GO:0009414 response to water deprivation	--	--	--	--	--	IPR000167: Dehydrin;IPR030513: Dehydrin, conserved site	Nucleus	--
W0D450	Fructose-bisphosphatase OS=Camellia sinensis OX=4442 GN=FBP3 PE=2 SV=1	FBP3	2	GO:0005975 carbohydrate metabolic process	--	GO:0046872 metal ion binding;GO:0042132 fructose 1,6-bisphosphate 1-phosphatase activity	G: Carbohydrate transport and metabolism	K03841	ko00010: Glycolysis / Gluconeogenesis;ko00030: Pentose phosphate pathway;ko00051: Fructose and mannose metabolism;ko00710: Carbon fixation in photosynthetic organisms;ko01100: Metabolic pathways;ko01110: Biosynthesis of secondary metabolites;ko01200: Carbon metabolism	IPR000146: Fructose-1,6-bisphosphatase class 1;IPR020548: Fructose-1,6-bisphosphatase, active site;IPR028343: Fructose-1,6-bisphosphatase;IPR033391: Fructose-1-6-bisphosphatase class I, N-terminal;IPR044015: Fructose-1-6-bisphosphatase class 1, C-terminal	Cytoplasm	--
A0A7J7GM12	Fructose-bisphosphate aldolase OS=Camellia sinensis OX=4442 GN=HYC85_021653 PE=3 SV=1	HYC85_021653	10	GO:0006096 glycolytic process	--	GO:0004332 fructose-bisphosphate aldolase activity	G: Carbohydrate transport and metabolism	K01623	ko00010: Glycolysis / Gluconeogenesis;ko00030: Pentose phosphate pathway;ko00051: Fructose and mannose metabolism;ko00710: Carbon fixation in photosynthetic organisms;ko01100: Metabolic pathways;ko01110: Biosynthesis of secondary metabolites;ko01200: Carbon metabolism;ko01230: Biosynthesis of amino acids	IPR000741: Fructose-bisphosphate aldolase, class-I;IPR013785: Aldolase-type TIM barrel;IPR029768: Fructose-bisphosphate aldolase class-I active site	Cytoplasm	--
A0A7J7FWC8	Ribonuclease OS=Camellia sinensis OX=4442 GN=HYC85_028823 PE=4 SV=1	HYC85_028823	10	GO:0031047 gene silencing by RNA	GO:0005737 cytoplasm;GO:0016442 RISC complex	GO:0004518 nuclease activity	K: Transcription	K15979	--	IPR002999: Tudor domain;IPR016071: Staphylococcal nuclease (SNase-like), OB-fold;IPR016685: RNA-induced silencing complex, nuclease component Tudor-SN;IPR035437: SNase-like, OB-fold superfamily	Cytoplasm	--
A0A4S4EE86	TPR_REGION domain-containing protein OS=Camellia sinensis var. sinensis OX=542762 GN=TEA_004749 PE=4 SV=1	TEA_004749	4	GO:0006457 protein folding	--	GO:0030544 Hsp70 protein binding;GO:0051879 Hsp90 protein binding	O: Posttranslational modification, protein turnover, chaperones	K09553	--	IPR001440: Tetratricopeptide repeat 1;IPR006636: Heat shock chaperonin-binding;IPR011990: Tetratricopeptide-like helical domain superfamily;IPR019734: Tetratricopeptide repeat;IPR041243: STI1/HOP, DP domain	Extracell	--
A0A7J7GC72	Transketolase OS=Camellia sinensis OX=4442 GN=HYC85_022571 PE=3 SV=1	HYC85_022571	7	--	--	GO:0046872 metal ion binding;GO:0004802 transketolase activity	G: Carbohydrate transport and metabolism	K00615	ko00030: Pentose phosphate pathway;ko00710: Carbon fixation in photosynthetic organisms;ko01100: Metabolic pathways;ko01110: Biosynthesis of secondary metabolites;ko01200: Carbon metabolism;ko01230: Biosynthesis of amino acids	IPR005474: Transketolase, N-terminal;IPR005475: Transketolase-like, pyrimidine-binding domain;IPR005478: Transketolase, bacterial-like;IPR009014: Transketolase C-terminal/Pyruvate-ferredoxin oxidoreductase domain II;IPR020826: Transketolase binding site;IPR029061: Thiamin diphosphate-binding fold;IPR033248: Transketolase, C-terminal domain	chloroplast	--
A0A4S4DY54	Pyr_redox_2 domain-containing protein OS=Camellia sinensis var. sinensis OX=542762 GN=TEA_000937 PE=4 SV=1	TEA_000937	4	--	--	GO:0016491 oxidoreductase activity;GO:0050660 flavin adenine dinucleotide binding	R: General function prediction only	K08232	ko00053: Ascorbate and aldarate metabolism;ko01100: Metabolic pathways	IPR016156: FAD/NAD-linked reductase, dimerisation domain superfamily;IPR023753: FAD/NAD(P)-binding domain;IPR036188: FAD/NAD(P)-binding domain superfamily	Cytoplasm	--
A0A4S4DHZ9	Heat shock cognate 70 kDa protein OS=Camellia sinensis var. sinensis OX=542762 GN=TEA_014912 PE=4 SV=1	TEA_014912	6	--	--	GO:0005524 ATP binding	O: Posttranslational modification, protein turnover, chaperones	K03283	ko03040: Spliceosome;ko04141: Protein processing in endoplasmic reticulum;ko04144: Endocytosis	IPR013126: Heat shock protein 70 family;IPR018181: Heat shock protein 70, conserved site;IPR029047: Heat shock protein 70kD, peptide-binding domain superfamily;IPR029048: Heat shock protein 70kD, C-terminal domain superfamily;IPR043129: ATPase, nucleotide binding domain	Cytoplasm	--
A0A7J7G2C1	Ferredoxin--NADP(+) reductase OS=Camellia sinensis OX=4442 GN=HYC85_030818 PE=3 SV=1	HYC85_030818	9	--	--	GO:0008270 zinc ion binding;GO:0004324 ferredoxin-NADP+ reductase activity;GO:0003676 nucleic acid binding	C: Energy production and conversion	K02641	ko00195: Photosynthesis;ko01100: Metabolic pathways	IPR001433: Oxidoreductase FAD/NAD(P)-binding;IPR001709: Flavoprotein pyridine nucleotide cytochrome reductase;IPR001878: Zinc finger, CCHC-type;IPR002059: Cold-shock protein, DNA-binding;IPR011129: Cold shock domain;IPR012340: Nucleic acid-binding, OB-fold;IPR015701: Ferredoxin--NADP reductase;IPR017927: FAD-binding domain, ferredoxin reductase-type;IPR017938: Riboflavin synthase-like beta-barrel…	chloroplast	--
A0A858CAD9	Glutathione peroxidase OS=Camellia sinensis OX=4442 GN=GPX3 PE=2 SV=1	GPX3	2	GO:0034599 cellular response to oxidative stress	--	GO:0020037 heme binding;GO:0004601 peroxidase activity	--	K00434	ko00053: Ascorbate and aldarate metabolism;ko00480: Glutathione metabolism;ko01100: Metabolic pathways	IPR002016: Haem peroxidase;IPR002207: Class I peroxidase;IPR010255: Haem peroxidase superfamily	chloroplast	--
A0A7J7GKD2	Eukaryotic translation initiation factor 3 subunit C OS=Camellia sinensis OX=4442 GN=HYC85_022426 PE=3 SV=1	HYC85_022426	10	GO:0001732 formation of cytoplasmic translation initiation complex	GO:0016282 eukaryotic 43S preinitiation complex;GO:0033290 eukaryotic 48S preinitiation complex;GO:0005852 eukaryotic translation initiation factor 3 complex	GO:0003723 RNA binding;GO:0003743 translation initiation factor activity;GO:0031369 translation initiation factor binding	J: Translation, ribosomal structure and biogenesis	K03252	--	IPR000717: Proteasome component (PCI) domain;IPR008905: Eukaryotic translation initiation factor 3 subunit C, N-terminal domain;IPR027516: Eukaryotic translation initiation factor 3 subunit C;IPR036390: Winged helix DNA-binding domain superfamily	Nucleus	--
A0A7J7GF94	SRP40_C domain-containing protein OS=Camellia sinensis OX=4442 GN=HYC85_023688 PE=4 SV=1	HYC85_023688	1	--	--	GO:0003723 RNA binding	K: Transcription	K11294	--	IPR000504: RNA recognition motif domain;IPR012677: Nucleotide-binding alpha-beta plait domain superfamily;IPR034349: NUCL, RNA recognition motif 1;IPR034350: NUCL, RNA recognition motif 2;IPR035979: RNA-binding domain superfamily	Nucleus	--
A0A7J7GBH3	5-methyltetrahydropteroyltriglutamate--homocysteine S-methyltransferase OS=Camellia sinensis OX=4442 GN=HYC85_025443 PE=3 SV=1	HYC85_025443	2	GO:0032259 methylation;GO:0009086 methionine biosynthetic process	--	GO:0008270 zinc ion binding;GO:0003871 5-methyltetrahydropteroyltriglutamate-homocysteine S-methyltransferase activity	E: Amino acid transport and metabolism	K00549	ko00270: Cysteine and methionine metabolism;ko00450: Selenocompound metabolism;ko01100: Metabolic pathways;ko01110: Biosynthesis of secondary metabolites;ko01230: Biosynthesis of amino acids	IPR002629: Cobalamin-independent methionine synthase MetE, C-terminal/archaeal;IPR006276: Cobalamin-independent methionine synthase;IPR013215: Cobalamin-independent methionine synthase MetE, N-terminal;IPR038071: UROD/MetE-like superfamily	chloroplast	--
A0A4V3WM77	Elongation factor 1-alpha OS=Camellia sinensis var. sinensis OX=542762 GN=TEA_014825 PE=3 SV=1	TEA_014825	4	--	--	GO:0005525 GTP binding;GO:0003924 GTPase activity;GO:0003746 translation elongation factor activity	J: Translation, ribosomal structure and biogenesis	K03231	ko03013: Nucleocytoplasmic transport	IPR000795: Translational (tr)-type GTP-binding domain;IPR004160: Translation elongation factor EFTu/EF1A, C-terminal;IPR004161: Translation elongation factor EFTu-like, domain 2;IPR004539: Translation elongation factor EF1A, eukaryotic/archaeal;IPR009000: Translation protein, beta-barrel domain superfamily;IPR009001: Translation elongation factor EF1A/initiation factor IF2gamma, C-terminal;IPR027…	Cytoplasm	--
A0A7J7GPX6	Dihydrolipoyl dehydrogenase OS=Camellia sinensis OX=4442 GN=HYC85_019100 PE=3 SV=1	HYC85_019100	6	GO:0045454 cell redox homeostasis	--	GO:0050660 flavin adenine dinucleotide binding;GO:0004148 dihydrolipoyl dehydrogenase activity	C: Energy production and conversion	K00382	ko00010: Glycolysis / Gluconeogenesis;ko00020: Citrate cycle (TCA cycle);ko00260: Glycine, serine and threonine metabolism;ko00280: Valine, leucine and isoleucine degradation;ko00310: Lysine degradation;ko00380: Tryptophan metabolism;ko00620: Pyruvate metabolism;ko00630: Glyoxylate and dicarboxylate metabolism;ko00640: Propanoate metabolism;ko01100: Metabolic pathways;ko01110: Biosynthesis of sec…	IPR001100: Pyridine nucleotide-disulphide oxidoreductase, class I;IPR004099: Pyridine nucleotide-disulphide oxidoreductase, dimerisation domain;IPR006258: Dihydrolipoamide dehydrogenase;IPR012999: Pyridine nucleotide-disulphide oxidoreductase, class I, active site;IPR016156: FAD/NAD-linked reductase, dimerisation domain superfamily;IPR023753: FAD/NAD(P)-binding domain;IPR036188: FAD/NAD(P)-bindin…	chloroplast	--
A0A4S4ECS1	NAD(P)-bd_dom domain-containing protein OS=Camellia sinensis var. sinensis OX=542762 GN=TEA_024070 PE=4 SV=1	TEA_024070	8	--	--	--	G: Carbohydrate transport and metabolism	--	--	IPR016040: NAD(P)-binding domain;IPR036291: NAD(P)-binding domain superfamily	chloroplast	--
A0A4S4D0E5	Aldedh domain-containing protein OS=Camellia sinensis var. sinensis OX=542762 GN=TEA_015270 PE=3 SV=1	TEA_015270	10	--	--	GO:0016620 oxidoreductase activity, acting on the aldehyde or oxo group of donors, NAD or NADP as acceptor	C: Energy production and conversion	K00128	ko00010: Glycolysis / Gluconeogenesis;ko00053: Ascorbate and aldarate metabolism;ko00071: Fatty acid degradation;ko00280: Valine, leucine and isoleucine degradation;ko00310: Lysine degradation;ko00330: Arginine and proline metabolism;ko00340: Histidine metabolism;ko00380: Tryptophan metabolism;ko00410: beta-Alanine metabolism;ko00561: Glycerolipid metabolism;ko00620: Pyruvate metabolism;ko00770: …	IPR015590: Aldehyde dehydrogenase domain;IPR016160: Aldehyde dehydrogenase, cysteine active site;IPR016161: Aldehyde/histidinol dehydrogenase;IPR016162: Aldehyde dehydrogenase, N-terminal;IPR016163: Aldehyde dehydrogenase, C-terminal;IPR029510: Aldehyde dehydrogenase, glutamic acid active site	chloroplast	--
A0A7J7GWI5	Alanine transaminase OS=Camellia sinensis OX=4442 GN=HYC85_015380 PE=3 SV=1	HYC85_015380	8	GO:1901566 organonitrogen compound biosynthetic process;GO:0042853 L-alanine catabolic process	--	GO:0030170 pyridoxal phosphate binding;GO:0008483 transaminase activity	E: Amino acid transport and metabolism	K14272	ko00220: Arginine biosynthesis;ko00250: Alanine, aspartate and glutamate metabolism;ko00260: Glycine, serine and threonine metabolism;ko00630: Glyoxylate and dicarboxylate metabolism;ko00710: Carbon fixation in photosynthetic organisms;ko01100: Metabolic pathways;ko01110: Biosynthesis of secondary metabolites;ko01200: Carbon metabolism;ko01210: 2-Oxocarboxylic acid metabolism;ko01230: Biosynthesi…	IPR004839: Aminotransferase, class I/classII;IPR015421: Pyridoxal phosphate-dependent transferase, major domain;IPR015422: Pyridoxal phosphate-dependent transferase, small domain;IPR015424: Pyridoxal phosphate-dependent transferase	Cytoplasm	--
A0A4S4DL60	(S)-2-hydroxy-acid oxidase OS=Camellia sinensis var. sinensis OX=542762 GN=TEA_022608 PE=3 SV=1	TEA_022608	4	GO:0009854 oxidative photosynthetic carbon pathway;GO:0051707 response to other organism	GO:0005777 peroxisome	GO:0003973 (S)-2-hydroxy-acid oxidase activity;GO:0010181 FMN binding	C: Energy production and conversion	K11517	ko00630: Glyoxylate and dicarboxylate metabolism;ko01100: Metabolic pathways;ko01110: Biosynthesis of secondary metabolites;ko01200: Carbon metabolism;ko04146: Peroxisome	IPR000262: FMN-dependent dehydrogenase;IPR008259: FMN-dependent alpha-hydroxy acid dehydrogenase, active site;IPR012133: Alpha-hydroxy acid dehydrogenase, FMN-dependent;IPR013785: Aldolase-type TIM barrel;IPR037396: FMN hydroxy acid dehydrogenase domain	Cytoplasm	--
A0A4S4EQY7	Eukaryotic initiation factor 4A-11 OS=Camellia sinensis var. sinensis OX=542762 GN=TEA_010984 PE=3 SV=1	TEA_010984	1	--	--	GO:0005524 ATP binding;GO:0003676 nucleic acid binding;GO:0016787 hydrolase activity;GO:0003724 RNA helicase activity	J: Translation, ribosomal structure and biogenesis	K03257	--	IPR000629: ATP-dependent RNA helicase DEAD-box, conserved site;IPR001650: Helicase, C-terminal;IPR011545: DEAD/DEAH box helicase domain;IPR014001: Helicase superfamily 1/2, ATP-binding domain;IPR014014: RNA helicase, DEAD-box type, Q motif;IPR027417: P-loop containing nucleoside triphosphate hydrolase	Cytoplasm	--
A0A4S4DN40	Dihydrolipoyl dehydrogenase OS=Camellia sinensis var. sinensis OX=542762 GN=TEA_007137 PE=3 SV=1	TEA_007137	8	GO:0045454 cell redox homeostasis	--	GO:0050660 flavin adenine dinucleotide binding;GO:0004148 dihydrolipoyl dehydrogenase activity	C: Energy production and conversion	K00382	ko00010: Glycolysis / Gluconeogenesis;ko00020: Citrate cycle (TCA cycle);ko00260: Glycine, serine and threonine metabolism;ko00280: Valine, leucine and isoleucine degradation;ko00310: Lysine degradation;ko00380: Tryptophan metabolism;ko00620: Pyruvate metabolism;ko00630: Glyoxylate and dicarboxylate metabolism;ko00640: Propanoate metabolism;ko01100: Metabolic pathways;ko01110: Biosynthesis of sec…	IPR001100: Pyridine nucleotide-disulphide oxidoreductase, class I;IPR004099: Pyridine nucleotide-disulphide oxidoreductase, dimerisation domain;IPR006258: Dihydrolipoamide dehydrogenase;IPR012999: Pyridine nucleotide-disulphide oxidoreductase, class I, active site;IPR016156: FAD/NAD-linked reductase, dimerisation domain superfamily;IPR023753: FAD/NAD(P)-binding domain;IPR036188: FAD/NAD(P)-bindin…	chloroplast	--
A0A7J7GZ05	Phosphoglucomutase (alpha-D-glucose-1,6-bisphosphate-dependent) OS=Camellia sinensis OX=4442 GN=HYC85_015825 PE=3 SV=1	HYC85_015825	1	GO:0006006 glucose metabolic process	--	GO:0000287 magnesium ion binding;GO:0004614 phosphoglucomutase activity	G: Carbohydrate transport and metabolism	K01835	ko00010: Glycolysis / Gluconeogenesis;ko00030: Pentose phosphate pathway;ko00052: Galactose metabolism;ko00230: Purine metabolism;ko00500: Starch and sucrose metabolism;ko00520: Amino sugar and nucleotide sugar metabolism;ko01100: Metabolic pathways;ko01110: Biosynthesis of secondary metabolites;ko01250: Biosynthesis of nucleotide sugars	IPR005841: Alpha-D-phosphohexomutase superfamily;IPR005843: Alpha-D-phosphohexomutase, C-terminal;IPR005844: Alpha-D-phosphohexomutase, alpha/beta/alpha domain I;IPR005845: Alpha-D-phosphohexomutase, alpha/beta/alpha domain II;IPR005846: Alpha-D-phosphohexomutase, alpha/beta/alpha domain III;IPR016055: Alpha-D-phosphohexomutase, alpha/beta/alpha I/II/III;IPR016066: Alpha-D-phosphohexomutase, cons…	chloroplast	--
A0A4S4DYW6	Tripeptidyl-peptidase II OS=Camellia sinensis var. sinensis OX=542762 GN=TEA_023335 PE=3 SV=1	TEA_023335	3	GO:0006508 proteolysis	--	GO:0004177 aminopeptidase activity;GO:0004252 serine-type endopeptidase activity;GO:0008240 tripeptidyl-peptidase activity	O: Posttranslational modification, protein turnover, chaperones	K01280	--	IPR000209: Peptidase S8/S53 domain;IPR015500: Peptidase S8, subtilisin-related;IPR022229: Tripeptidyl peptidase II, Ig-like domain;IPR022398: Peptidase S8, subtilisin, His-active site;IPR023828: Peptidase S8, subtilisin, Ser-active site;IPR034051: Tripeptidyl-peptidase II domain;IPR036852: Peptidase S8/S53 domain superfamily	Cytoplasm	--
A0A7J7I019	Rhodanese domain-containing protein OS=Camellia sinensis OX=4442 GN=HYC85_004979 PE=4 SV=1	HYC85_004979	8	GO:0071277 cellular response to calcium ion;GO:0009704 de-etiolation;GO:0090333 regulation of stomatal closure	GO:0016021 integral component of membrane	--	--	K17525	--	IPR001763: Rhodanese-like domain;IPR036873: Rhodanese-like domain superfamily	chloroplast	--
A0A7J7HXW9	Clp R domain-containing protein OS=Camellia sinensis OX=4442 GN=HYC85_004482 PE=4 SV=1	HYC85_004482	1	--	--	GO:0005524 ATP binding;GO:0016887 ATPase activity	O: Posttranslational modification, protein turnover, chaperones	K03696	--	IPR001943: UVR domain;IPR003593: AAA+ ATPase domain;IPR003959: ATPase, AAA-type, core;IPR004176: Clp, repeat (R) domain;IPR018368: ClpA/B, conserved site 1;IPR027417: P-loop containing nucleoside triphosphate hydrolase;IPR036628: Clp, N-terminal domain superfamily;IPR041546: ClpA/ClpB, AAA lid domain	Cytoplasm	--
A0A4S4DHY3	Photosystem I P700 chlorophyll a apoprotein A1 OS=Camellia sinensis var. sinensis OX=542762 GN=TEA_001227 PE=3 SV=1	TEA_001227	2	GO:0015979 photosynthesis	GO:0009507 chloroplast;GO:0016021 integral component of membrane;GO:0009522 photosystem I	GO:0016168 chlorophyll binding;GO:0046872 metal ion binding;GO:0051539 4 iron, 4 sulfur cluster binding;GO:0008137 NADH dehydrogenase (ubiquinone) activity;GO:0048038 quinone binding	--	K02689	ko00195: Photosynthesis;ko01100: Metabolic pathways	IPR001280: Photosystem I PsaA/PsaB;IPR006137: NADH:ubiquinone oxidoreductase-like, 20kDa subunit;IPR006138: NADH-ubiquinone oxidoreductase, 20 Kd subunit;IPR006243: Photosystem I PsaA;IPR006244: Photosystem I PsaB;IPR020586: Photosystem I PsaA/PsaB, conserved site;IPR036408: Photosystem I PsaA/PsaB superfamily	Plasma membrane	--
A0A7J7GLH4	Pyruvate, phosphate dikinase OS=Camellia sinensis OX=4442 GN=HYC85_019325 PE=3 SV=1	HYC85_019325	2	GO:0015979 photosynthesis;GO:0016310 phosphorylation;GO:0006090 pyruvate metabolic process	--	GO:0046872 metal ion binding;GO:0005524 ATP binding;GO:0016301 kinase activity;GO:0050242 pyruvate, phosphate dikinase activity	--	K01006	ko00010: Glycolysis / Gluconeogenesis;ko00620: Pyruvate metabolism;ko00710: Carbon fixation in photosynthetic organisms;ko01100: Metabolic pathways;ko01110: Biosynthesis of secondary metabolites;ko01200: Carbon metabolism	IPR000121: PEP-utilising enzyme, C-terminal;IPR002192: Pyruvate phosphate dikinase, AMP/ATP-binding;IPR008279: PEP-utilising enzyme, mobile domain;IPR010121: Pyruvate, phosphate dikinase;IPR013815: ATP-grasp fold, subdomain 1;IPR015813: Pyruvate/Phosphoenolpyruvate kinase-like domain superfamily;IPR018274: PEP-utilising enzyme, active site;IPR023151: PEP-utilising enzyme, conserved site;IPR036637…	chloroplast	--
A0A0K1P7R9	Ribulose bisphosphate carboxylase large chain (Fragment) OS=Camellia sinensis OX=4442 GN=rbcL PE=3 SV=1	rbcL	6	GO:0009853 photorespiration;GO:0019253 reductive pentose-phosphate cycle	GO:0009507 chloroplast	GO:0000287 magnesium ion binding;GO:0004497 monooxygenase activity;GO:0016984 ribulose-bisphosphate carboxylase activity	--	K01601	ko00630: Glyoxylate and dicarboxylate metabolism;ko00710: Carbon fixation in photosynthetic organisms;ko01100: Metabolic pathways;ko01110: Biosynthesis of secondary metabolites;ko01200: Carbon metabolism	IPR000685: Ribulose bisphosphate carboxylase, large subunit, C-terminal;IPR017443: Ribulose bisphosphate carboxylase, large subunit, ferrodoxin-like N-terminal;IPR020878: Ribulose bisphosphate carboxylase, large chain, active site;IPR036376: Ribulose bisphosphate carboxylase, large subunit, C-terminal domain superfamily;IPR036422: RuBisCO large subunit, N-terminal domain superfamily	Mitochondrion	--
A0A7J7GDC7	Protein MET1, chloroplastic OS=Camellia sinensis OX=4442 GN=HYC85_024812 PE=4 SV=1	HYC85_024812	4	--	--	--	--	--	--	IPR019734: Tetratricopeptide repeat;IPR036034: PDZ superfamily	chloroplast	--
A0A7J7HC70	Peptidylprolyl isomerase OS=Camellia sinensis OX=4442 GN=HYC85_011441 PE=3 SV=1	HYC85_011441	8	GO:0006457 protein folding;GO:0015031 protein transport	--	GO:0003755 peptidyl-prolyl cis-trans isomerase activity	--	K03545	--	IPR005215: Trigger factor;IPR008880: Trigger factor, C-terminal;IPR008881: Trigger factor, ribosome-binding, bacterial;IPR027304: Trigger factor/SurA domain superfamily;IPR036611: Trigger factor ribosome-binding domain superfamily;IPR037041: Trigger factor, C-terminal domain superfamily;IPR046357: Peptidyl-prolyl cis-trans isomerase domain superfamily	chloroplast	--
A0A7J7I5V3	Phosphopyruvate hydratase OS=Camellia sinensis OX=4442 GN=HYC85_001095 PE=3 SV=1	HYC85_001095	1	GO:0006096 glycolytic process	GO:0000015 phosphopyruvate hydratase complex	GO:0000287 magnesium ion binding;GO:0004634 phosphopyruvate hydratase activity	G: Carbohydrate transport and metabolism	K01689	ko00010: Glycolysis / Gluconeogenesis;ko01100: Metabolic pathways;ko01110: Biosynthesis of secondary metabolites;ko01200: Carbon metabolism;ko01230: Biosynthesis of amino acids;ko03018: RNA degradation	IPR000941: Enolase;IPR020809: Enolase, conserved site;IPR020810: Enolase, C-terminal TIM barrel domain;IPR020811: Enolase, N-terminal;IPR029017: Enolase-like, N-terminal;IPR036849: Enolase-like, C-terminal domain superfamily	Cytoplasm	--
A0A7J7I3W5	Transket_pyr domain-containing protein OS=Camellia sinensis OX=4442 GN=HYC85_000664 PE=3 SV=1	HYC85_000664	1	GO:0006099 tricarboxylic acid cycle	--	GO:0004591 oxoglutarate dehydrogenase (succinyl-transferring) activity;GO:0030976 thiamine pyrophosphate binding	G: Carbohydrate transport and metabolism	K00164	ko00020: Citrate cycle (TCA cycle);ko01100: Metabolic pathways;ko01110: Biosynthesis of secondary metabolites;ko01200: Carbon metabolism	IPR001017: Dehydrogenase, E1 component;IPR005475: Transketolase-like, pyrimidine-binding domain;IPR011603: 2-oxoglutarate dehydrogenase E1 component;IPR029061: Thiamin diphosphate-binding fold;IPR031717: Multifunctional 2-oxoglutarate metabolism enzyme, C-terminal;IPR042179: Multifunctional 2-oxoglutarate metabolism enzyme, C-terminal domain superfamily	chloroplast	--
A0A4S4D2Q2	Actin OS=Camellia sinensis var. sinensis OX=542762 GN=TEA_023215 PE=3 SV=1	TEA_023215	1	--	GO:0005856 cytoskeleton	GO:0005524 ATP binding	Z: Cytoskeleton	K10355	--	IPR004000: Actin family;IPR004001: Actin, conserved site;IPR020902: Actin/actin-like conserved site;IPR043129: ATPase, nucleotide binding domain	Cytoskeleton	--
A0A7J7H2V3	Thioredoxin domain-containing protein OS=Camellia sinensis OX=4442 GN=HYC85_017113 PE=4 SV=1	HYC85_017113	7	--	--	--	O: Posttranslational modification, protein turnover, chaperones	K20884	ko00740: Riboflavin metabolism;ko01100: Metabolic pathways;ko01110: Biosynthesis of secondary metabolites;ko01240: Biosynthesis of cofactors	IPR000033: LDLR class B repeat;IPR001258: NHL repeat;IPR006439: HAD hydrolase, subfamily IA;IPR011042: Six-bladed beta-propeller, TolB-like;IPR012336: Thioredoxin-like fold;IPR013766: Thioredoxin domain;IPR023198: Phosphoglycolate phosphatase-like, domain 2;IPR023214: HAD superfamily;IPR036249: Thioredoxin-like superfamily;IPR036412: HAD-like superfamily;IPR041492: Haloacid dehalogenase-like hydr…	chloroplast	--
A0A4S4EM82	Nucleolin 1-like OS=Camellia sinensis var. sinensis OX=542762 GN=TEA_030166 PE=4 SV=1	TEA_030166	1	--	--	GO:0003723 RNA binding	K: Transcription	K11294	--	IPR000504: RNA recognition motif domain;IPR012677: Nucleotide-binding alpha-beta plait domain superfamily;IPR034349: NUCL, RNA recognition motif 1;IPR034350: NUCL, RNA recognition motif 2;IPR035979: RNA-binding domain superfamily	Nucleus	--
A0A7J7I7W3	4-coumarate--CoA ligase OS=Camellia sinensis OX=4442 GN=HYC85_001860 PE=4 SV=1	HYC85_001860	4	--	GO:0016021 integral component of membrane	GO:0016207 4-coumarate-CoA ligase activity	I: Lipid transport and metabolism	K01897	ko00061: Fatty acid biosynthesis;ko00071: Fatty acid degradation;ko01100: Metabolic pathways;ko01212: Fatty acid metabolism;ko04146: Peroxisome	IPR000873: AMP-dependent synthetase/ligase;IPR020845: AMP-binding, conserved site;IPR042099: ANL, N-terminal domain	chloroplast	--
A0A4S4EUH1	Phosphoenolpyruvate carboxylase OS=Camellia sinensis var. sinensis OX=542762 GN=TEA_026084 PE=3 SV=1	TEA_026084	5	GO:0015977 carbon fixation;GO:0006099 tricarboxylic acid cycle	--	GO:0008964 phosphoenolpyruvate carboxylase activity	--	K01595	ko00620: Pyruvate metabolism;ko00710: Carbon fixation in photosynthetic organisms;ko01100: Metabolic pathways;ko01200: Carbon metabolism	IPR015813: Pyruvate/Phosphoenolpyruvate kinase-like domain superfamily;IPR018129: Phosphoenolpyruvate carboxylase, Lys active site;IPR021135: Phosphoenolpyruvate carboxylase;IPR022805: Phosphoenolpyruvate carboxylase, bacterial/plant-type;IPR033129: Phosphoenolpyruvate carboxylase, His active site	Cytoplasm	--
A0A4S4DFL5	Ribulose bisphosphate carboxylase large chain OS=Camellia sinensis var. sinensis OX=542762 GN=TEA_001455 PE=3 SV=1	TEA_001455	8	GO:0009853 photorespiration;GO:0019253 reductive pentose-phosphate cycle	GO:0009536 plastid	GO:0000287 magnesium ion binding;GO:0004497 monooxygenase activity;GO:0016984 ribulose-bisphosphate carboxylase activity	--	K01601	ko00630: Glyoxylate and dicarboxylate metabolism;ko00710: Carbon fixation in photosynthetic organisms;ko01100: Metabolic pathways;ko01110: Biosynthesis of secondary metabolites;ko01200: Carbon metabolism	IPR000685: Ribulose bisphosphate carboxylase, large subunit, C-terminal;IPR017443: Ribulose bisphosphate carboxylase, large subunit, ferrodoxin-like N-terminal;IPR020878: Ribulose bisphosphate carboxylase, large chain, active site;IPR020888: Ribulose bisphosphate carboxylase large subunit, type I;IPR033966: RuBisCO;IPR036376: Ribulose bisphosphate carboxylase, large subunit, C-terminal domain sup…	Cytoplasm	--
A0A7J7FZB1	MPN domain-containing protein OS=Camellia sinensis OX=4442 GN=HYC85_028487 PE=4 SV=1	HYC85_028487	1	GO:0000398 mRNA splicing, via spliceosome	GO:0005681 spliceosomal complex	GO:0070122 isopeptidase activity;GO:0030623 U5 snRNA binding;GO:0017070 U6 snRNA binding	A: RNA processing and modification	K12856	ko03040: Spliceosome	IPR000555: JAB1/MPN/MOV34 metalloenzyme domain;IPR012337: Ribonuclease H-like superfamily;IPR012591: PRO8NT domain;IPR012592: PROCN domain;IPR012984: PROCT domain;IPR019580: Pre-mRNA-processing-splicing factor 8, U6-snRNA-binding;IPR019581: Pre-mRNA-processing-splicing factor 8, U5-snRNA-binding;IPR019582: RNA recognition motif, spliceosomal PrP8;IPR021983: PRP8 domain IV core;IPR037518: MPN doma…	Cytoplasm	--
A0A4S4E9J5	Serine hydroxymethyltransferase OS=Camellia sinensis var. sinensis OX=542762 GN=TEA_013912 PE=3 SV=1	TEA_013912	1	GO:0019264 glycine biosynthetic process from serine;GO:0035999 tetrahydrofolate interconversion	--	GO:0004372 glycine hydroxymethyltransferase activity;GO:0030170 pyridoxal phosphate binding	E: Amino acid transport and metabolism	K00600	ko00260: Glycine, serine and threonine metabolism;ko00460: Cyanoamino acid metabolism;ko00630: Glyoxylate and dicarboxylate metabolism;ko00670: One carbon pool by folate;ko01100: Metabolic pathways;ko01110: Biosynthesis of secondary metabolites;ko01200: Carbon metabolism;ko01230: Biosynthesis of amino acids;ko01240: Biosynthesis of cofactors	IPR001085: Serine hydroxymethyltransferase;IPR015421: Pyridoxal phosphate-dependent transferase, major domain;IPR015422: Pyridoxal phosphate-dependent transferase, small domain;IPR015424: Pyridoxal phosphate-dependent transferase;IPR019798: Serine hydroxymethyltransferase, pyridoxal phosphate binding site;IPR039429: Serine hydroxymethyltransferase-like domain	Mitochondrion	--
A0A4S4DAM0	Malic enzyme OS=Camellia sinensis var. sinensis OX=542762 GN=TEA_003275 PE=3 SV=1	TEA_003275	4	GO:0006108 malate metabolic process	--	GO:0046872 metal ion binding;GO:0051287 NAD binding;GO:0004471 malate dehydrogenase (decarboxylating) (NAD+) activity	C: Energy production and conversion	K00029	ko00620: Pyruvate metabolism;ko00710: Carbon fixation in photosynthetic organisms;ko01100: Metabolic pathways;ko01200: Carbon metabolism	IPR001891: Malic oxidoreductase;IPR012301: Malic enzyme, N-terminal domain;IPR012302: Malic enzyme, NAD-binding;IPR015884: Malic enzyme, conserved site;IPR036291: NAD(P)-binding domain superfamily;IPR037062: Malic enzyme, N-terminal domain superfamily;IPR046346: Aminoacid dehydrogenase-like, N-terminal domain superfamily	chloroplast	--
A0A4S4D7Q6	HATPase_c domain-containing protein OS=Camellia sinensis var. sinensis OX=542762 GN=TEA_007280 PE=3 SV=1	TEA_007280	3	GO:0006457 protein folding	--	GO:0005524 ATP binding;GO:0051082 unfolded protein binding;GO:0016887 ATPase activity	O: Posttranslational modification, protein turnover, chaperones	K04079	ko04141: Protein processing in endoplasmic reticulum;ko04626: Plant-pathogen interaction	IPR001404: Heat shock protein Hsp90 family;IPR003594: Histidine kinase/HSP90-like ATPase;IPR019805: Heat shock protein Hsp90, conserved site;IPR020575: Heat shock protein Hsp90, N-terminal;IPR036890: Histidine kinase/HSP90-like ATPase superfamily;IPR037196: HSP90, C-terminal domain	Cytoplasm	--
A0A4S4ER06	Aldedh domain-containing protein OS=Camellia sinensis var. sinensis OX=542762 GN=TEA_019316 PE=3 SV=1	TEA_019316	3	--	--	GO:0016620 oxidoreductase activity, acting on the aldehyde or oxo group of donors, NAD or NADP as acceptor	C: Energy production and conversion	K00128	ko00010: Glycolysis / Gluconeogenesis;ko00053: Ascorbate and aldarate metabolism;ko00071: Fatty acid degradation;ko00280: Valine, leucine and isoleucine degradation;ko00310: Lysine degradation;ko00330: Arginine and proline metabolism;ko00340: Histidine metabolism;ko00380: Tryptophan metabolism;ko00410: beta-Alanine metabolism;ko00561: Glycerolipid metabolism;ko00620: Pyruvate metabolism;ko00770: …	IPR015590: Aldehyde dehydrogenase domain;IPR016160: Aldehyde dehydrogenase, cysteine active site;IPR016161: Aldehyde/histidinol dehydrogenase;IPR016162: Aldehyde dehydrogenase, N-terminal;IPR016163: Aldehyde dehydrogenase, C-terminal;IPR029510: Aldehyde dehydrogenase, glutamic acid active site	Cytoplasm	--
A0A7J7GZW1	(+)-neomenthol dehydrogenase-like OS=Camellia sinensis OX=4442 GN=HYC85_016531 PE=4 SV=1	HYC85_016531	1	--	--	GO:0016616 oxidoreductase activity, acting on the CH-OH group of donors, NAD or NADP as acceptor	Q: Secondary metabolites biosynthesis, transport and catabolism	K15095	ko00902: Monoterpenoid biosynthesis;ko01110: Biosynthesis of secondary metabolites	IPR002347: Short-chain dehydrogenase/reductase SDR;IPR020904: Short-chain dehydrogenase/reductase, conserved site;IPR036291: NAD(P)-binding domain superfamily;IPR045313: Carbonyl reductase [NADPH] 1-like	chloroplast	--
A0A4S4DHN4	Protein SUPPRESSOR OF GENE SILENCING 3-like OS=Camellia sinensis var. sinensis OX=542762 GN=TEA_000186 PE=3 SV=1	TEA_000186	6	GO:0031047 gene silencing by RNA;GO:0051607 defense response to virus	--	--	--	--	--	IPR005380: XS domain;IPR005381: Zinc finger-XS domain;IPR038588: XS domain superfamily	Nucleus	--
A0A7J7G8T7	Formate--tetrahydrofolate ligase OS=Camellia sinensis OX=4442 GN=HYC85_024679 PE=4 SV=1	HYC85_024679	8	GO:0035999 tetrahydrofolate interconversion	--	GO:0005524 ATP binding;GO:0004329 formate-tetrahydrofolate ligase activity	--	K01938	ko00670: One carbon pool by folate;ko01100: Metabolic pathways;ko01200: Carbon metabolism;ko01240: Biosynthesis of cofactors	IPR000559: Formate-tetrahydrofolate ligase, FTHFS;IPR020628: Formate-tetrahydrofolate ligase, FTHFS, conserved site;IPR027417: P-loop containing nucleoside triphosphate hydrolase	Cytoplasm	--
A0A4S4DR38	Transketolase OS=Camellia sinensis var. sinensis OX=542762 GN=TEA_006191 PE=3 SV=1	TEA_006191	3	--	--	GO:0046872 metal ion binding;GO:0004802 transketolase activity	G: Carbohydrate transport and metabolism	K00615	ko00030: Pentose phosphate pathway;ko00710: Carbon fixation in photosynthetic organisms;ko01100: Metabolic pathways;ko01110: Biosynthesis of secondary metabolites;ko01200: Carbon metabolism;ko01230: Biosynthesis of amino acids	IPR005474: Transketolase, N-terminal;IPR005475: Transketolase-like, pyrimidine-binding domain;IPR005478: Transketolase, bacterial-like;IPR009014: Transketolase C-terminal/Pyruvate-ferredoxin oxidoreductase domain II;IPR020826: Transketolase binding site;IPR029061: Thiamin diphosphate-binding fold;IPR033248: Transketolase, C-terminal domain	chloroplast	--
A0A7J7HYD8	Alpha-mannosidase OS=Camellia sinensis OX=4442 GN=HYC85_004476 PE=3 SV=1	HYC85_004476	7	GO:0006013 mannose metabolic process	--	GO:0046872 metal ion binding;GO:0004559 alpha-mannosidase activity;GO:0030246 carbohydrate binding	G: Carbohydrate transport and metabolism	K01191	ko00511: Other glycan degradation	IPR000602: Glycoside hydrolase family 38, N-terminal domain;IPR011013: Galactose mutarotase-like domain superfamily;IPR011330: Glycoside hydrolase/deacetylase, beta/alpha-barrel;IPR011682: Glycosyl hydrolase family 38, C-terminal;IPR013780: Glycosyl hydrolase, all-beta;IPR015341: Glycoside hydrolase family 38, central domain;IPR027291: Glycoside hydrolase 38, N-terminal domain superfamily;IPR0289…	Plasma membrane	CS pos: 22-23. VES-KY. Pr: 0.8620
A0A4S4ED40	Phospholipase D OS=Camellia sinensis var. sinensis OX=542762 GN=TEA_004488 PE=3 SV=1	TEA_004488	10	GO:0016042 lipid catabolic process;GO:0046470 phosphatidylcholine metabolic process	GO:0016020 membrane	GO:0005509 calcium ion binding;GO:0070290 N-acylphosphatidylethanolamine-specific phospholipase D activity;GO:0004630 phospholipase D activity	I: Lipid transport and metabolism	K01115	ko00564: Glycerophospholipid metabolism;ko00565: Ether lipid metabolism;ko01100: Metabolic pathways;ko01110: Biosynthesis of secondary metabolites;ko04144: Endocytosis	IPR000008: C2 domain;IPR001736: Phospholipase D/Transphosphatidylase;IPR011402: Phospholipase D, plant;IPR024632: Phospholipase D, C-terminal;IPR035892: C2 domain superfamily	chloroplast	--
A0A7J7G1F1	Plasma membrane ATPase OS=Camellia sinensis OX=4442 GN=HYC85_029759 PE=3 SV=1	HYC85_029759	1	GO:0120029 proton export across plasma membrane	GO:0016021 integral component of membrane;GO:0005886 plasma membrane	GO:0005524 ATP binding;GO:0016887 ATPase activity;GO:0008553 proton-exporting ATPase activity, phosphorylative mechanism	P: Inorganic ion transport and metabolism	K01535	ko00190: Oxidative phosphorylation;ko01100: Metabolic pathways	IPR001757: P-type ATPase;IPR004014: Cation-transporting P-type ATPase, N-terminal;IPR006534: P-type ATPase, subfamily IIIA;IPR008250: P-type ATPase, A domain superfamily;IPR018303: P-type ATPase, phosphorylation site;IPR023214: HAD superfamily;IPR023298: P-type ATPase, transmembrane domain superfamily;IPR023299: P-type ATPase, cytoplasmic domain N;IPR036412: HAD-like superfamily;IPR044492: P-type…	Plasma membrane	--
W0D7W4	Fructose-bisphosphatase OS=Camellia sinensis OX=4442 GN=FBP1 PE=2 SV=1	FBP1	8	GO:0005975 carbohydrate metabolic process	--	GO:0046872 metal ion binding;GO:0042132 fructose 1,6-bisphosphate 1-phosphatase activity	G: Carbohydrate transport and metabolism	K03841	ko00010: Glycolysis / Gluconeogenesis;ko00030: Pentose phosphate pathway;ko00051: Fructose and mannose metabolism;ko00710: Carbon fixation in photosynthetic organisms;ko01100: Metabolic pathways;ko01110: Biosynthesis of secondary metabolites;ko01200: Carbon metabolism	IPR000146: Fructose-1,6-bisphosphatase class 1;IPR020548: Fructose-1,6-bisphosphatase, active site;IPR028343: Fructose-1,6-bisphosphatase;IPR033391: Fructose-1-6-bisphosphatase class I, N-terminal;IPR044015: Fructose-1-6-bisphosphatase class 1, C-terminal	chloroplast	--
A0A7J7HYG7	Eukaryotic initiation factor 4A-11 OS=Camellia sinensis OX=4442 GN=HYC85_004183 PE=3 SV=1	HYC85_004183	6	--	--	GO:0005524 ATP binding;GO:0003676 nucleic acid binding;GO:0016787 hydrolase activity;GO:0003724 RNA helicase activity	J: Translation, ribosomal structure and biogenesis	K03257	--	IPR000629: ATP-dependent RNA helicase DEAD-box, conserved site;IPR001650: Helicase, C-terminal;IPR011545: DEAD/DEAH box helicase domain;IPR014001: Helicase superfamily 1/2, ATP-binding domain;IPR014014: RNA helicase, DEAD-box type, Q motif;IPR027417: P-loop containing nucleoside triphosphate hydrolase	Cytoplasm	--
A0A7J7GQY6	Catalase OS=Camellia sinensis OX=4442 GN=HYC85_020831 PE=3 SV=1	HYC85_020831	6	GO:0042744 hydrogen peroxide catabolic process;GO:0006979 response to oxidative stress	GO:0005777 peroxisome	GO:0046872 metal ion binding;GO:0020037 heme binding;GO:0004096 catalase activity	P: Inorganic ion transport and metabolism	K03781	ko00380: Tryptophan metabolism;ko00630: Glyoxylate and dicarboxylate metabolism;ko01100: Metabolic pathways;ko01110: Biosynthesis of secondary metabolites;ko01200: Carbon metabolism;ko04016: MAPK signaling pathway - plant;ko04146: Peroxisome	IPR002226: Catalase haem-binding site;IPR010582: Catalase immune-responsive domain;IPR011614: Catalase core domain;IPR018028: Catalase, mono-functional, haem-containing;IPR020835: Catalase superfamily;IPR024708: Catalase active site;IPR024711: Catalase, mono-functional, haem-containing, clades 1 and 3	chloroplast	--
A0A4S4EEW3	Elongation factor Ts, mitochondrial OS=Camellia sinensis var. sinensis OX=542762 GN=EFTS PE=3 SV=1	EFTS	8	--	GO:0005739 mitochondrion	GO:0003746 translation elongation factor activity	J: Translation, ribosomal structure and biogenesis	K02357	--	IPR001816: Translation elongation factor EFTs/EF1B;IPR009060: UBA-like superfamily;IPR014039: Translation elongation factor EFTs/EF1B, dimerisation;IPR018101: Translation elongation factor Ts, conserved site;IPR036402: Elongation factor Ts, dimerisation domain superfamily	Cytoplasm	--
V5RCP0	Serine hydroxymethyltransferase OS=Camellia sinensis OX=4442 GN=SHMT PE=2 SV=1	SHMT	3	GO:0032259 methylation;GO:0019264 glycine biosynthetic process from serine;GO:0035999 tetrahydrofolate interconversion	--	GO:0004372 glycine hydroxymethyltransferase activity;GO:0030170 pyridoxal phosphate binding;GO:0008168 methyltransferase activity	E: Amino acid transport and metabolism	K00600	ko00260: Glycine, serine and threonine metabolism;ko00460: Cyanoamino acid metabolism;ko00630: Glyoxylate and dicarboxylate metabolism;ko00670: One carbon pool by folate;ko01100: Metabolic pathways;ko01110: Biosynthesis of secondary metabolites;ko01200: Carbon metabolism;ko01230: Biosynthesis of amino acids;ko01240: Biosynthesis of cofactors	IPR001085: Serine hydroxymethyltransferase;IPR015421: Pyridoxal phosphate-dependent transferase, major domain;IPR015422: Pyridoxal phosphate-dependent transferase, small domain;IPR015424: Pyridoxal phosphate-dependent transferase;IPR019798: Serine hydroxymethyltransferase, pyridoxal phosphate binding site;IPR039429: Serine hydroxymethyltransferase-like domain	chloroplast	--
A0A4S4DB78	Alpha-1,4 glucan phosphorylase OS=Camellia sinensis var. sinensis OX=542762 GN=TEA_002328 PE=3 SV=1	TEA_002328	6	GO:0005975 carbohydrate metabolic process	--	GO:0030170 pyridoxal phosphate binding;GO:0008184 glycogen phosphorylase activity;GO:0102250 linear malto-oligosaccharide phosphorylase activity;GO:0102499 SHG alpha-glucan phosphorylase activity	G: Carbohydrate transport and metabolism	K00688	ko00500: Starch and sucrose metabolism;ko01100: Metabolic pathways;ko01110: Biosynthesis of secondary metabolites	IPR000811: Glycosyl transferase, family 35;IPR011833: Glycogen/starch/alpha-glucan phosphorylase;IPR035090: Phosphorylase pyridoxal-phosphate attachment site	Cytoplasm	--
A0A7J7I959	2-hydroxyacyl-CoA lyase OS=Camellia sinensis OX=4442 GN=HYC85_002256 PE=3 SV=1	HYC85_002256	1	--	--	GO:0000287 magnesium ion binding;GO:0030976 thiamine pyrophosphate binding;GO:0016829 lyase activity	E: Amino acid transport and metabolism;H: Coenzyme transport and metabolism	K12261	ko04146: Peroxisome	IPR000399: TPP-binding enzyme, conserved site;IPR011766: Thiamine pyrophosphate enzyme, C-terminal TPP-binding;IPR012000: Thiamine pyrophosphate enzyme, central domain;IPR012001: Thiamine pyrophosphate enzyme, N-terminal TPP-binding domain;IPR029035: DHS-like NAD/FAD-binding domain superfamily;IPR029061: Thiamin diphosphate-binding fold	chloroplast	--
A0A7J7GJD4	EF-hand domain-containing protein OS=Camellia sinensis OX=4442 GN=HYC85_023785 PE=4 SV=1	HYC85_023785	1	GO:0006355 regulation of transcription, DNA-templated	--	GO:0005509 calcium ion binding	R: General function prediction only	--	--	IPR002048: EF-hand domain;IPR011992: EF-hand domain pair;IPR025954: DBC1/CARP1 catalytically inactive NUDIX hydrolase domain;IPR045353: LAIKA domain;IPR045354: BURAN domain	Nucleus	--
A0A4S4DZH6	Alpha-1,4 glucan phosphorylase OS=Camellia sinensis var. sinensis OX=542762 GN=TEA_019969 PE=3 SV=1	TEA_019969	7	GO:0005975 carbohydrate metabolic process	--	GO:0008184 glycogen phosphorylase activity;GO:0102250 linear malto-oligosaccharide phosphorylase activity;GO:0102499 SHG alpha-glucan phosphorylase activity	G: Carbohydrate transport and metabolism	K00688	ko00500: Starch and sucrose metabolism;ko01100: Metabolic pathways;ko01110: Biosynthesis of secondary metabolites	IPR000811: Glycosyl transferase, family 35	chloroplast	--
A0A4S4DLL6	Heat shock 70 kDa protein 14 OS=Camellia sinensis var. sinensis OX=542762 GN=TEA_017295 PE=4 SV=1	TEA_017295	3	--	--	GO:0005524 ATP binding	O: Posttranslational modification, protein turnover, chaperones	K09489	--	IPR013126: Heat shock protein 70 family;IPR029047: Heat shock protein 70kD, peptide-binding domain superfamily;IPR029048: Heat shock protein 70kD, C-terminal domain superfamily;IPR043129: ATPase, nucleotide binding domain	Cytoplasm	--
A0A7J7FVG6	Malic enzyme OS=Camellia sinensis OX=4442 GN=HYC85_028551 PE=3 SV=1	HYC85_028551	4	GO:0006108 malate metabolic process	--	GO:0046872 metal ion binding;GO:0051287 NAD binding;GO:0004471 malate dehydrogenase (decarboxylating) (NAD+) activity	C: Energy production and conversion	K00029	ko00620: Pyruvate metabolism;ko00710: Carbon fixation in photosynthetic organisms;ko01100: Metabolic pathways;ko01200: Carbon metabolism	IPR001891: Malic oxidoreductase;IPR012301: Malic enzyme, N-terminal domain;IPR012302: Malic enzyme, NAD-binding;IPR015884: Malic enzyme, conserved site;IPR036291: NAD(P)-binding domain superfamily;IPR037062: Malic enzyme, N-terminal domain superfamily;IPR046346: Aminoacid dehydrogenase-like, N-terminal domain superfamily	chloroplast	--
A0A7J7HIC9	Pyruvate kinase OS=Camellia sinensis OX=4442 GN=HYC85_010547 PE=3 SV=1	HYC85_010547	1	--	--	GO:0000287 magnesium ion binding;GO:0005524 ATP binding;GO:0016301 kinase activity;GO:0030955 potassium ion binding;GO:0004743 pyruvate kinase activity	G: Carbohydrate transport and metabolism	K00873	ko00010: Glycolysis / Gluconeogenesis;ko00620: Pyruvate metabolism;ko01100: Metabolic pathways;ko01110: Biosynthesis of secondary metabolites;ko01200: Carbon metabolism;ko01230: Biosynthesis of amino acids	IPR001697: Pyruvate kinase;IPR011037: Pyruvate kinase-like, insert domain superfamily;IPR015793: Pyruvate kinase, barrel;IPR015795: Pyruvate kinase, C-terminal;IPR015806: Pyruvate kinase, insert domain superfamily;IPR015813: Pyruvate/Phosphoenolpyruvate kinase-like domain superfamily;IPR018209: Pyruvate kinase, active site;IPR036918: Pyruvate kinase, C-terminal domain superfamily;IPR040442: Pyruv…	Cytoplasm	--
A0A7J7HAU4	(S)-2-hydroxy-acid oxidase OS=Camellia sinensis OX=4442 GN=HYC85_011862 PE=3 SV=1	HYC85_011862	1	GO:0009854 oxidative photosynthetic carbon pathway;GO:0051707 response to other organism	GO:0005777 peroxisome	GO:0003973 (S)-2-hydroxy-acid oxidase activity;GO:0010181 FMN binding	C: Energy production and conversion	K11517	ko00630: Glyoxylate and dicarboxylate metabolism;ko01100: Metabolic pathways;ko01110: Biosynthesis of secondary metabolites;ko01200: Carbon metabolism;ko04146: Peroxisome	IPR000262: FMN-dependent dehydrogenase;IPR008259: FMN-dependent alpha-hydroxy acid dehydrogenase, active site;IPR012133: Alpha-hydroxy acid dehydrogenase, FMN-dependent;IPR013785: Aldolase-type TIM barrel;IPR037396: FMN hydroxy acid dehydrogenase domain	Peroxisome	--
A0A0K0PUN0	Alpha-amylase OS=Camellia sinensis OX=4442 PE=2 SV=1	--	3	GO:0005975 carbohydrate metabolic process	--	GO:0005509 calcium ion binding;GO:0004556 alpha-amylase activity	G: Carbohydrate transport and metabolism	K01176	ko00500: Starch and sucrose metabolism;ko01100: Metabolic pathways;ko01110: Biosynthesis of secondary metabolites	IPR006047: Glycosyl hydrolase, family 13, catalytic domain;IPR012850: Alpha-amylase, C-terminal beta-sheet;IPR013780: Glycosyl hydrolase, all-beta;IPR017853: Glycoside hydrolase superfamily	Nucleus	--
A0A7J7FTW6	Eukaryotic initiation factor 4A-11 OS=Camellia sinensis OX=4442 GN=HYC85_028001 PE=3 SV=1	HYC85_028001	4	--	--	GO:0005524 ATP binding;GO:0003676 nucleic acid binding;GO:0016787 hydrolase activity;GO:0003724 RNA helicase activity	J: Translation, ribosomal structure and biogenesis	K03257	--	IPR000629: ATP-dependent RNA helicase DEAD-box, conserved site;IPR001650: Helicase, C-terminal;IPR011545: DEAD/DEAH box helicase domain;IPR014001: Helicase superfamily 1/2, ATP-binding domain;IPR014014: RNA helicase, DEAD-box type, Q motif;IPR027417: P-loop containing nucleoside triphosphate hydrolase	Cytoplasm	--
A0A4S4E7U2	Oligopeptidase A OS=Camellia sinensis var. sinensis OX=542762 GN=TEA_013894 PE=3 SV=1	TEA_013894	2	GO:0006508 proteolysis	--	GO:0046872 metal ion binding;GO:0004222 metalloendopeptidase activity	O: Posttranslational modification, protein turnover, chaperones	K01414	--	IPR001567: Peptidase M3A/M3B catalytic domain;IPR034005: Peptidyl-dipeptidase DCP;IPR045666: Oligopeptidase A, N-terminal domain	chloroplast	--
A0A4S4EQ11	Coatomer subunit delta OS=Camellia sinensis var. sinensis OX=542762 GN=TEA_003344 PE=3 SV=1	TEA_003344	10	GO:0006412 translation;GO:0015031 protein transport;GO:0006890 retrograde vesicle-mediated transport, Golgi to ER	GO:0005840 ribosome;GO:0030126 COPI vesicle coat;GO:0000139 Golgi membrane	GO:0003735 structural constituent of ribosome	U: Intracellular trafficking, secretion, and vesicular transport	K20471	--	IPR000597: Ribosomal protein L3;IPR009000: Translation protein, beta-barrel domain superfamily;IPR011012: Longin-like domain superfamily;IPR019926: Ribosomal protein L3, conserved site;IPR028565: Mu homology domain;IPR036168: AP-2 complex subunit mu, C-terminal superfamily;IPR044892: Ribosomal protein L3, domain 3, archaeal type superfamily	chloroplast	--
A0A4S4E783	EF-hand domain-containing protein OS=Camellia sinensis var. sinensis OX=542762 GN=TEA_000061 PE=4 SV=1	TEA_000061	7	GO:0006355 regulation of transcription, DNA-templated	--	GO:0005509 calcium ion binding	R: General function prediction only	--	--	IPR002048: EF-hand domain;IPR011992: EF-hand domain pair;IPR025954: DBC1/CARP1 catalytically inactive NUDIX hydrolase domain;IPR045353: LAIKA domain;IPR045354: BURAN domain	Plasma membrane	--
A0A7J7HN50	Pyr_redox_2 domain-containing protein OS=Camellia sinensis OX=4442 GN=HYC85_006851 PE=4 SV=1	HYC85_006851	4	--	--	GO:0016491 oxidoreductase activity;GO:0050660 flavin adenine dinucleotide binding	R: General function prediction only	K08232	ko00053: Ascorbate and aldarate metabolism;ko01100: Metabolic pathways	IPR016156: FAD/NAD-linked reductase, dimerisation domain superfamily;IPR023753: FAD/NAD(P)-binding domain;IPR036188: FAD/NAD(P)-binding domain superfamily	Cytoplasm	--
A0A7J7HEE8	3-ketoacyl-CoA thiolase 2, peroxisomal OS=Camellia sinensis OX=4442 GN=HYC85_013112 PE=3 SV=1	HYC85_013112	1	--	--	GO:0016747 transferase activity, transferring acyl groups other than amino-acyl groups	I: Lipid transport and metabolism	K07513	ko00071: Fatty acid degradation;ko00280: Valine, leucine and isoleucine degradation;ko00592: alpha-Linolenic acid metabolism;ko01040: Biosynthesis of unsaturated fatty acids;ko01100: Metabolic pathways;ko01110: Biosynthesis of secondary metabolites;ko01212: Fatty acid metabolism;ko04146: Peroxisome	IPR002155: Thiolase;IPR016039: Thiolase-like;IPR020610: Thiolase, active site;IPR020613: Thiolase, conserved site;IPR020615: Thiolase, acyl-enzyme intermediate active site;IPR020616: Thiolase, N-terminal;IPR020617: Thiolase, C-terminal	Cytoplasm	--
A0A4S4EMY7	Probable alanine--tRNA ligase, chloroplastic OS=Camellia sinensis var. sinensis OX=542762 GN=TEA_019424 PE=3 SV=1	TEA_019424	5	GO:0006419 alanyl-tRNA aminoacylation	GO:0009507 chloroplast;GO:0005739 mitochondrion	GO:0005524 ATP binding;GO:0008270 zinc ion binding;GO:0004813 alanine-tRNA ligase activity;GO:0000049 tRNA binding	J: Translation, ribosomal structure and biogenesis	K01872	ko00970: Aminoacyl-tRNA biosynthesis	IPR002318: Alanine-tRNA ligase, class IIc;IPR003156: DHHA1 domain;IPR009000: Translation protein, beta-barrel domain superfamily;IPR012947: Threonyl/alanyl tRNA synthetase, SAD;IPR018162: Alanine-tRNA ligase, class IIc, anti-codon-binding domain superfamily;IPR018163: Threonyl/alanyl tRNA synthetase, class II-like, putative editing domain superfamily;IPR018164: Alanyl-tRNA synthetase, class IIc, …	chloroplast	--
A0A075TLP1	Photosystem II CP43 reaction center protein OS=Camellia sinensis var. pubilimba OX=1523626 GN=psbC PE=3 SV=1	psbC	8	GO:0009772 photosynthetic electron transport in photosystem II	GO:0009507 chloroplast;GO:0016021 integral component of membrane;GO:0009523 photosystem II;GO:0042651 thylakoid membrane	GO:0016168 chlorophyll binding;GO:0045156 electron transporter, transferring electrons within the cyclic electron transport pathway of photosynthesis activity;GO:0046872 metal ion binding	--	K02705	ko00195: Photosynthesis;ko01100: Metabolic pathways	IPR000932: Photosystem antenna protein-like;IPR005869: Photosystem II CP43 reaction centre protein;IPR036001: Photosystem antenna protein-like superfamily;IPR044900: Photosystem II CP43 reaction centre protein superfamily	Plasma membrane	--
A0A4S4EHR3	3-ketoacyl-CoA thiolase 2, peroxisomal OS=Camellia sinensis var. sinensis OX=542762 GN=TEA_020914 PE=3 SV=1	TEA_020914	7	--	--	GO:0016747 transferase activity, transferring acyl groups other than amino-acyl groups	I: Lipid transport and metabolism	K07513	ko00071: Fatty acid degradation;ko00280: Valine, leucine and isoleucine degradation;ko00592: alpha-Linolenic acid metabolism;ko01040: Biosynthesis of unsaturated fatty acids;ko01100: Metabolic pathways;ko01110: Biosynthesis of secondary metabolites;ko01212: Fatty acid metabolism;ko04146: Peroxisome	IPR002155: Thiolase;IPR016039: Thiolase-like;IPR020613: Thiolase, conserved site;IPR020615: Thiolase, acyl-enzyme intermediate active site;IPR020616: Thiolase, N-terminal;IPR020617: Thiolase, C-terminal	Cytoplasm	--
A0A7J7HXH4	Aldedh domain-containing protein OS=Camellia sinensis OX=4442 GN=HYC85_004019 PE=3 SV=1	HYC85_004019	5	--	--	GO:0016620 oxidoreductase activity, acting on the aldehyde or oxo group of donors, NAD or NADP as acceptor	C: Energy production and conversion	K00131	ko00010: Glycolysis / Gluconeogenesis;ko00030: Pentose phosphate pathway;ko01100: Metabolic pathways;ko01200: Carbon metabolism	IPR015590: Aldehyde dehydrogenase domain;IPR016160: Aldehyde dehydrogenase, cysteine active site;IPR016161: Aldehyde/histidinol dehydrogenase;IPR016162: Aldehyde dehydrogenase, N-terminal;IPR016163: Aldehyde dehydrogenase, C-terminal	Cytoplasm	--
A0A7J7HSH3	Glucose-6-phosphate isomerase OS=Camellia sinensis OX=4442 GN=HYC85_008669 PE=3 SV=1	HYC85_008669	10	GO:0006096 glycolytic process;GO:0006094 gluconeogenesis	--	GO:0097367 carbohydrate derivative binding;GO:0004347 glucose-6-phosphate isomerase activity	G: Carbohydrate transport and metabolism	K01810	ko00010: Glycolysis / Gluconeogenesis;ko00030: Pentose phosphate pathway;ko00500: Starch and sucrose metabolism;ko00520: Amino sugar and nucleotide sugar metabolism;ko01100: Metabolic pathways;ko01110: Biosynthesis of secondary metabolites;ko01200: Carbon metabolism;ko01250: Biosynthesis of nucleotide sugars	IPR001672: Phosphoglucose isomerase (PGI);IPR018189: Phosphoglucose isomerase, conserved site;IPR023096: Phosphoglucose isomerase, C-terminal;IPR035476: Phosphoglucose isomerase, SIS domain 1;IPR035482: Phosphoglucose isomerase, SIS domain 2;IPR046348: SIS domain superfamily	Cytoplasm	--
A0A7J7G0V4	Ketose-bisphosphate aldolase class-II family protein OS=Camellia sinensis OX=4442 GN=HYC85_030410 PE=3 SV=1	HYC85_030410	4	GO:0006096 glycolytic process	GO:0016021 integral component of membrane	GO:0005524 ATP binding;GO:0008270 zinc ion binding;GO:0051287 NAD binding;GO:0050661 NADP binding;GO:0016301 kinase activity;GO:0016491 oxidoreductase activity;GO:0016832 aldehyde-lyase activity	R: General function prediction only	K00020	ko00280: Valine, leucine and isoleucine degradation;ko01100: Metabolic pathways	IPR000771: Fructose-bisphosphate aldolase, class-II;IPR002204: 3-hydroxyisobutyrate dehydrogenase-related, conserved site;IPR006115: 6-phosphogluconate dehydrogenase, NADP-binding;IPR008927: 6-phosphogluconate dehydrogenase-like, C-terminal domain superfamily;IPR010737: Four-carbon acid sugar kinase, N-terminal domain;IPR013328: 6-phosphogluconate dehydrogenase, domain 2;IPR013785: Aldolase-type …	chloroplast	--
A0A4S4EG52	Magnesium chelatase OS=Camellia sinensis var. sinensis OX=542762 GN=TEA_018943 PE=3 SV=1	TEA_018943	10	GO:0015979 photosynthesis;GO:0015995 chlorophyll biosynthetic process	--	GO:0005524 ATP binding;GO:0016851 magnesium chelatase activity	--	K03403	ko00860: Porphyrin metabolism;ko01100: Metabolic pathways;ko01110: Biosynthesis of secondary metabolites	IPR003672: CobN/magnesium chelatase;IPR011771: Magnesium-chelatase, subunit H;IPR022571: Magnesium chelatase, subunit H, N-terminal	chloroplast	--
A0A7J7HUN0	Plasma membrane ATPase OS=Camellia sinensis OX=4442 GN=HYC85_003788 PE=3 SV=1	HYC85_003788	6	GO:0120029 proton export across plasma membrane	GO:0016021 integral component of membrane;GO:0005886 plasma membrane	GO:0005524 ATP binding;GO:0016887 ATPase activity;GO:0008553 proton-exporting ATPase activity, phosphorylative mechanism	P: Inorganic ion transport and metabolism	K01535	ko00190: Oxidative phosphorylation;ko01100: Metabolic pathways	IPR001757: P-type ATPase;IPR004014: Cation-transporting P-type ATPase, N-terminal;IPR006534: P-type ATPase, subfamily IIIA;IPR008250: P-type ATPase, A domain superfamily;IPR018303: P-type ATPase, phosphorylation site;IPR023214: HAD superfamily;IPR023298: P-type ATPase, transmembrane domain superfamily;IPR023299: P-type ATPase, cytoplasmic domain N;IPR036412: HAD-like superfamily;IPR044492: P-type…	Plasma membrane	--
A0A4S4DW54	HECT-type E3 ubiquitin transferase OS=Camellia sinensis var. sinensis OX=542762 GN=TEA_001874 PE=4 SV=1	TEA_001874	1	--	--	GO:0004842 ubiquitin-protein transferase activity	O: Posttranslational modification, protein turnover, chaperones;K: Transcription	K10592	ko04120: Ubiquitin mediated proteolysis	IPR000569: HECT domain;IPR003903: Ubiquitin interacting motif;IPR009060: UBA-like superfamily;IPR010309: E3 ubiquitin ligase, domain of unknown function DUF908;IPR010314: E3 ubiquitin ligase, domain of unknown function DUF913;IPR015940: Ubiquitin-associated domain;IPR016024: Armadillo-type fold;IPR025527: HUWE1/Rev1, ubiquitin binding region;IPR035983: HECT, E3 ligase catalytic domain	Plasma membrane	--
A0A7J7GBE4	Ubiquitinyl hydrolase 1 OS=Camellia sinensis OX=4442 GN=HYC85_025578 PE=3 SV=1	HYC85_025578	4	GO:0016579 protein deubiquitination;GO:0006511 ubiquitin-dependent protein catabolic process	--	GO:0004843 thiol-dependent ubiquitin-specific protease activity	O: Posttranslational modification, protein turnover, chaperones	K11838	--	IPR001394: Peptidase C19, ubiquitin carboxyl-terminal hydrolase;IPR002083: MATH/TRAF domain;IPR008974: TRAF-like;IPR018200: Ubiquitin specific protease, conserved site;IPR024729: Ubiquitin carboxyl-terminal hydrolase 7, ICP0-binding domain;IPR028889: Ubiquitin specific protease domain;IPR029346: Ubiquitin carboxyl-terminal hydrolase, C-terminal;IPR038765: Papain-like cysteine peptidase superfamily	Nucleus	--
A0A4V3WMA3	Epimerase domain-containing protein OS=Camellia sinensis var. sinensis OX=542762 GN=TEA_009574 PE=4 SV=1	TEA_009574	2	--	--	--	--	--	--	IPR001509: NAD-dependent epimerase/dehydratase;IPR036291: NAD(P)-binding domain superfamily	chloroplast	--
A0A4S4EAN2	Succinate dehydrogenase [ubiquinone] flavoprotein subunit, mitochondrial OS=Camellia sinensis var. sinensis OX=542762 GN=TEA_017690 PE=3 SV=1	TEA_017690	3	GO:0006099 tricarboxylic acid cycle;GO:0022900 electron transport chain	GO:0005743 mitochondrial inner membrane	GO:0050660 flavin adenine dinucleotide binding;GO:0008177 succinate dehydrogenase (ubiquinone) activity	C: Energy production and conversion	K00234	ko00020: Citrate cycle (TCA cycle);ko00190: Oxidative phosphorylation;ko01100: Metabolic pathways;ko01110: Biosynthesis of secondary metabolites;ko01200: Carbon metabolism	IPR003952: Fumarate reductase/succinate dehydrogenase, FAD-binding site;IPR003953: FAD-dependent oxidoreductase 2, FAD binding domain;IPR011281: Succinate dehydrogenase, flavoprotein subunit;IPR014006: Succinate dehydrogenase/fumarate reductase, flavoprotein subunit;IPR015939: Fumarate reductase/succinate dehydrogenase flavoprotein-like, C-terminal;IPR027477: Succinate dehydrogenase/fumarate redu…	Mitochondrion	--
A0A7J7H3U0	Nucleolin-like OS=Camellia sinensis OX=4442 GN=HYC85_016722 PE=4 SV=1	HYC85_016722	1	--	--	GO:0003723 RNA binding	--	K13161	--	IPR000504: RNA recognition motif domain;IPR012677: Nucleotide-binding alpha-beta plait domain superfamily;IPR035979: RNA-binding domain superfamily	Nucleus	--
A0A7J7H7V1	Malate dehydrogenase OS=Camellia sinensis OX=4442 GN=HYC85_014604 PE=3 SV=1	HYC85_014604	3	GO:0006099 tricarboxylic acid cycle;GO:0006108 malate metabolic process	--	GO:0030060 L-malate dehydrogenase activity	C: Energy production and conversion	K00026	ko00020: Citrate cycle (TCA cycle);ko00270: Cysteine and methionine metabolism;ko00620: Pyruvate metabolism;ko00630: Glyoxylate and dicarboxylate metabolism;ko00710: Carbon fixation in photosynthetic organisms;ko01100: Metabolic pathways;ko01110: Biosynthesis of secondary metabolites;ko01200: Carbon metabolism	IPR001236: Lactate/malate dehydrogenase, N-terminal;IPR001252: Malate dehydrogenase, active site;IPR001557: L-lactate/malate dehydrogenase;IPR010097: Malate dehydrogenase, type 1;IPR015955: Lactate dehydrogenase/glycoside hydrolase, family 4, C-terminal;IPR022383: Lactate/malate dehydrogenase, C-terminal;IPR036291: NAD(P)-binding domain superfamily	Mitochondrion	--
A0A4S4DVP4	Heat shock protein 70 family OS=Camellia sinensis var. sinensis OX=542762 GN=TEA_013110 PE=3 SV=1	TEA_013110	10	--	--	GO:0005524 ATP binding	O: Posttranslational modification, protein turnover, chaperones	K03283	ko03040: Spliceosome;ko04141: Protein processing in endoplasmic reticulum;ko04144: Endocytosis	IPR013126: Heat shock protein 70 family;IPR018181: Heat shock protein 70, conserved site;IPR029047: Heat shock protein 70kD, peptide-binding domain superfamily;IPR029048: Heat shock protein 70kD, C-terminal domain superfamily;IPR043129: ATPase, nucleotide binding domain	Cytoplasm	--
A0A7J7HRF4	HECT-type E3 ubiquitin transferase OS=Camellia sinensis OX=4442 GN=HYC85_008316 PE=4 SV=1	HYC85_008316	2	--	--	GO:0004842 ubiquitin-protein transferase activity	O: Posttranslational modification, protein turnover, chaperones;K: Transcription	K10592	ko04120: Ubiquitin mediated proteolysis	IPR000569: HECT domain;IPR003903: Ubiquitin interacting motif;IPR009060: UBA-like superfamily;IPR010309: E3 ubiquitin ligase, domain of unknown function DUF908;IPR010314: E3 ubiquitin ligase, domain of unknown function DUF913;IPR015940: Ubiquitin-associated domain;IPR016024: Armadillo-type fold;IPR025527: HUWE1/Rev1, ubiquitin binding region;IPR035983: HECT, E3 ligase catalytic domain	Plasma membrane	--
A0A4S4DNP5	Omp85 domain-containing protein OS=Camellia sinensis var. sinensis OX=542762 GN=TEA_003472 PE=4 SV=1	TEA_003472	1	GO:0006886 intracellular protein transport	GO:0009527 plastid outer membrane	GO:0015450 P-P-bond-hydrolysis-driven protein transmembrane transporter activity	--	K07277	--	IPR000184: Bacterial surface antigen (D15);IPR005689: Chloroplast envelope protein translocase, IAP75	chloroplast	--
E2FYC3	Caffeic acid O-methyltransferase OS=Camellia sinensis OX=4442 GN=comt PE=2 SV=1	comt	1	GO:0032259 methylation	--	GO:0008171 O-methyltransferase activity;GO:0046983 protein dimerization activity	R: General function prediction only	K13066	ko00380: Tryptophan metabolism;ko00940: Phenylpropanoid biosynthesis;ko01100: Metabolic pathways;ko01110: Biosynthesis of secondary metabolites	IPR001077: O-methyltransferase domain;IPR012967: Plant methyltransferase dimerisation;IPR016461: O-methyltransferase COMT-type;IPR029063: S-adenosyl-L-methionine-dependent methyltransferase superfamily;IPR036388: Winged helix-like DNA-binding domain superfamily;IPR036390: Winged helix DNA-binding domain superfamily	chloroplast	--
A0A4S4CWA3	RF_PROK_I domain-containing protein OS=Camellia sinensis var. sinensis OX=542762 GN=TEA_017627 PE=3 SV=1	TEA_017627	2	GO:0005975 carbohydrate metabolic process	--	GO:0003747 translation release factor activity	R: General function prediction only	K02835	--	IPR000352: Peptide chain release factor class I;IPR004879: Domain of unknown function DUF255;IPR005139: Peptide chain release factor;IPR008928: Six-hairpin glycosidase superfamily;IPR036249: Thioredoxin-like superfamily;IPR045853: Peptide chain release factor class I superfamily	chloroplast	--
A0A7J7FSF1	Carbamoyl-phosphate synthase (glutamine-hydrolyzing) OS=Camellia sinensis OX=4442 GN=HYC85_031814 PE=3 SV=1	HYC85_031814	1	GO:0044205 'de novo' UMP biosynthetic process	--	GO:0046872 metal ion binding;GO:0005524 ATP binding;GO:0004088 carbamoyl-phosphate synthase (glutamine-hydrolyzing) activity	R: General function prediction only	K01955	ko00240: Pyrimidine metabolism;ko00250: Alanine, aspartate and glutamate metabolism;ko01100: Metabolic pathways;ko01240: Biosynthesis of cofactors	IPR005479: Carbamoyl-phosphate synthetase large subunit-like, ATP-binding domain;IPR005480: Carbamoyl-phosphate synthetase, large subunit oligomerisation domain;IPR005483: Carbamoyl-phosphate synthase large subunit, CPSase domain;IPR006275: Carbamoyl-phosphate synthase, large subunit;IPR011607: Methylglyoxal synthase-like domain;IPR011761: ATP-grasp fold;IPR013815: ATP-grasp fold, subdomain 1;IPR…	chloroplast	--
A0A649UDN6	Delta-aminolevulinic acid dehydratase OS=Camellia sinensis OX=4442 GN=HemB PE=2 SV=1	HemB	9	GO:0015995 chlorophyll biosynthetic process;GO:0006782 protoporphyrinogen IX biosynthetic process	--	GO:0046872 metal ion binding;GO:0004655 porphobilinogen synthase activity	H: Coenzyme transport and metabolism	K01698	ko00860: Porphyrin metabolism;ko01100: Metabolic pathways;ko01110: Biosynthesis of secondary metabolites;ko01240: Biosynthesis of cofactors	IPR001731: Delta-aminolevulinic acid dehydratase;IPR013785: Aldolase-type TIM barrel;IPR030656: Delta-aminolevulinic acid dehydratase, active site	chloroplast	--
A0A4S4E2X9	HATPase_c domain-containing protein OS=Camellia sinensis var. sinensis OX=542762 GN=TEA_003632 PE=3 SV=1	TEA_003632	6	GO:0006457 protein folding	--	GO:0005524 ATP binding;GO:0051082 unfolded protein binding;GO:0016887 ATPase activity	O: Posttranslational modification, protein turnover, chaperones	K04079	ko04141: Protein processing in endoplasmic reticulum;ko04626: Plant-pathogen interaction	IPR001404: Heat shock protein Hsp90 family;IPR003594: Histidine kinase/HSP90-like ATPase;IPR019805: Heat shock protein Hsp90, conserved site;IPR020575: Heat shock protein Hsp90, N-terminal;IPR036890: Histidine kinase/HSP90-like ATPase superfamily;IPR037196: HSP90, C-terminal domain	Cytoplasm	--
A0A4S4DG24	UTP--glucose-1-phosphate uridylyltransferase OS=Camellia sinensis var. sinensis OX=542762 GN=TEA_023710 PE=3 SV=1	TEA_023710	2	GO:0006011 UDP-glucose metabolic process	--	GO:0003983 UTP:glucose-1-phosphate uridylyltransferase activity	G: Carbohydrate transport and metabolism	K00963	ko00040: Pentose and glucuronate interconversions;ko00052: Galactose metabolism;ko00500: Starch and sucrose metabolism;ko00520: Amino sugar and nucleotide sugar metabolism;ko01100: Metabolic pathways;ko01110: Biosynthesis of secondary metabolites;ko01240: Biosynthesis of cofactors;ko01250: Biosynthesis of nucleotide sugars	IPR002618: UDPGP family;IPR016267: UTP--glucose-1-phosphate uridylyltransferase;IPR029044: Nucleotide-diphospho-sugar transferases	Cytoplasm	--
A0A7J7G8W7	Malate dehydrogenase OS=Camellia sinensis OX=4442 GN=HYC85_024503 PE=3 SV=1	HYC85_024503	6	GO:0006099 tricarboxylic acid cycle;GO:0006108 malate metabolic process	--	GO:0030060 L-malate dehydrogenase activity	C: Energy production and conversion	K00026	ko00020: Citrate cycle (TCA cycle);ko00270: Cysteine and methionine metabolism;ko00620: Pyruvate metabolism;ko00630: Glyoxylate and dicarboxylate metabolism;ko00710: Carbon fixation in photosynthetic organisms;ko01100: Metabolic pathways;ko01110: Biosynthesis of secondary metabolites;ko01200: Carbon metabolism	IPR001236: Lactate/malate dehydrogenase, N-terminal;IPR001252: Malate dehydrogenase, active site;IPR010097: Malate dehydrogenase, type 1;IPR015955: Lactate dehydrogenase/glycoside hydrolase, family 4, C-terminal;IPR022383: Lactate/malate dehydrogenase, C-terminal;IPR036291: NAD(P)-binding domain superfamily	chloroplast	--
A0A222YU64	Acyl-coenzyme A oxidase OS=Camellia sinensis OX=4442 GN=HYC85_026719 PE=2 SV=1	HYC85_026719	7	GO:0006635 fatty acid beta-oxidation	GO:0005777 peroxisome	GO:0003997 acyl-CoA oxidase activity;GO:0071949 FAD binding	I: Lipid transport and metabolism	K00232	ko00071: Fatty acid degradation;ko00410: beta-Alanine metabolism;ko00592: alpha-Linolenic acid metabolism;ko00640: Propanoate metabolism;ko01040: Biosynthesis of unsaturated fatty acids;ko01100: Metabolic pathways;ko01110: Biosynthesis of secondary metabolites;ko01200: Carbon metabolism;ko01212: Fatty acid metabolism;ko04146: Peroxisome	IPR002655: Acyl-CoA oxidase, C-terminal;IPR006091: Acyl-CoA oxidase/dehydrogenase, middle domain;IPR009100: Acyl-CoA dehydrogenase/oxidase, N-terminal and middle domain superfamily;IPR012258: Acyl-CoA oxidase;IPR029320: Acyl-coenzyme A oxidase, N-terminal;IPR036250: Acyl-CoA dehydrogenase-like, C-terminal;IPR037069: Acyl-CoA dehydrogenase/oxidase, N-terminal domain superfamily;IPR046373: Acyl-CoA…	Cytoplasm	--
A0A4S4DXF9	Homoserine dehydrogenase OS=Camellia sinensis var. sinensis OX=542762 GN=TEA_014675 PE=3 SV=1	TEA_014675	2	GO:0016310 phosphorylation;GO:0009089 lysine biosynthetic process via diaminopimelate;GO:0009088 threonine biosynthetic process	--	GO:0005524 ATP binding;GO:0050661 NADP binding;GO:0004072 aspartate kinase activity;GO:0004412 homoserine dehydrogenase activity	--	K12524	ko00260: Glycine, serine and threonine metabolism;ko00261: Monobactam biosynthesis;ko00270: Cysteine and methionine metabolism;ko00300: Lysine biosynthesis;ko01100: Metabolic pathways;ko01110: Biosynthesis of secondary metabolites;ko01230: Biosynthesis of amino acids	IPR001048: Aspartate/glutamate/uridylate kinase;IPR001341: Aspartate kinase;IPR001342: Homoserine dehydrogenase, catalytic;IPR002912: ACT domain;IPR005106: Aspartate/homoserine dehydrogenase, NAD-binding;IPR018042: Aspartate kinase, conserved site;IPR027795: CASTOR, ACT domain;IPR036291: NAD(P)-binding domain superfamily;IPR036393: Acetylglutamate kinase-like superfamily;IPR041743: Bifunctional a…	Plasma membrane	--
A0A4S4DW20	Glutamate synthase (NADH) OS=Camellia sinensis var. sinensis OX=542762 GN=TEA_003532 PE=3 SV=1	TEA_003532	9	GO:0006541 glutamine metabolic process;GO:0097054 L-glutamate biosynthetic process	--	GO:0005506 iron ion binding;GO:0050660 flavin adenine dinucleotide binding;GO:0010181 FMN binding;GO:0051538 3 iron, 4 sulfur cluster binding;GO:0016040 glutamate synthase (NADH) activity	E: Amino acid transport and metabolism	K00264	ko00250: Alanine, aspartate and glutamate metabolism;ko00910: Nitrogen metabolism;ko01100: Metabolic pathways;ko01110: Biosynthesis of secondary metabolites;ko01230: Biosynthesis of amino acids	IPR002489: Glutamate synthase, alpha subunit, C-terminal;IPR002932: Glutamate synthase domain;IPR006005: Glutamate synthase, NADH/NADPH, small subunit 1;IPR006982: Glutamate synthase, central-N;IPR009051: Alpha-helical ferredoxin;IPR012220: Glutamate synthase, eukaryotic;IPR013785: Aldolase-type TIM barrel;IPR017932: Glutamine amidotransferase type 2 domain;IPR023753: FAD/NAD(P)-binding domain;IP…	chloroplast	--
A0A4S4DY28	Protein disulfide-isomerase OS=Camellia sinensis var. sinensis OX=542762 GN=TEA_011094 PE=3 SV=1	TEA_011094	1	--	GO:0005788 endoplasmic reticulum lumen	GO:0003756 protein disulfide isomerase activity	O: Posttranslational modification, protein turnover, chaperones	K09580	ko04141: Protein processing in endoplasmic reticulum	IPR005788: Disulphide isomerase;IPR005792: Protein disulphide isomerase;IPR013766: Thioredoxin domain;IPR017937: Thioredoxin, conserved site;IPR036249: Thioredoxin-like superfamily	chloroplast	CS pos: 26-27. SFA-SE. Pr: 0.8922
A0A7J7H1C8	Dynamin GTPase OS=Camellia sinensis OX=4442 GN=HYC85_016998 PE=3 SV=1	HYC85_016998	7	--	GO:0005737 cytoplasm;GO:0005874 microtubule	GO:0005525 GTP binding;GO:0003924 GTPase activity	R: General function prediction only;U: Intracellular trafficking, secretion, and vesicular transport	K01528	ko04144: Endocytosis	IPR000375: Dynamin stalk domain;IPR001401: Dynamin, GTPase domain;IPR001849: Pleckstrin homology domain;IPR003130: Dynamin GTPase effector;IPR011993: PH-like domain superfamily;IPR019762: Dynamin, GTPase region, conserved site;IPR020850: GTPase effector domain;IPR022812: Dynamin;IPR027417: P-loop containing nucleoside triphosphate hydrolase;IPR030381: Dynamin-type guanine nucleotide-binding (G) d…	Cytoplasm	--
A0A4S4D962	Ubiquitinyl hydrolase 1 OS=Camellia sinensis var. sinensis OX=542762 GN=TEA_017929 PE=3 SV=1	TEA_017929	7	GO:0016579 protein deubiquitination;GO:0006511 ubiquitin-dependent protein catabolic process	--	GO:0004843 thiol-dependent ubiquitin-specific protease activity	O: Posttranslational modification, protein turnover, chaperones	K11838	--	IPR001394: Peptidase C19, ubiquitin carboxyl-terminal hydrolase;IPR002083: MATH/TRAF domain;IPR008974: TRAF-like;IPR018200: Ubiquitin specific protease, conserved site;IPR024729: Ubiquitin carboxyl-terminal hydrolase 7, ICP0-binding domain;IPR028889: Ubiquitin specific protease domain;IPR029346: Ubiquitin carboxyl-terminal hydrolase, C-terminal;IPR038765: Papain-like cysteine peptidase superfamily	Cytoplasm	--
A0A4S4EHE4	Protein SMG7 OS=Camellia sinensis var. sinensis OX=542762 GN=TEA_008933 PE=3 SV=1	TEA_008933	9	--	--	GO:0046872 metal ion binding	O: Posttranslational modification, protein turnover, chaperones	K01408	--	IPR001602: Uncharacterised protein family UPF0047, YjbQ;IPR007863: Peptidase M16, C-terminal;IPR011249: Metalloenzyme, LuxS/M16 peptidase-like;IPR011765: Peptidase M16, N-terminal;IPR035917: YjbQ-like superfamily	Plasma membrane	--
A0A4S4E2R3	Peptidylprolyl isomerase OS=Camellia sinensis var. sinensis OX=542762 GN=TEA_021678 PE=4 SV=1	TEA_021678	8	--	--	GO:0003755 peptidyl-prolyl cis-trans isomerase activity	O: Posttranslational modification, protein turnover, chaperones	K09571	--	IPR001179: FKBP-type peptidyl-prolyl cis-trans isomerase domain;IPR011990: Tetratricopeptide-like helical domain superfamily;IPR019734: Tetratricopeptide repeat;IPR046357: Peptidyl-prolyl cis-trans isomerase domain superfamily	Endoplasmic reticulum	CS pos: 24-25. VSA-KK. Pr: 0.9310
A0A4S4EK24	Phosphoribosylaminoimidazole carboxylase OS=Camellia sinensis var. sinensis OX=542762 GN=TEA_015728 PE=3 SV=1	TEA_015728	1	GO:0006189 'de novo' IMP biosynthetic process	--	GO:0046872 metal ion binding;GO:0005524 ATP binding;GO:0043727 5-amino-4-imidazole carboxylate lyase activity;GO:0004638 phosphoribosylaminoimidazole carboxylase activity	F: Nucleotide transport and metabolism	K11808	ko00230: Purine metabolism;ko01100: Metabolic pathways;ko01110: Biosynthesis of secondary metabolites	IPR000031: PurE domain;IPR003135: ATP-grasp fold, ATP-dependent carboxylate-amine ligase-type;IPR005875: Phosphoribosylaminoimidazole carboxylase, ATPase subunit;IPR011054: Rudiment single hybrid motif;IPR011761: ATP-grasp fold;IPR013815: ATP-grasp fold, subdomain 1;IPR016185: Pre-ATP-grasp domain superfamily;IPR016301: Phosphoribosylaminoimidazole carboxylase, fungi/plant;IPR033747: Class I PurE…	chloroplast	--
A0A7J7GA75	AbfB domain-containing protein OS=Camellia sinensis OX=4442 GN=HYC85_024701 PE=4 SV=1	HYC85_024701	7	GO:0046373 L-arabinose metabolic process	--	GO:0046556 alpha-L-arabinofuranosidase activity	--	K09955	--	IPR012878: Beta-L-arabinofuranosidase, GH127;IPR036195: Alpha-L-arabinofuranosidase B, arabinose-binding domain superfamily	Peroxisome	--
A0A4S4EAR2	Sedoheptulose-1,7-bisphosphatase, chloroplastic OS=Camellia sinensis var. sinensis OX=542762 GN=TEA_009190 PE=3 SV=1	TEA_009190	8	GO:0005975 carbohydrate metabolic process;GO:0009738 abscisic acid-activated signaling pathway	GO:0005737 cytoplasm;GO:0005886 plasma membrane	GO:0046872 metal ion binding;GO:0016791 phosphatase activity;GO:0004864 protein phosphatase inhibitor activity	G: Carbohydrate transport and metabolism	K01100	ko00710: Carbon fixation in photosynthetic organisms;ko01100: Metabolic pathways;ko01200: Carbon metabolism	IPR000146: Fructose-1,6-bisphosphatase class 1;IPR019587: Polyketide cyclase/dehydrase;IPR020548: Fructose-1,6-bisphosphatase, active site;IPR023079: Sedoheptulose-1,7-bisphosphatase;IPR023393: START-like domain superfamily;IPR033391: Fructose-1-6-bisphosphatase class I, N-terminal;IPR044015: Fructose-1-6-bisphosphatase class 1, C-terminal	chloroplast	--
A0A7J7GRB8	Serine hydroxymethyltransferase OS=Camellia sinensis OX=4442 GN=HYC85_019616 PE=3 SV=1	HYC85_019616	5	GO:0019264 glycine biosynthetic process from serine;GO:0035999 tetrahydrofolate interconversion	--	GO:0004372 glycine hydroxymethyltransferase activity;GO:0030170 pyridoxal phosphate binding	E: Amino acid transport and metabolism	K00600	ko00260: Glycine, serine and threonine metabolism;ko00460: Cyanoamino acid metabolism;ko00630: Glyoxylate and dicarboxylate metabolism;ko00670: One carbon pool by folate;ko01100: Metabolic pathways;ko01110: Biosynthesis of secondary metabolites;ko01200: Carbon metabolism;ko01230: Biosynthesis of amino acids;ko01240: Biosynthesis of cofactors	IPR001085: Serine hydroxymethyltransferase;IPR015421: Pyridoxal phosphate-dependent transferase, major domain;IPR015422: Pyridoxal phosphate-dependent transferase, small domain;IPR015424: Pyridoxal phosphate-dependent transferase;IPR019798: Serine hydroxymethyltransferase, pyridoxal phosphate binding site;IPR039429: Serine hydroxymethyltransferase-like domain	chloroplast	--
G9B4U5	Lipoxygenase OS=Camellia sinensis OX=4442 GN=lox4 PE=2 SV=1	lox4	1	GO:0006633 fatty acid biosynthetic process;GO:0031408 oxylipin biosynthetic process	--	GO:0046872 metal ion binding;GO:0016702 oxidoreductase activity, acting on single donors with incorporation of molecular oxygen, incorporation of two atoms of oxygen	--	K15718	ko00591: Linoleic acid metabolism	IPR001024: PLAT/LH2 domain;IPR001246: Lipoxygenase, plant;IPR013819: Lipoxygenase, C-terminal;IPR020833: Lipoxygenase, iron binding site;IPR020834: Lipoxygenase, conserved site;IPR027433: Lipoxygenase, domain 3;IPR036226: Lipoxigenase, C-terminal domain superfamily;IPR036392: PLAT/LH2 domain superfamily;IPR042057: Plant lipoxygenase, PLAT/LH2 domain	Cytoplasm	--
A0A7J7HGY1	Vacuolar proton pump subunit B OS=Camellia sinensis OX=4442 GN=HYC85_009455 PE=3 SV=1	HYC85_009455	1	GO:0046034 ATP metabolic process	GO:0033180 proton-transporting V-type ATPase, V1 domain	GO:0005524 ATP binding;GO:0046961 proton-transporting ATPase activity, rotational mechanism	C: Energy production and conversion	K02147	ko00190: Oxidative phosphorylation;ko01100: Metabolic pathways;ko04145: Phagosome	IPR000194: ATPase, F1/V1/A1 complex, alpha/beta subunit, nucleotide-binding domain;IPR004100: ATPase, F1/V1/A1 complex, alpha/beta subunit, N-terminal domain;IPR005723: ATPase, V1 complex, subunit B;IPR020003: ATPase, alpha/beta subunit, nucleotide-binding domain, active site;IPR022879: V-type ATP synthase regulatory subunit B/beta;IPR027417: P-loop containing nucleoside triphosphate hydrolase	Cytoplasm	--
A0A7J7H146	DExH-box ATP-dependent RNA helicase DExH12 OS=Camellia sinensis OX=4442 GN=HYC85_016951 PE=4 SV=1	HYC85_016951	1	GO:0006397 mRNA processing	GO:0005681 spliceosomal complex	GO:0005524 ATP binding;GO:0003676 nucleic acid binding;GO:0016787 hydrolase activity;GO:0004386 helicase activity	A: RNA processing and modification	K12854	ko03040: Spliceosome	IPR001650: Helicase, C-terminal;IPR003593: AAA+ ATPase domain;IPR004179: Sec63 domain;IPR011545: DEAD/DEAH box helicase domain;IPR014001: Helicase superfamily 1/2, ATP-binding domain;IPR014756: Immunoglobulin E-set;IPR027417: P-loop containing nucleoside triphosphate hydrolase;IPR035892: C2 domain superfamily;IPR036388: Winged helix-like DNA-binding domain superfamily;IPR036390: Winged helix DNA-…	Cytoplasm	--
A0A4S4D051	26S proteasome non-ATPase regulatory subunit 2 homolog OS=Camellia sinensis var. sinensis OX=542762 GN=TEA_013570 PE=3 SV=1	TEA_013570	1	GO:0030163 protein catabolic process;GO:0042176 regulation of protein catabolic process	GO:0008540 proteasome regulatory particle, base subcomplex	GO:0030234 enzyme regulator activity	O: Posttranslational modification, protein turnover, chaperones	K03028	ko03050: Proteasome	IPR002015: Proteasome/cyclosome repeat;IPR011989: Armadillo-like helical;IPR016024: Armadillo-type fold;IPR016643: 26S proteasome regulatory complex, non-ATPase subcomplex, Rpn1 subunit;IPR040892: RPN1, N-terminal;IPR041433: 26S proteasome non-ATPase regulatory subunit RPN1, C-terminal	Plasma membrane	--
A0A7J7H8U8	TPR_MLP1_2 domain-containing protein OS=Camellia sinensis OX=4442 GN=HYC85_014982 PE=4 SV=1	HYC85_014982	1	GO:0006606 protein import into nucleus	GO:0005635 nuclear envelope	--	S: Function unknown	K09291	ko03013: Nucleocytoplasmic transport	IPR012929: Nucleoprotein TPR/MLP1	Cytoplasm	--
A0A4S4EWB3	NAD(P)-binding Rossmann-fold superfamily protein OS=Camellia sinensis var. sinensis OX=542762 GN=TEA_028088 PE=3 SV=1	TEA_028088	1	--	--	--	G: Carbohydrate transport and metabolism	K18159	--	IPR008979: Galactose-binding-like domain superfamily;IPR013857: NADH:ubiquinone oxidoreductase intermediate-associated protein 30;IPR016040: NAD(P)-binding domain;IPR036291: NAD(P)-binding domain superfamily	chloroplast	--
A0A4S4DEZ0	CobW C-terminal domain-containing protein OS=Camellia sinensis var. sinensis OX=542762 GN=TEA_018429 PE=3 SV=1	TEA_018429	4	--	--	--	H: Coenzyme transport and metabolism	K21594	--	IPR003495: CobW/HypB/UreG, nucleotide-binding domain;IPR011629: Zinc chaperone CobW-like, C-terminal;IPR027417: P-loop containing nucleoside triphosphate hydrolase;IPR036627: CobW-like, C-terminal domain superfamily	chloroplast	--
A0A4S4EXR6	Nucleolar protein 10 OS=Camellia sinensis var. sinensis OX=542762 GN=TEA_015309 PE=3 SV=1	TEA_015309	3	GO:0006487 protein N-linked glycosylation;GO:0001522 pseudouridine synthesis;GO:0006364 rRNA processing	GO:0016021 integral component of membrane;GO:0008250 oligosaccharyltransferase complex	GO:0030515 snoRNA binding	O: Posttranslational modification, protein turnover, chaperones	K12667	ko00510: N-Glycan biosynthesis;ko00513: Various types of N-glycan biosynthesis;ko01100: Metabolic pathways;ko04141: Protein processing in endoplasmic reticulum	IPR007264: H/ACA ribonucleoprotein complex, subunit Nop10;IPR008814: Dolichyl-diphosphooligosaccharide--protein glycosyltransferase subunit Swp1;IPR036756: H/ACA ribonucleoprotein complex, subunit Nop10 superfamily	Plasma membrane	--
A0A4V3WJ75	MBD domain-containing protein OS=Camellia sinensis var. sinensis OX=542762 GN=TEA_024414 PE=4 SV=1	TEA_024414	3	--	GO:0005634 nucleus	GO:0003677 DNA binding	--	K02213	--	IPR001739: Methyl-CpG DNA binding;IPR016177: DNA-binding domain superfamily	Nucleus	--
A0A4S4EWH2	Aldo_ket_red domain-containing protein OS=Camellia sinensis var. sinensis OX=542762 GN=TEA_027606 PE=4 SV=1	TEA_027606	2	--	--	GO:0016616 oxidoreductase activity, acting on the CH-OH group of donors, NAD or NADP as acceptor	R: General function prediction only	K22374	ko00999: Biosynthesis of various plant secondary metabolites;ko01100: Metabolic pathways;ko01110: Biosynthesis of secondary metabolites	IPR018170: Aldo/keto reductase, conserved site;IPR020471: Aldo-keto reductase;IPR023210: NADP-dependent oxidoreductase domain;IPR036812: NADP-dependent oxidoreductase domain superfamily;IPR044497: Aldo-keto reductase family 4A/B	chloroplast	--
A0A4S4DBJ1	Cation_ATPase_N domain-containing protein OS=Camellia sinensis var. sinensis OX=542762 GN=TEA_023283 PE=4 SV=1	TEA_023283	8	--	GO:0016021 integral component of membrane	GO:0005524 ATP binding;GO:0016887 ATPase activity;GO:0005388 calcium-transporting ATPase activity	P: Inorganic ion transport and metabolism	K01537	--	IPR001757: P-type ATPase;IPR004014: Cation-transporting P-type ATPase, N-terminal;IPR006068: Cation-transporting P-type ATPase, C-terminal;IPR008250: P-type ATPase, A domain superfamily;IPR018303: P-type ATPase, phosphorylation site;IPR023214: HAD superfamily;IPR023298: P-type ATPase, transmembrane domain superfamily;IPR023299: P-type ATPase, cytoplasmic domain N;IPR036412: HAD-like superfamily;I…	Plasma membrane	--
A0A4S4DDC1	ATP synthase subunit alpha OS=Camellia sinensis var. sinensis OX=542762 GN=TEA_001454 PE=3 SV=1	TEA_001454	4	--	GO:0045261 proton-transporting ATP synthase complex, catalytic core F(1);GO:0043231 intracellular membrane-bounded organelle	GO:0005524 ATP binding;GO:0046933 proton-transporting ATP synthase activity, rotational mechanism	C: Energy production and conversion	K02111	ko00190: Oxidative phosphorylation;ko00195: Photosynthesis;ko01100: Metabolic pathways	IPR000194: ATPase, F1/V1/A1 complex, alpha/beta subunit, nucleotide-binding domain;IPR000793: ATP synthase, alpha subunit, C-terminal;IPR004100: ATPase, F1/V1/A1 complex, alpha/beta subunit, N-terminal domain;IPR005294: ATP synthase, F1 complex, alpha subunit;IPR020003: ATPase, alpha/beta subunit, nucleotide-binding domain, active site;IPR023366: ATP synthase subunit alpha, N-terminal domain-like…	Cytoplasm	--
A0A7J7GYV6	MGS-like domain-containing protein OS=Camellia sinensis OX=4442 GN=HYC85_018723 PE=3 SV=1	HYC85_018723	3	GO:0006189 'de novo' IMP biosynthetic process	--	GO:0003937 IMP cyclohydrolase activity;GO:0004643 phosphoribosylaminoimidazolecarboxamide formyltransferase activity	F: Nucleotide transport and metabolism	K00602	ko00230: Purine metabolism;ko00670: One carbon pool by folate;ko01100: Metabolic pathways;ko01110: Biosynthesis of secondary metabolites	IPR002695: Bifunctional purine biosynthesis protein PurH-like;IPR011607: Methylglyoxal synthase-like domain;IPR016193: Cytidine deaminase-like;IPR024051: AICAR transformylase, duplicated domain superfamily;IPR036914: Methylglyoxal synthase-like domain superfamily	chloroplast	--
A0A4S4F2G3	Pyr_redox_2 domain-containing protein OS=Camellia sinensis var. sinensis OX=542762 GN=TEA_013174 PE=4 SV=1	TEA_013174	6	--	--	GO:0016491 oxidoreductase activity;GO:0050660 flavin adenine dinucleotide binding	R: General function prediction only	K08232	ko00053: Ascorbate and aldarate metabolism;ko01100: Metabolic pathways	IPR016156: FAD/NAD-linked reductase, dimerisation domain superfamily;IPR023753: FAD/NAD(P)-binding domain;IPR036188: FAD/NAD(P)-binding domain superfamily	chloroplast	--
A0A4S4DED6	Coatomer subunit beta OS=Camellia sinensis var. sinensis OX=542762 GN=TEA_001378 PE=4 SV=1	TEA_001378	3	GO:0006886 intracellular protein transport;GO:0016192 vesicle-mediated transport	GO:0030126 COPI vesicle coat;GO:0000139 Golgi membrane	GO:0005198 structural molecule activity	U: Intracellular trafficking, secretion, and vesicular transport	K17301	--	IPR002553: Clathrin/coatomer adaptor, adaptin-like, N-terminal;IPR011710: Coatomer beta subunit, C-terminal;IPR011989: Armadillo-like helical;IPR016024: Armadillo-type fold;IPR016460: Coatomer beta subunit (COPB1);IPR029446: Coatomer beta subunit, appendage platform domain	chloroplast	--
A0A7J7HNL1	Cation_ATPase_N domain-containing protein OS=Camellia sinensis OX=4442 GN=HYC85_007001 PE=4 SV=1	HYC85_007001	2	--	GO:0016021 integral component of membrane	GO:0005524 ATP binding;GO:0016887 ATPase activity;GO:0005388 calcium-transporting ATPase activity	P: Inorganic ion transport and metabolism	K01537	--	IPR001757: P-type ATPase;IPR004014: Cation-transporting P-type ATPase, N-terminal;IPR006068: Cation-transporting P-type ATPase, C-terminal;IPR008250: P-type ATPase, A domain superfamily;IPR018303: P-type ATPase, phosphorylation site;IPR023214: HAD superfamily;IPR023298: P-type ATPase, transmembrane domain superfamily;IPR023299: P-type ATPase, cytoplasmic domain N;IPR036412: HAD-like superfamily;I…	Plasma membrane	--
A0A4S4EAU1	Ribos_L4_asso_C domain-containing protein OS=Camellia sinensis var. sinensis OX=542762 GN=TEA_000161 PE=3 SV=1	TEA_000161	3	GO:0006412 translation	GO:0005840 ribosome	GO:0003735 structural constituent of ribosome	A: RNA processing and modification	K02930	ko03010: Ribosome	IPR002136: Ribosomal protein L4/L1e;IPR013000: Ribosomal protein L4/L1e, eukaryotic/archaeal, conserved site;IPR023574: Ribosomal protein L4 domain superfamily;IPR025755: 60S ribosomal protein L4, C-terminal domain	Cytoplasm	--
A0A4S4DC42	PKS_ER domain-containing protein OS=Camellia sinensis var. sinensis OX=542762 GN=TEA_019396 PE=3 SV=1	TEA_019396	6	--	--	GO:0008270 zinc ion binding;GO:0016628 oxidoreductase activity, acting on the CH-CH group of donors, NAD or NADP as acceptor	C: Energy production and conversion;R: General function prediction only	K18980	--	IPR002364: Quinone oxidoreductase/zeta-crystallin, conserved site;IPR011032: GroES-like superfamily;IPR013154: Alcohol dehydrogenase, N-terminal;IPR020843: Polyketide synthase, enoylreductase domain;IPR036291: NAD(P)-binding domain superfamily	chloroplast	--
A0A7J7HGH5	Aldo_ket_red domain-containing protein OS=Camellia sinensis OX=4442 GN=HYC85_013061 PE=4 SV=1	HYC85_013061	1	--	--	--	C: Energy production and conversion	K01456	ko04141: Protein processing in endoplasmic reticulum	IPR023210: NADP-dependent oxidoreductase domain;IPR036812: NADP-dependent oxidoreductase domain superfamily	Cytoplasm	--
A0A4S4D5Y1	SLH domain-containing protein OS=Camellia sinensis var. sinensis OX=542762 GN=TEA_013263 PE=3 SV=1	TEA_013263	4	--	GO:0016021 integral component of membrane;GO:0012505 endomembrane system	GO:0004190 aspartic-type endopeptidase activity	--	K09598	--	IPR001119: S-layer homology domain;IPR006639: Presenilin/signal peptide peptidase;IPR007369: Peptidase A22B, signal peptide peptidase	chloroplast	--
A0A6M8PL16	Ribulose bisphosphate carboxylase large chain (Fragment) OS=Camellia sinensis var. sinensis OX=542762 GN=rbcL PE=3 SV=1	rbcL	10	GO:0009853 photorespiration;GO:0019253 reductive pentose-phosphate cycle	GO:0009507 chloroplast	GO:0000287 magnesium ion binding;GO:0004497 monooxygenase activity;GO:0016984 ribulose-bisphosphate carboxylase activity	--	K01601	ko00630: Glyoxylate and dicarboxylate metabolism;ko00710: Carbon fixation in photosynthetic organisms;ko01100: Metabolic pathways;ko01110: Biosynthesis of secondary metabolites;ko01200: Carbon metabolism	IPR000685: Ribulose bisphosphate carboxylase, large subunit, C-terminal;IPR017443: Ribulose bisphosphate carboxylase, large subunit, ferrodoxin-like N-terminal;IPR020878: Ribulose bisphosphate carboxylase, large chain, active site;IPR036376: Ribulose bisphosphate carboxylase, large subunit, C-terminal domain superfamily;IPR036422: RuBisCO large subunit, N-terminal domain superfamily	Cytoplasm	--
A0A4S4F0I4	Hsp70-Hsp90 organizing protein 1 OS=Camellia sinensis var. sinensis OX=542762 GN=TEA_026967 PE=4 SV=1	TEA_026967	8	GO:0006457 protein folding	--	GO:0030544 Hsp70 protein binding;GO:0051879 Hsp90 protein binding	O: Posttranslational modification, protein turnover, chaperones	K09553	--	IPR001440: Tetratricopeptide repeat 1;IPR006636: Heat shock chaperonin-binding;IPR011990: Tetratricopeptide-like helical domain superfamily;IPR013105: Tetratricopeptide repeat 2;IPR019734: Tetratricopeptide repeat;IPR041243: STI1/HOP, DP domain	Cytoplasm	--
A0A7J7HGV7	Calreticulin OS=Camellia sinensis OX=4442 GN=HYC85_010094 PE=3 SV=1	HYC85_010094	10	GO:0006457 protein folding	GO:0005788 endoplasmic reticulum lumen	GO:0005509 calcium ion binding;GO:0051082 unfolded protein binding	O: Posttranslational modification, protein turnover, chaperones	K08057	ko04141: Protein processing in endoplasmic reticulum;ko04145: Phagosome	IPR001580: Calreticulin/calnexin;IPR009033: Calreticulin/calnexin, P domain superfamily;IPR009169: Calreticulin;IPR013320: Concanavalin A-like lectin/glucanase domain superfamily;IPR018124: Calreticulin/calnexin, conserved site	Extracell	CS pos: 24-25. ASA-EV. Pr: 0.9297
V5RAL0	Arginine--tRNA ligase OS=Camellia sinensis OX=4442 GN=argS PE=2 SV=1	argS	2	GO:0006420 arginyl-tRNA aminoacylation;GO:0009791 post-embryonic development;GO:0048608 reproductive structure development	GO:0005737 cytoplasm	GO:0005524 ATP binding;GO:0004814 arginine-tRNA ligase activity	J: Translation, ribosomal structure and biogenesis	K01887	ko00970: Aminoacyl-tRNA biosynthesis	IPR001278: Arginine-tRNA ligase;IPR001412: Aminoacyl-tRNA synthetase, class I, conserved site;IPR005148: Arginyl tRNA synthetase N-terminal domain;IPR008909: DALR anticodon binding;IPR009080: Aminoacyl-tRNA synthetase, class Ia, anticodon-binding;IPR014729: Rossmann-like alpha/beta/alpha sandwich fold;IPR035684: Arginyl-tRNA synthetase, catalytic core domain;IPR036695: Arginyl tRNA synthetase N-t…	Cytoplasm	--
A0A4S4DSK6	(S)-2-hydroxy-acid oxidase OS=Camellia sinensis var. sinensis OX=542762 GN=TEA_019786 PE=3 SV=1	TEA_019786	6	GO:0009854 oxidative photosynthetic carbon pathway;GO:0051707 response to other organism	GO:0005777 peroxisome	GO:0003973 (S)-2-hydroxy-acid oxidase activity;GO:0010181 FMN binding	C: Energy production and conversion	K11517	ko00630: Glyoxylate and dicarboxylate metabolism;ko01100: Metabolic pathways;ko01110: Biosynthesis of secondary metabolites;ko01200: Carbon metabolism;ko04146: Peroxisome	IPR000262: FMN-dependent dehydrogenase;IPR008259: FMN-dependent alpha-hydroxy acid dehydrogenase, active site;IPR012133: Alpha-hydroxy acid dehydrogenase, FMN-dependent;IPR013785: Aldolase-type TIM barrel;IPR037396: FMN hydroxy acid dehydrogenase domain	Peroxisome	--
A0A7J7HYQ6	Isocitrate dehydrogenase [NADP] OS=Camellia sinensis OX=4442 GN=HYC85_005178 PE=3 SV=1	HYC85_005178	1	GO:0006099 tricarboxylic acid cycle;GO:0006102 isocitrate metabolic process	--	GO:0000287 magnesium ion binding;GO:0051287 NAD binding;GO:0004450 isocitrate dehydrogenase (NADP+) activity	C: Energy production and conversion	K00031	ko00020: Citrate cycle (TCA cycle);ko00480: Glutathione metabolism;ko01100: Metabolic pathways;ko01110: Biosynthesis of secondary metabolites;ko01200: Carbon metabolism;ko01210: 2-Oxocarboxylic acid metabolism;ko01230: Biosynthesis of amino acids;ko04146: Peroxisome	IPR004790: Isocitrate dehydrogenase NADP-dependent;IPR019818: Isocitrate/isopropylmalate dehydrogenase, conserved site;IPR024084: Isopropylmalate dehydrogenase-like domain	Cytoplasm	--
A0A0U2E2G8	Galactinol--sucrose galactosyltransferase OS=Camellia sinensis OX=4442 PE=2 SV=1	--	3	GO:0005975 carbohydrate metabolic process	--	--	--	K06617	ko00052: Galactose metabolism;ko01100: Metabolic pathways	IPR008811: Glycosyl hydrolases 36;IPR013785: Aldolase-type TIM barrel;IPR017853: Glycoside hydrolase superfamily	chloroplast	--
A0A4S4DGX3	NADH dehydrogenase [ubiquinone] iron-sulfur protein 1, mitochondrial OS=Camellia sinensis var. sinensis OX=542762 GN=TEA_028603 PE=3 SV=1	TEA_028603	2	GO:0042773 ATP synthesis coupled electron transport	GO:0016020 membrane	GO:0051539 4 iron, 4 sulfur cluster binding;GO:0008137 NADH dehydrogenase (ubiquinone) activity	C: Energy production and conversion	K03934	ko00190: Oxidative phosphorylation;ko01100: Metabolic pathways	IPR000283: NADH:ubiquinone oxidoreductase, 75kDa subunit, conserved site;IPR001041: 2Fe-2S ferredoxin-type iron-sulfur binding domain;IPR006656: Molybdopterin oxidoreductase;IPR006963: Molybdopterin oxidoreductase, 4Fe-4S domain;IPR010228: NADH:ubiquinone oxidoreductase, subunit G;IPR015405: NADH-quinone oxidoreductase, chain G, C-terminal;IPR019574: NADH:ubiquinone oxidoreductase, subunit G, iro…	chloroplast	--
A0A481ZE61	Ribulose bisphosphate carboxylase large chain (Fragment) OS=Camellia sinensis var. assamica OX=261999 GN=rbcL PE=3 SV=1	rbcL	4	GO:0009853 photorespiration;GO:0019253 reductive pentose-phosphate cycle	GO:0009507 chloroplast	GO:0000287 magnesium ion binding;GO:0004497 monooxygenase activity;GO:0016984 ribulose-bisphosphate carboxylase activity	--	K01601	ko00630: Glyoxylate and dicarboxylate metabolism;ko00710: Carbon fixation in photosynthetic organisms;ko01100: Metabolic pathways;ko01110: Biosynthesis of secondary metabolites;ko01200: Carbon metabolism	IPR000685: Ribulose bisphosphate carboxylase, large subunit, C-terminal;IPR017443: Ribulose bisphosphate carboxylase, large subunit, ferrodoxin-like N-terminal;IPR020878: Ribulose bisphosphate carboxylase, large chain, active site;IPR036376: Ribulose bisphosphate carboxylase, large subunit, C-terminal domain superfamily;IPR036422: RuBisCO large subunit, N-terminal domain superfamily	chloroplast	--
A0A7J7GFP7	Anthranilate synthase OS=Camellia sinensis OX=4442 GN=HYC85_023858 PE=3 SV=1	HYC85_023858	5	GO:0000162 tryptophan biosynthetic process	--	GO:0004049 anthranilate synthase activity	E: Amino acid transport and metabolism	K01657	ko00400: Phenylalanine, tyrosine and tryptophan biosynthesis;ko01100: Metabolic pathways;ko01110: Biosynthesis of secondary metabolites;ko01230: Biosynthesis of amino acids	IPR005256: Anthranilate synthase component I, PabB-like;IPR005801: ADC synthase;IPR006805: Anthranilate synthase component I, N-terminal;IPR015890: Chorismate-utilising enzyme, C-terminal;IPR019999: Anthranilate synthase component I-like	chloroplast	--
A0A4S4ESQ0	Stromal 70 kDa heat shock-related protein, chloroplastic OS=Camellia sinensis var. sinensis OX=542762 GN=TEA_029994 PE=3 SV=1	TEA_029994	6	--	GO:0016021 integral component of membrane	GO:0005524 ATP binding;GO:0051082 unfolded protein binding	O: Posttranslational modification, protein turnover, chaperones	K03283	ko03040: Spliceosome;ko04141: Protein processing in endoplasmic reticulum;ko04144: Endocytosis	IPR012725: Chaperone DnaK;IPR013126: Heat shock protein 70 family;IPR018181: Heat shock protein 70, conserved site;IPR029047: Heat shock protein 70kD, peptide-binding domain superfamily;IPR029048: Heat shock protein 70kD, C-terminal domain superfamily;IPR043129: ATPase, nucleotide binding domain	chloroplast	--
A0A7J7H5T2	6-phosphogluconate dehydrogenase, decarboxylating OS=Camellia sinensis OX=4442 GN=HYC85_013161 PE=3 SV=1	HYC85_013161	10	GO:0019521 D-gluconate metabolic process;GO:0006098 pentose-phosphate shunt	--	GO:0050661 NADP binding;GO:0004616 phosphogluconate dehydrogenase (decarboxylating) activity	G: Carbohydrate transport and metabolism	K00033	ko00030: Pentose phosphate pathway;ko00480: Glutathione metabolism;ko01100: Metabolic pathways;ko01110: Biosynthesis of secondary metabolites;ko01200: Carbon metabolism	IPR006113: 6-phosphogluconate dehydrogenase, decarboxylating;IPR006114: 6-phosphogluconate dehydrogenase, C-terminal;IPR006115: 6-phosphogluconate dehydrogenase, NADP-binding;IPR006183: 6-phosphogluconate dehydrogenase;IPR008927: 6-phosphogluconate dehydrogenase-like, C-terminal domain superfamily;IPR013328: 6-phosphogluconate dehydrogenase, domain 2;IPR036291: NAD(P)-binding domain superfamily	chloroplast	--
S4S8F1	Chloroplast thylakoid-bound ascorbate peroxidase OS=Camellia sinensis OX=4442 PE=2 SV=1	--	4	GO:0034599 cellular response to oxidative stress	GO:0016021 integral component of membrane	GO:0020037 heme binding;GO:0016688 L-ascorbate peroxidase activity	--	K00434	ko00053: Ascorbate and aldarate metabolism;ko00480: Glutathione metabolism;ko01100: Metabolic pathways	IPR002016: Haem peroxidase;IPR002207: Class I peroxidase;IPR010255: Haem peroxidase superfamily;IPR019793: Peroxidases heam-ligand binding site	chloroplast	--
A0A4S4D324	Glutamine synthetase OS=Camellia sinensis var. sinensis OX=542762 GN=TEA_025158 PE=2 SV=1	TEA_025158	8	GO:0006542 glutamine biosynthetic process	--	GO:0005524 ATP binding;GO:0004356 glutamate-ammonia ligase activity	E: Amino acid transport and metabolism	K01915	ko00220: Arginine biosynthesis;ko00250: Alanine, aspartate and glutamate metabolism;ko00630: Glyoxylate and dicarboxylate metabolism;ko00910: Nitrogen metabolism;ko01100: Metabolic pathways;ko01230: Biosynthesis of amino acids	IPR008146: Glutamine synthetase, catalytic domain;IPR008147: Glutamine synthetase, N-terminal domain;IPR014746: Glutamine synthetase/guanido kinase, catalytic domain;IPR027302: Glutamine synthetase, N-terminal conserved site;IPR027303: Glutamine synthetase, glycine-rich site;IPR036651: Glutamine synthetase, N-terminal domain superfamily	chloroplast	--
A0A4S4DUW0	PPDK_N domain-containing protein OS=Camellia sinensis var. sinensis OX=542762 GN=TEA_023732 PE=4 SV=1	TEA_023732	2	GO:0016310 phosphorylation	--	GO:0005524 ATP binding;GO:0016301 kinase activity	--	K08244	--	--	Nucleus	--
A0A7J7I0B4	Oligopeptidase A OS=Camellia sinensis OX=4442 GN=HYC85_005584 PE=3 SV=1	HYC85_005584	7	GO:0006508 proteolysis	--	GO:0046872 metal ion binding;GO:0004222 metalloendopeptidase activity	O: Posttranslational modification, protein turnover, chaperones	K01414	--	IPR001567: Peptidase M3A/M3B catalytic domain;IPR034005: Peptidyl-dipeptidase DCP;IPR045666: Oligopeptidase A, N-terminal domain	chloroplast	--
A0A0M4MDL9	Starch synthase 3 OS=Camellia sinensis OX=4442 PE=2 SV=1	--	8	GO:0019252 starch biosynthetic process	GO:0009507 chloroplast	GO:0004373 glycogen (starch) synthase activity;GO:2001070 starch binding	--	K00703	ko00500: Starch and sucrose metabolism;ko01100: Metabolic pathways;ko01110: Biosynthesis of secondary metabolites	IPR001296: Glycosyl transferase, family 1;IPR005085: Carbohydrate binding module family 25;IPR011835: Bacterial/plant glycogen synthase;IPR013534: Starch synthase, catalytic domain;IPR013783: Immunoglobulin-like fold	Cytoplasm	--
A0A4S4F2U6	Protein SIEVE ELEMENT OCCLUSION B-like OS=Camellia sinensis var. sinensis OX=542762 GN=TEA_006476 PE=4 SV=1	TEA_006476	7	GO:0010088 phloem development	--	--	--	K17609	--	IPR027942: Sieve element occlusion, N-terminal;IPR027944: Sieve element occlusion, C-terminal	Cytoplasm	--
A0A7J7GCT2	Pyr_redox_2 domain-containing protein OS=Camellia sinensis OX=4442 GN=HYC85_022838 PE=4 SV=1	HYC85_022838	3	--	--	GO:0016491 oxidoreductase activity;GO:0050660 flavin adenine dinucleotide binding	R: General function prediction only	K08232	ko00053: Ascorbate and aldarate metabolism;ko01100: Metabolic pathways	IPR016156: FAD/NAD-linked reductase, dimerisation domain superfamily;IPR023753: FAD/NAD(P)-binding domain;IPR036188: FAD/NAD(P)-binding domain superfamily	chloroplast	--
A0A4S4DRX4	Elongation factor 1-gamma OS=Camellia sinensis var. sinensis OX=542762 GN=TEA_007011 PE=4 SV=1	TEA_007011	4	GO:0006749 glutathione metabolic process;GO:0042221 response to chemical	--	GO:0003746 translation elongation factor activity;GO:0004364 glutathione transferase activity	O: Posttranslational modification, protein turnover, chaperones	K03233	--	IPR001662: Elongation factor 1B gamma, C-terminal;IPR004045: Glutathione S-transferase, N-terminal;IPR004046: Glutathione S-transferase, C-terminal;IPR010987: Glutathione S-transferase, C-terminal-like;IPR036249: Thioredoxin-like superfamily;IPR036282: Glutathione S-transferase, C-terminal domain superfamily;IPR036433: Elongation factor EF1B gamma, C-terminal domain superfamily;IPR040079: Glutath…	chloroplast	--
A0A4S4EU31	CCT-theta OS=Camellia sinensis var. sinensis OX=542762 GN=TEA_009434 PE=3 SV=1	TEA_009434	1	--	GO:0005737 cytoplasm	GO:0005524 ATP binding;GO:0051082 unfolded protein binding;GO:0016887 ATPase activity	O: Posttranslational modification, protein turnover, chaperones	K09500	--	IPR002194: Chaperonin TCP-1, conserved site;IPR002423: Chaperonin Cpn60/GroEL/TCP-1 family;IPR012721: T-complex protein 1, theta subunit;IPR017998: Chaperone tailless complex polypeptide 1 (TCP-1);IPR027409: GroEL-like apical domain superfamily;IPR027410: TCP-1-like chaperonin intermediate domain superfamily;IPR027413: GroEL-like equatorial domain superfamily	Cytoplasm	--
A0A7J7HU35	Stromal processing peptidase, chloroplastic OS=Camellia sinensis OX=4442 GN=HYC85_008995 PE=4 SV=1	HYC85_008995	9	--	--	GO:0046872 metal ion binding	O: Posttranslational modification, protein turnover, chaperones	K17732	--	IPR007863: Peptidase M16, C-terminal;IPR011249: Metalloenzyme, LuxS/M16 peptidase-like;IPR011765: Peptidase M16, N-terminal	chloroplast	--
A0A4S4D7N8	Guanosine nucleotide diphosphate dissociation inhibitor OS=Camellia sinensis var. sinensis OX=542762 GN=TEA_029525 PE=3 SV=1	TEA_029525	1	GO:0015031 protein transport;GO:0007264 small GTPase mediated signal transduction	--	GO:0005093 Rab GDP-dissociation inhibitor activity	O: Posttranslational modification, protein turnover, chaperones	K17255	--	IPR000806: Rab GDI protein;IPR018203: GDP dissociation inhibitor;IPR036188: FAD/NAD(P)-binding domain superfamily	Cytoplasm	--
A0A4S4ES95	Phosphoribulokinase, chloroplastic OS=Camellia sinensis var. sinensis OX=542762 GN=TEA_028176 PE=3 SV=1	TEA_028176	4	GO:0019253 reductive pentose-phosphate cycle	--	GO:0005524 ATP binding;GO:0008974 phosphoribulokinase activity	T: Signal transduction mechanisms;Z: Cytoskeleton	K00855	ko00710: Carbon fixation in photosynthetic organisms;ko01100: Metabolic pathways;ko01200: Carbon metabolism	IPR006082: Phosphoribulokinase;IPR006083: Phosphoribulokinase/uridine kinase;IPR027417: P-loop containing nucleoside triphosphate hydrolase	chloroplast	--
A0A4S4D7Q5	Galactinol--sucrose galactosyltransferase OS=Camellia sinensis var. sinensis OX=542762 GN=TEA_006717 PE=3 SV=1	TEA_006717	4	GO:0005975 carbohydrate metabolic process	--	--	--	K06617	ko00052: Galactose metabolism;ko01100: Metabolic pathways	IPR008811: Glycosyl hydrolases 36;IPR013785: Aldolase-type TIM barrel;IPR017853: Glycoside hydrolase superfamily	vacuolar membrane	--
A0A4S4D5L2	Leucine--tRNA ligase OS=Camellia sinensis var. sinensis OX=542762 GN=TEA_016555 PE=3 SV=1	TEA_016555	6	GO:0009791 post-embryonic development;GO:0048608 reproductive structure development;GO:0006429 leucyl-tRNA aminoacylation	--	GO:0005524 ATP binding;GO:0002161 aminoacyl-tRNA editing activity;GO:0004823 leucine-tRNA ligase activity	J: Translation, ribosomal structure and biogenesis	K01869	ko00970: Aminoacyl-tRNA biosynthesis	IPR001412: Aminoacyl-tRNA synthetase, class I, conserved site;IPR002300: Aminoacyl-tRNA synthetase, class Ia;IPR004493: Leucyl-tRNA synthetase, class Ia, archaeal/eukaryotic cytosolic;IPR009008: Valyl/Leucyl/Isoleucyl-tRNA synthetase, editing domain;IPR009080: Aminoacyl-tRNA synthetase, class Ia, anticodon-binding;IPR013155: Methionyl/Valyl/Leucyl/Isoleucyl-tRNA synthetase, anticodon-binding;IPR0…	Cytoplasm	--
A0A4S4E765	M20_dimer domain-containing protein OS=Camellia sinensis var. sinensis OX=542762 GN=TEA_012553 PE=3 SV=1	TEA_012553	3	--	GO:0016021 integral component of membrane	GO:0016787 hydrolase activity	E: Amino acid transport and metabolism	K01438	ko00220: Arginine biosynthesis;ko01100: Metabolic pathways;ko01110: Biosynthesis of secondary metabolites;ko01210: 2-Oxocarboxylic acid metabolism;ko01230: Biosynthesis of amino acids	IPR002933: Peptidase M20;IPR011650: Peptidase M20, dimerisation domain;IPR018108: Mitochondrial substrate/solute carrier;IPR023395: Mitochondrial carrier domain superfamily;IPR036264: Bacterial exopeptidase dimerisation domain	chloroplast	--
A0A7J7GUI0	Galactinol--sucrose galactosyltransferase OS=Camellia sinensis OX=4442 GN=HYC85_018184 PE=3 SV=1	HYC85_018184	9	GO:0005975 carbohydrate metabolic process	--	--	--	K06617	ko00052: Galactose metabolism;ko01100: Metabolic pathways	IPR008811: Glycosyl hydrolases 36;IPR013785: Aldolase-type TIM barrel;IPR017853: Glycoside hydrolase superfamily	chloroplast	--
A0A4S4DUV8	Plasma membrane ATPase OS=Camellia sinensis var. sinensis OX=542762 GN=TEA_018374 PE=3 SV=1	TEA_018374	6	GO:0120029 proton export across plasma membrane	GO:0016021 integral component of membrane;GO:0005886 plasma membrane	GO:0005524 ATP binding;GO:0016887 ATPase activity;GO:0008553 proton-exporting ATPase activity, phosphorylative mechanism	P: Inorganic ion transport and metabolism	K01535	ko00190: Oxidative phosphorylation;ko01100: Metabolic pathways	IPR001757: P-type ATPase;IPR004014: Cation-transporting P-type ATPase, N-terminal;IPR006534: P-type ATPase, subfamily IIIA;IPR008250: P-type ATPase, A domain superfamily;IPR018303: P-type ATPase, phosphorylation site;IPR023214: HAD superfamily;IPR023298: P-type ATPase, transmembrane domain superfamily;IPR023299: P-type ATPase, cytoplasmic domain N;IPR036412: HAD-like superfamily;IPR044492: P-type…	Plasma membrane	--
A0A7J7FYU7	Plasma membrane ATPase OS=Camellia sinensis OX=4442 GN=HYC85_029753 PE=3 SV=1	HYC85_029753	8	GO:0120029 proton export across plasma membrane	GO:0016021 integral component of membrane;GO:0005886 plasma membrane	GO:0005524 ATP binding;GO:0016887 ATPase activity;GO:0008553 proton-exporting ATPase activity, phosphorylative mechanism	P: Inorganic ion transport and metabolism	K01535	ko00190: Oxidative phosphorylation;ko01100: Metabolic pathways	IPR001757: P-type ATPase;IPR004014: Cation-transporting P-type ATPase, N-terminal;IPR006534: P-type ATPase, subfamily IIIA;IPR008250: P-type ATPase, A domain superfamily;IPR018303: P-type ATPase, phosphorylation site;IPR023214: HAD superfamily;IPR023298: P-type ATPase, transmembrane domain superfamily;IPR023299: P-type ATPase, cytoplasmic domain N;IPR036412: HAD-like superfamily;IPR044492: P-type…	Plasma membrane	--
A0A7J7H3J2	Glutamate synthase (NADH) OS=Camellia sinensis OX=4442 GN=HYC85_013496 PE=3 SV=1	HYC85_013496	2	GO:0006541 glutamine metabolic process;GO:0097054 L-glutamate biosynthetic process	--	GO:0046872 metal ion binding;GO:0015930 glutamate synthase activity;GO:0051538 3 iron, 4 sulfur cluster binding;GO:0016639 oxidoreductase activity, acting on the CH-NH2 group of donors, NAD or NADP as acceptor	E: Amino acid transport and metabolism	K00264	ko00250: Alanine, aspartate and glutamate metabolism;ko00910: Nitrogen metabolism;ko01100: Metabolic pathways;ko01110: Biosynthesis of secondary metabolites;ko01230: Biosynthesis of amino acids	IPR002489: Glutamate synthase, alpha subunit, C-terminal;IPR002932: Glutamate synthase domain;IPR006005: Glutamate synthase, NADH/NADPH, small subunit 1;IPR006982: Glutamate synthase, central-N;IPR009051: Alpha-helical ferredoxin;IPR013785: Aldolase-type TIM barrel;IPR017932: Glutamine amidotransferase type 2 domain;IPR023753: FAD/NAD(P)-binding domain;IPR028261: Dihydroprymidine dehydrogenase do…	chloroplast	--
A0A7J7GP63	HP domain-containing protein OS=Camellia sinensis OX=4442 GN=HYC85_022361 PE=4 SV=1	HYC85_022361	1	GO:0051693 actin filament capping;GO:0007015 actin filament organization	--	GO:0051015 actin filament binding	Z: Cytoskeleton	K05768	--	IPR003128: Villin headpiece;IPR007122: Villin/Gelsolin;IPR007123: Gelsolin-like domain;IPR029006: ADF-H/Gelsolin-like domain superfamily;IPR036886: Villin headpiece domain superfamily	Nucleus	--
A0A7J7GRJ6	60S ribosomal protein L3-2 (Fragment) OS=Camellia sinensis OX=4442 GN=HYC85_019680 PE=3 SV=1	HYC85_019680	5	GO:0006412 translation	GO:0005840 ribosome	GO:0003735 structural constituent of ribosome	J: Translation, ribosomal structure and biogenesis	K02925	ko03010: Ribosome	IPR000597: Ribosomal protein L3;IPR009000: Translation protein, beta-barrel domain superfamily;IPR019926: Ribosomal protein L3, conserved site;IPR044892: Ribosomal protein L3, domain 3, archaeal type superfamily	chloroplast	--
A0A7J7I4M4	Triosephosphate isomerase, cytosolic OS=Camellia sinensis OX=4442 GN=HYC85_000786 PE=3 SV=1	HYC85_000786	7	GO:0006096 glycolytic process	--	GO:0004807 triose-phosphate isomerase activity	G: Carbohydrate transport and metabolism	K01803	ko00010: Glycolysis / Gluconeogenesis;ko00051: Fructose and mannose metabolism;ko00562: Inositol phosphate metabolism;ko00710: Carbon fixation in photosynthetic organisms;ko01100: Metabolic pathways;ko01110: Biosynthesis of secondary metabolites;ko01200: Carbon metabolism;ko01230: Biosynthesis of amino acids	IPR000652: Triosephosphate isomerase;IPR013785: Aldolase-type TIM barrel;IPR020861: Triosephosphate isomerase, active site;IPR022896: Triosephosphate isomerase, bacterial/eukaryotic;IPR035990: Triosephosphate isomerase superfamily	Cytoplasm	--
A0A7J7H131	Methionine--tRNA ligase OS=Camellia sinensis OX=4442 GN=HYC85_016940 PE=3 SV=1	HYC85_016940	8	GO:0009791 post-embryonic development;GO:0048608 reproductive structure development;GO:0006431 methionyl-tRNA aminoacylation	GO:0005737 cytoplasm	GO:0005524 ATP binding;GO:0000049 tRNA binding;GO:0004825 methionine-tRNA ligase activity	J: Translation, ribosomal structure and biogenesis	K01874	ko00450: Selenocompound metabolism;ko00970: Aminoacyl-tRNA biosynthesis;ko01100: Metabolic pathways	IPR001412: Aminoacyl-tRNA synthetase, class I, conserved site;IPR002547: tRNA-binding domain;IPR009080: Aminoacyl-tRNA synthetase, class Ia, anticodon-binding;IPR012340: Nucleic acid-binding, OB-fold;IPR014729: Rossmann-like alpha/beta/alpha sandwich fold;IPR014758: Methionyl-tRNA synthetase;IPR015413: Methionyl/Leucyl tRNA synthetase;IPR023458: Methionine-tRNA ligase, type 1;IPR029038: Methionyl…	Cytoplasm	--
A0A4S4DKG4	T-complex protein 1 subunit gamma OS=Camellia sinensis var. sinensis OX=542762 GN=TEA_026028 PE=3 SV=1	TEA_026028	7	--	GO:0005832 chaperonin-containing T-complex	GO:0005524 ATP binding;GO:0051082 unfolded protein binding;GO:0016887 ATPase activity	O: Posttranslational modification, protein turnover, chaperones	K09495	--	IPR002194: Chaperonin TCP-1, conserved site;IPR002423: Chaperonin Cpn60/GroEL/TCP-1 family;IPR012719: T-complex protein 1, gamma subunit;IPR017998: Chaperone tailless complex polypeptide 1 (TCP-1);IPR027409: GroEL-like apical domain superfamily;IPR027410: TCP-1-like chaperonin intermediate domain superfamily;IPR027413: GroEL-like equatorial domain superfamily	chloroplast	--
A0A7J7GVX2	ABC-type xenobiotic transporter OS=Camellia sinensis OX=4442 GN=HYC85_018158 PE=3 SV=1	HYC85_018158	2	--	GO:0016021 integral component of membrane	GO:0005524 ATP binding	Q: Secondary metabolites biosynthesis, transport and catabolism	K05665	ko02010: ABC transporters	IPR003439: ABC transporter-like, ATP-binding domain;IPR003593: AAA+ ATPase domain;IPR011527: ABC transporter type 1, transmembrane domain;IPR017871: ABC transporter-like, conserved site;IPR027417: P-loop containing nucleoside triphosphate hydrolase;IPR036640: ABC transporter type 1, transmembrane domain superfamily;IPR044726: ABC transporter C family, six-transmembrane helical domain 2;IPR044746:…	Plasma membrane	--
A0A7J7H233	Vacuolar proton pump subunit B OS=Camellia sinensis OX=4442 GN=HYC85_017261 PE=3 SV=1	HYC85_017261	1	GO:0046034 ATP metabolic process	GO:0033180 proton-transporting V-type ATPase, V1 domain	GO:0005524 ATP binding;GO:0046961 proton-transporting ATPase activity, rotational mechanism	C: Energy production and conversion	K02147	ko00190: Oxidative phosphorylation;ko01100: Metabolic pathways;ko04145: Phagosome	IPR000194: ATPase, F1/V1/A1 complex, alpha/beta subunit, nucleotide-binding domain;IPR004100: ATPase, F1/V1/A1 complex, alpha/beta subunit, N-terminal domain;IPR005723: ATPase, V1 complex, subunit B;IPR020003: ATPase, alpha/beta subunit, nucleotide-binding domain, active site;IPR022879: V-type ATP synthase regulatory subunit B/beta;IPR027417: P-loop containing nucleoside triphosphate hydrolase	Cytoskeleton	--
A0A7J7G2P3	MBD domain-containing protein OS=Camellia sinensis OX=4442 GN=HYC85_026071 PE=4 SV=1	HYC85_026071	2	--	GO:0005634 nucleus	GO:0003677 DNA binding	--	K02213	--	IPR001739: Methyl-CpG DNA binding;IPR016177: DNA-binding domain superfamily	Nucleus	--
A0A4S4EEC5	4-hydroxy-3-methylbut-2-en-1-yl diphosphate synthase (Ferredoxin), chloroplastic OS=Camellia sinensis var. sinensis OX=542762 GN=TEA_009364 PE=3 SV=1	TEA_009364	5	GO:0016114 terpenoid biosynthetic process	--	GO:0005506 iron ion binding;GO:0046429 4-hydroxy-3-methylbut-2-en-1-yl diphosphate synthase activity	--	K03526	ko00900: Terpenoid backbone biosynthesis;ko01100: Metabolic pathways;ko01110: Biosynthesis of secondary metabolites	IPR004588: 4-hydroxy-3-methylbut-2-en-1-yl diphosphate synthase, bacterial-type;IPR011005: Dihydropteroate synthase-like;IPR017178: 4-hydroxy-3-methylbut-2-en-1-yl diphosphate synthase, atypical;IPR045854: Nitrite and sulphite reductase 4Fe-4S domain-like superfamily	chloroplast	--
A0A494WL10	Alcohol dehydrogenase 5 OS=Camellia sinensis OX=4442 PE=2 SV=1	--	6	--	--	GO:0016628 oxidoreductase activity, acting on the CH-CH group of donors, NAD or NADP as acceptor	R: General function prediction only	K19825	--	IPR011032: GroES-like superfamily;IPR013149: Alcohol dehydrogenase-like, C-terminal;IPR020843: Polyketide synthase, enoylreductase domain;IPR036291: NAD(P)-binding domain superfamily;IPR041694: Oxidoreductase, N-terminal domain	Cytoplasm	--
A0A4S4DXQ8	Catalase OS=Camellia sinensis var. sinensis OX=542762 GN=TEA_019014 PE=3 SV=1	TEA_019014	5	GO:0042744 hydrogen peroxide catabolic process;GO:0006979 response to oxidative stress	--	GO:0046872 metal ion binding;GO:0020037 heme binding;GO:0004096 catalase activity	P: Inorganic ion transport and metabolism	K03781	ko00380: Tryptophan metabolism;ko00630: Glyoxylate and dicarboxylate metabolism;ko01100: Metabolic pathways;ko01110: Biosynthesis of secondary metabolites;ko01200: Carbon metabolism;ko04016: MAPK signaling pathway - plant;ko04146: Peroxisome	IPR002226: Catalase haem-binding site;IPR011614: Catalase core domain;IPR014810: Fcf2 pre-rRNA processing, C-terminal;IPR018028: Catalase, mono-functional, haem-containing;IPR020835: Catalase superfamily;IPR024708: Catalase active site	chloroplast	--
A0A4S4E2V0	Protein TolB OS=Camellia sinensis var. sinensis OX=542762 GN=TEA_013886 PE=4 SV=1	TEA_013886	7	--	--	--	--	--	--	IPR011042: Six-bladed beta-propeller, TolB-like;IPR011659: WD40-like beta propeller	vacuolar membrane	CS pos: 25-26. SWA-AD. Pr: 0.9414
A0A7J7H6C1	Aspartic proteinase OS=Camellia sinensis OX=4442 GN=HYC85_014489 PE=3 SV=1	HYC85_014489	3	GO:0006508 proteolysis;GO:0006629 lipid metabolic process	--	GO:0004190 aspartic-type endopeptidase activity	O: Posttranslational modification, protein turnover, chaperones	K08245	--	IPR001461: Aspartic peptidase A1 family;IPR001969: Aspartic peptidase, active site;IPR007856: Saposin-like type B, region 1;IPR008138: Saposin B type, region 2;IPR008139: Saposin B type domain;IPR011001: Saposin-like;IPR021109: Aspartic peptidase domain superfamily;IPR033121: Peptidase family A1 domain;IPR033869: Phytepsin	chloroplast	CS pos: 24-25. SFS-AS. Pr: 0.6519
A0A481ZG76	Ribulose bisphosphate carboxylase large chain (Fragment) OS=Camellia sinensis var. lasiocalyx OX=2320849 GN=rbcL PE=3 SV=1	rbcL	7	GO:0009853 photorespiration;GO:0019253 reductive pentose-phosphate cycle	GO:0009507 chloroplast	GO:0000287 magnesium ion binding;GO:0004497 monooxygenase activity;GO:0016984 ribulose-bisphosphate carboxylase activity	--	K01601	ko00630: Glyoxylate and dicarboxylate metabolism;ko00710: Carbon fixation in photosynthetic organisms;ko01100: Metabolic pathways;ko01110: Biosynthesis of secondary metabolites;ko01200: Carbon metabolism	IPR000685: Ribulose bisphosphate carboxylase, large subunit, C-terminal;IPR017443: Ribulose bisphosphate carboxylase, large subunit, ferrodoxin-like N-terminal;IPR020878: Ribulose bisphosphate carboxylase, large chain, active site;IPR036376: Ribulose bisphosphate carboxylase, large subunit, C-terminal domain superfamily;IPR036422: RuBisCO large subunit, N-terminal domain superfamily	Cytoplasm	--
A0A0G2RIE9	UDP-glucose glycoprotein glucosyltransferase OS=Camellia sinensis OX=4442 GN=UGGT PE=2 SV=1	UGGT	1	GO:0006486 protein glycosylation	GO:0005788 endoplasmic reticulum lumen	GO:0003980 UDP-glucose:glycoprotein glucosyltransferase activity	G: Carbohydrate transport and metabolism	K11718	ko04141: Protein processing in endoplasmic reticulum	IPR009448: UDP-glucose:Glycoprotein Glucosyltransferase;IPR029044: Nucleotide-diphospho-sugar transferases;IPR040497: Glucosyltransferase 24, catalytic domain;IPR040525: UDP-glucose:glycoprotein glucosyltransferase, thioredoxin-like domain 4;IPR040692: UGGT, thioredoxin-like domain 3;IPR040693: UGGT, thioredoxin-like domain 1;IPR040694: UGGT, thioredoxin-like domain 2	Plasma membrane	CS pos: 30-31. VES-RR. Pr: 0.2339
V5RBK6	Aspartic proteinase OS=Camellia sinensis OX=4442 GN=APs PE=2 SV=1	APs	6	GO:0006508 proteolysis;GO:0006629 lipid metabolic process	--	GO:0004190 aspartic-type endopeptidase activity	O: Posttranslational modification, protein turnover, chaperones	K08245	--	IPR001461: Aspartic peptidase A1 family;IPR001969: Aspartic peptidase, active site;IPR007856: Saposin-like type B, region 1;IPR008138: Saposin B type, region 2;IPR008139: Saposin B type domain;IPR011001: Saposin-like;IPR021109: Aspartic peptidase domain superfamily;IPR033121: Peptidase family A1 domain;IPR033869: Phytepsin	chloroplast	CS pos: 24-25. SFS-AS. Pr: 0.6171
A0A4V3WP13	Pyruvate dehydrogenase E1 component subunit alpha OS=Camellia sinensis var. sinensis OX=542762 GN=TEA_016401 PE=4 SV=1	TEA_016401	1	GO:0006096 glycolytic process;GO:0006086 acetyl-CoA biosynthetic process from pyruvate	GO:0043231 intracellular membrane-bounded organelle	GO:0004739 pyruvate dehydrogenase (acetyl-transferring) activity	C: Energy production and conversion	K00161	ko00010: Glycolysis / Gluconeogenesis;ko00020: Citrate cycle (TCA cycle);ko00620: Pyruvate metabolism;ko01100: Metabolic pathways;ko01110: Biosynthesis of secondary metabolites;ko01200: Carbon metabolism	IPR001017: Dehydrogenase, E1 component;IPR017597: Pyruvate dehydrogenase (acetyl-transferring) E1 component, alpha subunit, subgroup y;IPR029061: Thiamin diphosphate-binding fold	Mitochondrion	--
A0A7J7GPU4	Chlorophyll a-b binding protein, chloroplastic OS=Camellia sinensis OX=4442 GN=HYC85_019877 PE=3 SV=1	HYC85_019877	2	GO:0009765 photosynthesis, light harvesting	GO:0009535 chloroplast thylakoid membrane;GO:0009523 photosystem II;GO:0009522 photosystem I	GO:0016168 chlorophyll binding	--	K08916	ko00196: Photosynthesis - antenna proteins;ko01100: Metabolic pathways	IPR022796: Chlorophyll A-B binding protein	chloroplast	--
A0A7J7HCV5	30S ribosomal protein S1, chloroplastic OS=Camellia sinensis OX=4442 GN=HYC85_012775 PE=4 SV=1	HYC85_012775	9	GO:0006412 translation	--	GO:0003676 nucleic acid binding	--	K02945	ko03010: Ribosome	IPR003029: S1 domain;IPR012340: Nucleic acid-binding, OB-fold;IPR022967: RNA-binding domain, S1	Mitochondrion	--
A0A7J7GZ66	Mitochondrial-processing peptidase subunit alpha OS=Camellia sinensis OX=4442 GN=HYC85_015885 PE=3 SV=1	HYC85_015885	7	GO:0006627 protein processing involved in protein targeting to mitochondrion	GO:0005743 mitochondrial inner membrane;GO:0005759 mitochondrial matrix	GO:0046872 metal ion binding;GO:0004222 metalloendopeptidase activity	O: Posttranslational modification, protein turnover, chaperones	K01412	--	IPR001431: Peptidase M16, zinc-binding site;IPR007863: Peptidase M16, C-terminal;IPR011249: Metalloenzyme, LuxS/M16 peptidase-like;IPR011765: Peptidase M16, N-terminal	Cytoplasm	--
A0A4V3WLD0	Adenylosuccinate synthetase, chloroplastic OS=Camellia sinensis var. sinensis OX=542762 GN=PURA PE=3 SV=1	PURA	10	GO:0044208 'de novo' AMP biosynthetic process	GO:0009507 chloroplast	GO:0000287 magnesium ion binding;GO:0005525 GTP binding;GO:0004019 adenylosuccinate synthase activity	F: Nucleotide transport and metabolism	K01939	ko00230: Purine metabolism;ko00250: Alanine, aspartate and glutamate metabolism;ko01100: Metabolic pathways;ko01232: Nucleotide metabolism;ko01240: Biosynthesis of cofactors	IPR001114: Adenylosuccinate synthetase;IPR018220: Adenylosuccinate synthase, GTP-binding site;IPR027417: P-loop containing nucleoside triphosphate hydrolase;IPR033128: Adenylosuccinate synthase, active site;IPR042109: Adenylosuccinate synthetase, domain 1;IPR042110: Adenylosuccinate synthetase, domain 2;IPR042111: Adenylosuccinate synthetase, domain 3	chloroplast	--
A0A7J7GAT4	Biotin carboxylase OS=Camellia sinensis OX=4442 GN=HYC85_025356 PE=4 SV=1	HYC85_025356	1	--	GO:0016021 integral component of membrane	GO:0046872 metal ion binding;GO:0005524 ATP binding;GO:0016874 ligase activity	E: Amino acid transport and metabolism;I: Lipid transport and metabolism	K01961	ko00061: Fatty acid biosynthesis;ko00620: Pyruvate metabolism;ko00640: Propanoate metabolism;ko01100: Metabolic pathways;ko01110: Biosynthesis of secondary metabolites;ko01200: Carbon metabolism;ko01212: Fatty acid metabolism	IPR005479: Carbamoyl-phosphate synthetase large subunit-like, ATP-binding domain;IPR005481: Biotin carboxylase-like, N-terminal domain;IPR005482: Biotin carboxylase, C-terminal;IPR011054: Rudiment single hybrid motif;IPR011761: ATP-grasp fold;IPR011764: Biotin carboxylation domain;IPR016185: Pre-ATP-grasp domain superfamily	chloroplast	--
A0A4S4EG03	Oligopeptidase A OS=Camellia sinensis var. sinensis OX=542762 GN=TEA_016921 PE=3 SV=1	TEA_016921	4	GO:0006508 proteolysis	--	GO:0046872 metal ion binding;GO:0004222 metalloendopeptidase activity	O: Posttranslational modification, protein turnover, chaperones	K01414	--	IPR001567: Peptidase M3A/M3B catalytic domain;IPR034005: Peptidyl-dipeptidase DCP;IPR045666: Oligopeptidase A, N-terminal domain	chloroplast	--
A0A4S4EJ61	CCT-beta OS=Camellia sinensis var. sinensis OX=542762 GN=TEA_014454 PE=3 SV=1	TEA_014454	1	--	GO:0005832 chaperonin-containing T-complex	GO:0005524 ATP binding;GO:0051082 unfolded protein binding;GO:0016887 ATPase activity	O: Posttranslational modification, protein turnover, chaperones	K09494	--	IPR002194: Chaperonin TCP-1, conserved site;IPR002423: Chaperonin Cpn60/GroEL/TCP-1 family;IPR012716: T-complex protein 1, beta subunit;IPR017998: Chaperone tailless complex polypeptide 1 (TCP-1);IPR027409: GroEL-like apical domain superfamily;IPR027410: TCP-1-like chaperonin intermediate domain superfamily;IPR027413: GroEL-like equatorial domain superfamily	chloroplast	--
A0A7J7FRP5	ABC transporter F family member 1 OS=Camellia sinensis OX=4442 GN=HYC85_031886 PE=4 SV=1	HYC85_031886	1	--	--	GO:0005524 ATP binding	R: General function prediction only	K06185	--	IPR003439: ABC transporter-like, ATP-binding domain;IPR003593: AAA+ ATPase domain;IPR017871: ABC transporter-like, conserved site;IPR027417: P-loop containing nucleoside triphosphate hydrolase;IPR032781: ABC-transporter extension domain	chloroplast	--
A0A4S4DN81	Enhancer of mRNA-decapping protein 4-like OS=Camellia sinensis var. sinensis OX=542762 GN=TEA_004727 PE=4 SV=1	TEA_004727	4	GO:0031087 deadenylation-independent decapping of nuclear-transcribed mRNA	GO:0005737 cytoplasm	--	R: General function prediction only	K12616	ko03018: RNA degradation	IPR015943: WD40/YVTN repeat-like-containing domain superfamily;IPR032401: Enhancer of mRNA-decapping protein 4, WD40 repeat region;IPR036322: WD40-repeat-containing domain superfamily;IPR044938: Enhancer of mRNA-decapping protein 4, conserved C-terminal domain	chloroplast	--
A0A4S4DII7	Clu domain-containing protein OS=Camellia sinensis var. sinensis OX=542762 GN=TEA_020743 PE=4 SV=1	TEA_020743	8	GO:0006996 organelle organization	GO:0005737 cytoplasm	--	R: General function prediction only	K03255	--	IPR011990: Tetratricopeptide-like helical domain superfamily;IPR025697: CLU domain;IPR033646: CLU central domain	Nucleus	--
A0A7J7H239	Adenylate kinase OS=Camellia sinensis OX=4442 GN=HYC85_016112 PE=3 SV=1	HYC85_016112	8	GO:0016310 phosphorylation	--	GO:0005524 ATP binding;GO:0004017 adenylate kinase activity	F: Nucleotide transport and metabolism	K00939	ko00230: Purine metabolism;ko00730: Thiamine metabolism;ko01100: Metabolic pathways;ko01110: Biosynthesis of secondary metabolites;ko01232: Nucleotide metabolism;ko01240: Biosynthesis of cofactors	IPR000850: Adenylate kinase/UMP-CMP kinase;IPR006259: Adenylate kinase subfamily;IPR018962: Domain of unknown function DUF1995;IPR027417: P-loop containing nucleoside triphosphate hydrolase;IPR033690: Adenylate kinase, conserved site	Cytoplasm	--
A0A7J7HS67	Peptidase_S9 domain-containing protein OS=Camellia sinensis OX=4442 GN=HYC85_008569 PE=4 SV=1	HYC85_008569	1	GO:0006508 proteolysis	--	GO:0008236 serine-type peptidase activity	O: Posttranslational modification, protein turnover, chaperones	K01303	--	IPR001375: Peptidase S9, prolyl oligopeptidase, catalytic domain;IPR029058: Alpha/Beta hydrolase fold	chloroplast	--
A0A4S4D789	Tr-type G domain-containing protein OS=Camellia sinensis var. sinensis OX=542762 GN=TEA_022408 PE=3 SV=1	TEA_022408	10	--	--	GO:0005525 GTP binding;GO:0003924 GTPase activity;GO:0003743 translation initiation factor activity	J: Translation, ribosomal structure and biogenesis	K02519	--	IPR000178: Translation initiation factor IF-2, bacterial-like;IPR000795: Translational (tr)-type GTP-binding domain;IPR005225: Small GTP-binding protein domain;IPR006847: Translation initiation factor IF-2, N-terminal;IPR009000: Translation protein, beta-barrel domain superfamily;IPR023115: Translation initiation factor IF- 2, domain 3;IPR027417: P-loop containing nucleoside triphosphate hydrolas…	chloroplast	--
A0A7J7FQA1	Elongation factor Tu OS=Camellia sinensis OX=4442 GN=HYC85_031235 PE=3 SV=1	HYC85_031235	3	--	--	GO:0005525 GTP binding;GO:0003924 GTPase activity;GO:0003746 translation elongation factor activity	J: Translation, ribosomal structure and biogenesis	K02358	ko04626: Plant-pathogen interaction	IPR000795: Translational (tr)-type GTP-binding domain;IPR004160: Translation elongation factor EFTu/EF1A, C-terminal;IPR004161: Translation elongation factor EFTu-like, domain 2;IPR004541: Translation elongation factor EFTu/EF1A, bacterial/organelle;IPR005225: Small GTP-binding protein domain;IPR009000: Translation protein, beta-barrel domain superfamily;IPR009001: Translation elongation factor E…	Mitochondrion	--
A0A4S4DY23	PEROXIDASE_4 domain-containing protein OS=Camellia sinensis var. sinensis OX=542762 GN=TEA_011091 PE=3 SV=1	TEA_011091	7	GO:0034599 cellular response to oxidative stress	GO:0016021 integral component of membrane	GO:0020037 heme binding;GO:0016688 L-ascorbate peroxidase activity	--	K00434	ko00053: Ascorbate and aldarate metabolism;ko00480: Glutathione metabolism;ko01100: Metabolic pathways	IPR002016: Haem peroxidase;IPR002207: Class I peroxidase;IPR010255: Haem peroxidase superfamily;IPR019793: Peroxidases heam-ligand binding site	chloroplast	--
A0A7J7HIB9	Ferredoxin--nitrite reductase, chloroplastic OS=Camellia sinensis OX=4442 GN=HYC85_009682 PE=3 SV=1	HYC85_009682	3	--	--	GO:0051536 iron-sulfur cluster binding;GO:0016491 oxidoreductase activity;GO:0020037 heme binding	P: Inorganic ion transport and metabolism	K00366	ko00910: Nitrogen metabolism;ko01100: Metabolic pathways	IPR005117: Nitrite/Sulfite reductase ferredoxin-like domain;IPR006066: Nitrite/sulphite reductase iron-sulphur/sirohaem-binding site;IPR006067: Nitrite/sulphite reductase 4Fe-4S domain;IPR036136: Nitrite/Sulfite reductase ferredoxin-like domain superfamily;IPR045854: Nitrite and sulphite reductase 4Fe-4S domain-like superfamily	chloroplast	--
A0A4S4CY30	Malate dehydrogenase OS=Camellia sinensis var. sinensis OX=542762 GN=TEA_024651 PE=3 SV=1	TEA_024651	1	GO:0006099 tricarboxylic acid cycle;GO:0006108 malate metabolic process	--	GO:0030060 L-malate dehydrogenase activity	C: Energy production and conversion	K00026	ko00020: Citrate cycle (TCA cycle);ko00270: Cysteine and methionine metabolism;ko00620: Pyruvate metabolism;ko00630: Glyoxylate and dicarboxylate metabolism;ko00710: Carbon fixation in photosynthetic organisms;ko01100: Metabolic pathways;ko01110: Biosynthesis of secondary metabolites;ko01200: Carbon metabolism	IPR001236: Lactate/malate dehydrogenase, N-terminal;IPR001252: Malate dehydrogenase, active site;IPR010097: Malate dehydrogenase, type 1;IPR015955: Lactate dehydrogenase/glycoside hydrolase, family 4, C-terminal;IPR022383: Lactate/malate dehydrogenase, C-terminal;IPR036291: NAD(P)-binding domain superfamily	chloroplast	--
A0A4S4E0B5	Glucose-6-phosphate isomerase OS=Camellia sinensis var. sinensis OX=542762 GN=TEA_027399 PE=3 SV=1	TEA_027399	3	GO:0006096 glycolytic process;GO:0006094 gluconeogenesis	--	GO:0097367 carbohydrate derivative binding;GO:0004347 glucose-6-phosphate isomerase activity	G: Carbohydrate transport and metabolism	K01810	ko00010: Glycolysis / Gluconeogenesis;ko00030: Pentose phosphate pathway;ko00500: Starch and sucrose metabolism;ko00520: Amino sugar and nucleotide sugar metabolism;ko01100: Metabolic pathways;ko01110: Biosynthesis of secondary metabolites;ko01200: Carbon metabolism;ko01250: Biosynthesis of nucleotide sugars	IPR001672: Phosphoglucose isomerase (PGI);IPR018189: Phosphoglucose isomerase, conserved site;IPR023096: Phosphoglucose isomerase, C-terminal;IPR035476: Phosphoglucose isomerase, SIS domain 1;IPR035482: Phosphoglucose isomerase, SIS domain 2;IPR046348: SIS domain superfamily	Cytoplasm	--
A0A4S4D137	S-adenosylmethionine synthase OS=Camellia sinensis var. sinensis OX=542762 GN=TEA_006058 PE=3 SV=1	TEA_006058	5	GO:0006730 one-carbon metabolic process;GO:0006556 S-adenosylmethionine biosynthetic process	GO:0005737 cytoplasm	GO:0046872 metal ion binding;GO:0005524 ATP binding;GO:0004478 methionine adenosyltransferase activity	H: Coenzyme transport and metabolism	K00789	ko00270: Cysteine and methionine metabolism;ko00999: Biosynthesis of various plant secondary metabolites;ko01100: Metabolic pathways;ko01110: Biosynthesis of secondary metabolites;ko01230: Biosynthesis of amino acids;ko01240: Biosynthesis of cofactors	IPR002133: S-adenosylmethionine synthetase;IPR022628: S-adenosylmethionine synthetase, N-terminal;IPR022629: S-adenosylmethionine synthetase, central domain;IPR022630: S-adenosylmethionine synthetase, C-terminal;IPR022631: S-adenosylmethionine synthetase, conserved site;IPR022636: S-adenosylmethionine synthetase superfamily	Cytoskeleton	--
A0A7J7HY23	Mitochondrial-processing peptidase subunit beta, mitochondrial OS=Camellia sinensis OX=4442 GN=HYC85_004774 PE=3 SV=1	HYC85_004774	4	GO:0006508 proteolysis	--	GO:0046872 metal ion binding;GO:0004222 metalloendopeptidase activity	O: Posttranslational modification, protein turnover, chaperones	K17732	--	IPR001431: Peptidase M16, zinc-binding site;IPR007863: Peptidase M16, C-terminal;IPR011249: Metalloenzyme, LuxS/M16 peptidase-like;IPR011765: Peptidase M16, N-terminal	Mitochondrion	--
A0A4S4EB41	14_3_3 domain-containing protein OS=Camellia sinensis var. sinensis OX=542762 GN=TEA_018024 PE=3 SV=1	TEA_018024	4	--	--	--	S: Function unknown	K06630	--	IPR000308: 14-3-3 protein;IPR000408: Regulator of chromosome condensation, RCC1;IPR009091: Regulator of chromosome condensation 1/beta-lactamase-inhibitor protein II;IPR023409: 14-3-3 protein, conserved site;IPR023410: 14-3-3 domain;IPR036815: 14-3-3 domain superfamily	Cytoplasm	--
A0A7J7H9V6	Proteasome activator subunit 4 OS=Camellia sinensis OX=4442 GN=HYC85_011622 PE=3 SV=1	HYC85_011622	1	GO:0006281 DNA repair	GO:0016021 integral component of membrane	GO:0070577 lysine-acetylated histone binding;GO:0016504 peptidase activator activity;GO:0070628 proteasome binding	S: Function unknown	K06699	ko03050: Proteasome	IPR016024: Armadillo-type fold;IPR021843: Proteasome activator complex subunit 4 C-terminal domain;IPR032430: Proteasome activator Blm10, mid region	Nucleus	--
A0A4S4ETK4	20 kDa chaperonin, chloroplastic-like OS=Camellia sinensis var. sinensis OX=542762 GN=TEA_022700 PE=3 SV=1	TEA_022700	9	GO:1901671 positive regulation of superoxide dismutase activity	--	GO:0005524 ATP binding;GO:0046914 transition metal ion binding	O: Posttranslational modification, protein turnover, chaperones	K04078	--	IPR011032: GroES-like superfamily;IPR017416: Chaperonin Cpn20;IPR018369: Chaperonin GroES, conserved site;IPR020818: GroES chaperonin family;IPR037124: GroES chaperonin superfamily	chloroplast	--
A0A7J7HB36	Glucose-1-phosphate adenylyltransferase OS=Camellia sinensis OX=4442 GN=HYC85_014995 PE=3 SV=1	HYC85_014995	7	GO:0005978 glycogen biosynthetic process;GO:0019252 starch biosynthetic process	GO:0009507 chloroplast	GO:0005524 ATP binding;GO:0008878 glucose-1-phosphate adenylyltransferase activity	M: Cell wall/membrane/envelope biogenesis	K00975	ko00500: Starch and sucrose metabolism;ko00520: Amino sugar and nucleotide sugar metabolism;ko01100: Metabolic pathways;ko01110: Biosynthesis of secondary metabolites;ko01250: Biosynthesis of nucleotide sugars	IPR005835: Nucleotidyl transferase domain;IPR005836: ADP-glucose pyrophosphorylase, conserved site;IPR011004: Trimeric LpxA-like superfamily;IPR011831: Glucose-1-phosphate adenylyltransferase;IPR029044: Nucleotide-diphospho-sugar transferases	chloroplast	--
A0A4S4EYL4	Methionine--tRNA ligase OS=Camellia sinensis var. sinensis OX=542762 GN=TEA_023592 PE=3 SV=1	TEA_023592	10	GO:0009791 post-embryonic development;GO:0048608 reproductive structure development;GO:0006431 methionyl-tRNA aminoacylation	GO:0005737 cytoplasm	GO:0005524 ATP binding;GO:0000049 tRNA binding;GO:0004825 methionine-tRNA ligase activity	J: Translation, ribosomal structure and biogenesis	K01874	ko00450: Selenocompound metabolism;ko00970: Aminoacyl-tRNA biosynthesis;ko01100: Metabolic pathways	IPR001412: Aminoacyl-tRNA synthetase, class I, conserved site;IPR002547: tRNA-binding domain;IPR009080: Aminoacyl-tRNA synthetase, class Ia, anticodon-binding;IPR012340: Nucleic acid-binding, OB-fold;IPR014729: Rossmann-like alpha/beta/alpha sandwich fold;IPR014758: Methionyl-tRNA synthetase;IPR015413: Methionyl/Leucyl tRNA synthetase;IPR029038: Methionyl-tRNA synthetase, Zn-domain;IPR033911: Met…	Plasma membrane	--
A0A7J7GP49	Guanosine nucleotide diphosphate dissociation inhibitor OS=Camellia sinensis OX=4442 GN=HYC85_019889 PE=3 SV=1	HYC85_019889	10	GO:0015031 protein transport;GO:0007264 small GTPase mediated signal transduction	--	GO:0005093 Rab GDP-dissociation inhibitor activity	O: Posttranslational modification, protein turnover, chaperones	K17255	--	IPR000806: Rab GDI protein;IPR018203: GDP dissociation inhibitor;IPR036188: FAD/NAD(P)-binding domain superfamily	Cytoplasm	--
A0A075TLG3	Cytochrome f OS=Camellia sinensis var. dehungensis OX=1523627 GN=petA PE=3 SV=1	petA	2	GO:0015979 photosynthesis	GO:0009507 chloroplast;GO:0031361 integral component of thylakoid membrane	GO:0005506 iron ion binding;GO:0009055 electron transfer activity;GO:0020037 heme binding	--	K02634	ko00195: Photosynthesis;ko01100: Metabolic pathways	IPR002325: Cytochrome f;IPR011054: Rudiment single hybrid motif;IPR024058: Cytochrome f transmembrane anchor;IPR024094: Cytochrome f large domain;IPR036826: Cytochrome f large domain superfamily	chloroplast	--
E0X6S3	Malate dehydrogenase OS=Camellia sinensis OX=4442 PE=2 SV=1	--	1	GO:0006099 tricarboxylic acid cycle;GO:0006108 malate metabolic process	--	GO:0030060 L-malate dehydrogenase activity	C: Energy production and conversion	K00025	ko00020: Citrate cycle (TCA cycle);ko00270: Cysteine and methionine metabolism;ko00620: Pyruvate metabolism;ko00630: Glyoxylate and dicarboxylate metabolism;ko00710: Carbon fixation in photosynthetic organisms;ko01100: Metabolic pathways;ko01110: Biosynthesis of secondary metabolites;ko01200: Carbon metabolism	IPR001236: Lactate/malate dehydrogenase, N-terminal;IPR001252: Malate dehydrogenase, active site;IPR001557: L-lactate/malate dehydrogenase;IPR010945: Malate dehydrogenase, type 2;IPR011274: Malate dehydrogenase, NAD-dependent, cytosolic;IPR015955: Lactate dehydrogenase/glycoside hydrolase, family 4, C-terminal;IPR022383: Lactate/malate dehydrogenase, C-terminal;IPR036291: NAD(P)-binding domain su…	Cytoplasm	--
A0A7J7FTH2	Alanine transaminase OS=Camellia sinensis OX=4442 GN=HYC85_027836 PE=3 SV=1	HYC85_027836	1	GO:1901566 organonitrogen compound biosynthetic process;GO:0042853 L-alanine catabolic process	--	GO:0030170 pyridoxal phosphate binding;GO:0008483 transaminase activity	E: Amino acid transport and metabolism	K00814	ko00220: Arginine biosynthesis;ko00250: Alanine, aspartate and glutamate metabolism;ko00710: Carbon fixation in photosynthetic organisms;ko01100: Metabolic pathways;ko01200: Carbon metabolism;ko01210: 2-Oxocarboxylic acid metabolism;ko01230: Biosynthesis of amino acids	IPR004839: Aminotransferase, class I/classII;IPR015421: Pyridoxal phosphate-dependent transferase, major domain;IPR015422: Pyridoxal phosphate-dependent transferase, small domain;IPR015424: Pyridoxal phosphate-dependent transferase	Endoplasmic reticulum	--
A0A4S4DC84	Ribos_L4_asso_C domain-containing protein OS=Camellia sinensis var. sinensis OX=542762 GN=TEA_023012 PE=3 SV=1	TEA_023012	5	GO:0006412 translation	GO:0005840 ribosome	GO:0003735 structural constituent of ribosome	A: RNA processing and modification	K02930	ko03010: Ribosome	IPR002136: Ribosomal protein L4/L1e;IPR013000: Ribosomal protein L4/L1e, eukaryotic/archaeal, conserved site;IPR023574: Ribosomal protein L4 domain superfamily;IPR025755: 60S ribosomal protein L4, C-terminal domain	chloroplast	--
A0A7J7GMQ0	Pyruvate kinase OS=Camellia sinensis OX=4442 GN=HYC85_021835 PE=3 SV=1	HYC85_021835	1	--	--	GO:0000287 magnesium ion binding;GO:0005524 ATP binding;GO:0016301 kinase activity;GO:0030955 potassium ion binding;GO:0004743 pyruvate kinase activity	G: Carbohydrate transport and metabolism	K00873	ko00010: Glycolysis / Gluconeogenesis;ko00620: Pyruvate metabolism;ko01100: Metabolic pathways;ko01110: Biosynthesis of secondary metabolites;ko01200: Carbon metabolism;ko01230: Biosynthesis of amino acids	IPR001697: Pyruvate kinase;IPR011037: Pyruvate kinase-like, insert domain superfamily;IPR015793: Pyruvate kinase, barrel;IPR015795: Pyruvate kinase, C-terminal;IPR015806: Pyruvate kinase, insert domain superfamily;IPR015813: Pyruvate/Phosphoenolpyruvate kinase-like domain superfamily;IPR036918: Pyruvate kinase, C-terminal domain superfamily;IPR040442: Pyruvate kinase-like domain superfamily	Cytoplasm	--
A0A7J7GEU6	Phosphoglucomutase (alpha-D-glucose-1,6-bisphosphate-dependent) OS=Camellia sinensis OX=4442 GN=HYC85_023509 PE=3 SV=1	HYC85_023509	4	GO:0006006 glucose metabolic process	--	GO:0000287 magnesium ion binding;GO:0004614 phosphoglucomutase activity	G: Carbohydrate transport and metabolism	K01835	ko00010: Glycolysis / Gluconeogenesis;ko00030: Pentose phosphate pathway;ko00052: Galactose metabolism;ko00230: Purine metabolism;ko00500: Starch and sucrose metabolism;ko00520: Amino sugar and nucleotide sugar metabolism;ko01100: Metabolic pathways;ko01110: Biosynthesis of secondary metabolites;ko01250: Biosynthesis of nucleotide sugars	IPR005841: Alpha-D-phosphohexomutase superfamily;IPR005843: Alpha-D-phosphohexomutase, C-terminal;IPR005844: Alpha-D-phosphohexomutase, alpha/beta/alpha domain I;IPR005845: Alpha-D-phosphohexomutase, alpha/beta/alpha domain II;IPR005846: Alpha-D-phosphohexomutase, alpha/beta/alpha domain III;IPR016055: Alpha-D-phosphohexomutase, alpha/beta/alpha I/II/III;IPR016066: Alpha-D-phosphohexomutase, cons…	Cytoplasm	--
A0A145XVJ4	Glutamate decarboxylase OS=Camellia sinensis OX=4442 GN=GAD1 PE=2 SV=1	GAD1	1	GO:0006536 glutamate metabolic process	--	GO:0030170 pyridoxal phosphate binding;GO:0004351 glutamate decarboxylase activity	E: Amino acid transport and metabolism	K01580	ko00250: Alanine, aspartate and glutamate metabolism;ko00410: beta-Alanine metabolism;ko00430: Taurine and hypotaurine metabolism;ko00650: Butanoate metabolism;ko01100: Metabolic pathways;ko01110: Biosynthesis of secondary metabolites	IPR002129: Pyridoxal phosphate-dependent decarboxylase;IPR010107: Glutamate decarboxylase;IPR015421: Pyridoxal phosphate-dependent transferase, major domain;IPR015424: Pyridoxal phosphate-dependent transferase	chloroplast	--
A0A3G3IRG6	Lipoxygenase OS=Camellia sinensis OX=4442 PE=2 SV=1	--	8	GO:0006633 fatty acid biosynthetic process;GO:0031408 oxylipin biosynthetic process	--	GO:0046872 metal ion binding;GO:0016702 oxidoreductase activity, acting on single donors with incorporation of molecular oxygen, incorporation of two atoms of oxygen	--	K00454	ko00591: Linoleic acid metabolism;ko00592: alpha-Linolenic acid metabolism;ko01100: Metabolic pathways;ko01110: Biosynthesis of secondary metabolites	IPR001024: PLAT/LH2 domain;IPR001246: Lipoxygenase, plant;IPR013819: Lipoxygenase, C-terminal;IPR020834: Lipoxygenase, conserved site;IPR027433: Lipoxygenase, domain 3;IPR036226: Lipoxigenase, C-terminal domain superfamily;IPR036392: PLAT/LH2 domain superfamily;IPR042057: Plant lipoxygenase, PLAT/LH2 domain	chloroplast	--
A0A7J7HZ14	Glutamine--tRNA ligase OS=Camellia sinensis OX=4442 GN=HYC85_005277 PE=3 SV=1	HYC85_005277	7	GO:0009791 post-embryonic development;GO:0048608 reproductive structure development;GO:0006425 glutaminyl-tRNA aminoacylation	GO:0005737 cytoplasm	GO:0005524 ATP binding;GO:0004819 glutamine-tRNA ligase activity	J: Translation, ribosomal structure and biogenesis	K01886	ko00970: Aminoacyl-tRNA biosynthesis;ko01100: Metabolic pathways	IPR000924: Glutamyl/glutaminyl-tRNA synthetase;IPR001412: Aminoacyl-tRNA synthetase, class I, conserved site;IPR004514: Glutamine-tRNA synthetase;IPR007638: Glutaminyl-tRNA synthetase, class Ib, non-specific RNA-binding domain 2;IPR007639: Glutaminyl-tRNA synthetase, class Ib, non-specific RNA-binding domain, N-terminal;IPR011035: Ribosomal protein L25/Gln-tRNA synthetase, anti-codon-binding doma…	Cytoplasm	--
A0A4S4DR33	Valine--tRNA ligase OS=Camellia sinensis var. sinensis OX=542762 GN=TEA_029574 PE=3 SV=1	TEA_029574	8	GO:0009791 post-embryonic development;GO:0048608 reproductive structure development;GO:0006438 valyl-tRNA aminoacylation	--	GO:0005524 ATP binding;GO:0002161 aminoacyl-tRNA editing activity;GO:0004832 valine-tRNA ligase activity	J: Translation, ribosomal structure and biogenesis	K01873	ko00970: Aminoacyl-tRNA biosynthesis	IPR001412: Aminoacyl-tRNA synthetase, class I, conserved site;IPR002300: Aminoacyl-tRNA synthetase, class Ia;IPR002303: Valine-tRNA ligase;IPR009008: Valyl/Leucyl/Isoleucyl-tRNA synthetase, editing domain;IPR009080: Aminoacyl-tRNA synthetase, class Ia, anticodon-binding;IPR013155: Methionyl/Valyl/Leucyl/Isoleucyl-tRNA synthetase, anticodon-binding;IPR014729: Rossmann-like alpha/beta/alpha sandwic…	Cytoplasm	--
A0A7J7G3U8	Arginine--tRNA ligase OS=Camellia sinensis OX=4442 GN=HYC85_026316 PE=3 SV=1	HYC85_026316	1	GO:0006420 arginyl-tRNA aminoacylation;GO:0009791 post-embryonic development;GO:0048608 reproductive structure development	GO:0005737 cytoplasm	GO:0005524 ATP binding;GO:0004814 arginine-tRNA ligase activity	J: Translation, ribosomal structure and biogenesis	K01887	ko00970: Aminoacyl-tRNA biosynthesis	IPR001278: Arginine-tRNA ligase;IPR001412: Aminoacyl-tRNA synthetase, class I, conserved site;IPR005148: Arginyl tRNA synthetase N-terminal domain;IPR008909: DALR anticodon binding;IPR009080: Aminoacyl-tRNA synthetase, class Ia, anticodon-binding;IPR014729: Rossmann-like alpha/beta/alpha sandwich fold;IPR035684: Arginyl-tRNA synthetase, catalytic core domain;IPR036695: Arginyl tRNA synthetase N-t…	Mitochondrion	--
A0A4S4DU21	Phosphoglycolate phosphatase OS=Camellia sinensis var. sinensis OX=542762 GN=TEA_014118 PE=4 SV=1	TEA_014118	2	--	--	GO:0016791 phosphatase activity	P: Inorganic ion transport and metabolism	K19269	ko00630: Glyoxylate and dicarboxylate metabolism;ko01100: Metabolic pathways;ko01110: Biosynthesis of secondary metabolites;ko01200: Carbon metabolism	IPR006349: 2-phosphoglycolate phosphatase, eukaryotic;IPR006357: HAD-superfamily hydrolase, subfamily IIA;IPR023214: HAD superfamily;IPR036412: HAD-like superfamily	chloroplast	--
A0A7J7HVF7	Xylose isomerase OS=Camellia sinensis OX=4442 GN=HYC85_003854 PE=3 SV=1	HYC85_003854	7	GO:0042732 D-xylose metabolic process	--	GO:0046872 metal ion binding;GO:0009045 xylose isomerase activity	--	K01805	ko00040: Pentose and glucuronate interconversions;ko00051: Fructose and mannose metabolism;ko01100: Metabolic pathways	IPR001998: Xylose isomerase;IPR036237: Xylose isomerase-like superfamily	Cytoplasm	CS pos: 21-22. VIA-AS. Pr: 0.5287
A0A4S4DTE3	NTP_transferase domain-containing protein OS=Camellia sinensis var. sinensis OX=542762 GN=TEA_000087 PE=3 SV=1	TEA_000087	8	GO:0005978 glycogen biosynthetic process	GO:0009507 chloroplast	GO:0005524 ATP binding;GO:0008878 glucose-1-phosphate adenylyltransferase activity	M: Cell wall/membrane/envelope biogenesis	K00975	ko00500: Starch and sucrose metabolism;ko00520: Amino sugar and nucleotide sugar metabolism;ko01100: Metabolic pathways;ko01110: Biosynthesis of secondary metabolites;ko01250: Biosynthesis of nucleotide sugars	IPR005835: Nucleotidyl transferase domain;IPR005836: ADP-glucose pyrophosphorylase, conserved site;IPR011004: Trimeric LpxA-like superfamily;IPR029044: Nucleotide-diphospho-sugar transferases	chloroplast	--
A0A4S4EFP6	AAA domain-containing protein OS=Camellia sinensis var. sinensis OX=542762 GN=TEA_023244 PE=3 SV=1	TEA_023244	1	GO:0030163 protein catabolic process	GO:0005634 nucleus;GO:0005737 cytoplasm;GO:0000502 proteasome complex	GO:0005524 ATP binding;GO:0016887 ATPase activity;GO:0036402 proteasome-activating ATPase activity	O: Posttranslational modification, protein turnover, chaperones	K03065	ko03050: Proteasome	IPR003593: AAA+ ATPase domain;IPR003959: ATPase, AAA-type, core;IPR003960: ATPase, AAA-type, conserved site;IPR005937: 26S proteasome regulatory subunit P45-like;IPR012340: Nucleic acid-binding, OB-fold;IPR027417: P-loop containing nucleoside triphosphate hydrolase;IPR032501: Proteasomal ATPase OB C-terminal domain;IPR041569: AAA ATPase, AAA+ lid domain	Cytoplasm	--
V9QM37	Galactokinase 1 OS=Camellia sinensis OX=4442 PE=2 SV=1	--	3	GO:0006012 galactose metabolic process	GO:0005737 cytoplasm	GO:0005524 ATP binding;GO:0004335 galactokinase activity	G: Carbohydrate transport and metabolism	K18674	ko00520: Amino sugar and nucleotide sugar metabolism;ko01100: Metabolic pathways;ko01250: Biosynthesis of nucleotide sugars	IPR000705: Galactokinase;IPR006203: GHMP kinase, ATP-binding, conserved site;IPR006204: GHMP kinase N-terminal domain;IPR006206: Mevalonate/galactokinase;IPR013750: GHMP kinase, C-terminal domain;IPR014721: Ribosomal protein S5 domain 2-type fold, subgroup;IPR019539: Galactokinase, N-terminal domain;IPR019741: Galactokinase, conserved site;IPR020568: Ribosomal protein S5 domain 2-type fold;IPR036…	chloroplast	--
A0A4V3WQ43	23 kDa subunit of oxygen evolving system of photosystem II OS=Camellia sinensis var. sinensis OX=542762 GN=TEA_012480 PE=3 SV=1	TEA_012480	8	GO:0015979 photosynthesis	GO:0009535 chloroplast thylakoid membrane;GO:0009654 photosystem II oxygen evolving complex;GO:0019898 extrinsic component of membrane	GO:0005509 calcium ion binding	--	K02717	ko00195: Photosynthesis;ko01100: Metabolic pathways	IPR002683: PsbP, C-terminal;IPR016123: Mog1/PsbP, alpha/beta/alpha sandwich	chloroplast	--
A0A7J7FS86	ADP/ATP translocase OS=Camellia sinensis OX=4442 GN=HYC85_032103 PE=3 SV=1	HYC85_032103	1	GO:0140021 mitochondrial ADP transmembrane transport;GO:1990544 mitochondrial ATP transmembrane transport	GO:0016021 integral component of membrane;GO:0005743 mitochondrial inner membrane	GO:0005471 ATP:ADP antiporter activity	C: Energy production and conversion	K05863	--	IPR002067: Mitochondrial carrier protein;IPR002113: ADP/ATP carrier protein, eukaryotic type;IPR018108: Mitochondrial substrate/solute carrier;IPR023395: Mitochondrial carrier domain superfamily	chloroplast	--
A0A4S4E7D7	Cation_ATPase_N domain-containing protein OS=Camellia sinensis var. sinensis OX=542762 GN=TEA_007178 PE=4 SV=1	TEA_007178	1	--	GO:0016021 integral component of membrane	GO:0005524 ATP binding;GO:0016887 ATPase activity	P: Inorganic ion transport and metabolism	K01535	ko00190: Oxidative phosphorylation;ko01100: Metabolic pathways	IPR001757: P-type ATPase;IPR004014: Cation-transporting P-type ATPase, N-terminal;IPR008250: P-type ATPase, A domain superfamily;IPR023214: HAD superfamily;IPR023298: P-type ATPase, transmembrane domain superfamily;IPR023299: P-type ATPase, cytoplasmic domain N;IPR036412: HAD-like superfamily	Plasma membrane	--
A0A4V6RYT8	DEAD-box ATP-dependent RNA helicase 30 OS=Camellia sinensis var. sinensis OX=542762 GN=TEA_020352 PE=3 SV=1	TEA_020352	1	--	--	GO:0005524 ATP binding;GO:0003676 nucleic acid binding;GO:0016787 hydrolase activity;GO:0003724 RNA helicase activity	A: RNA processing and modification	K12823	ko03040: Spliceosome	IPR000629: ATP-dependent RNA helicase DEAD-box, conserved site;IPR001650: Helicase, C-terminal;IPR011545: DEAD/DEAH box helicase domain;IPR014001: Helicase superfamily 1/2, ATP-binding domain;IPR014014: RNA helicase, DEAD-box type, Q motif;IPR027417: P-loop containing nucleoside triphosphate hydrolase	Cytoplasm	--
A0A7J7GNU5	Sucrose-phosphate synthase OS=Camellia sinensis OX=4442 GN=HYC85_019557 PE=3 SV=1	HYC85_019557	4	GO:0005986 sucrose biosynthetic process	--	GO:0016157 sucrose synthase activity;GO:0046524 sucrose-phosphate synthase activity	M: Cell wall/membrane/envelope biogenesis	K00696	ko00500: Starch and sucrose metabolism;ko01100: Metabolic pathways;ko01110: Biosynthesis of secondary metabolites	IPR000368: Sucrose synthase;IPR001296: Glycosyl transferase, family 1;IPR006380: Sucrose phosphatase-like domain;IPR012819: Sucrose-phosphate synthase, plant;IPR035659: Sucrose-phosphate synthase, C-terminal	Nucleus	--
A0A7J7IA14	T-complex protein 1 subunit zeta OS=Camellia sinensis OX=4442 GN=HYC85_002586 PE=3 SV=1	HYC85_002586	7	--	GO:0005737 cytoplasm	GO:0005524 ATP binding;GO:0051082 unfolded protein binding;GO:0016887 ATPase activity	O: Posttranslational modification, protein turnover, chaperones	K09498	--	IPR002194: Chaperonin TCP-1, conserved site;IPR002423: Chaperonin Cpn60/GroEL/TCP-1 family;IPR012722: T-complex protein 1, zeta subunit;IPR017998: Chaperone tailless complex polypeptide 1 (TCP-1);IPR027409: GroEL-like apical domain superfamily;IPR027410: TCP-1-like chaperonin intermediate domain superfamily;IPR027413: GroEL-like equatorial domain superfamily	Cytoplasm	--
A0A4S4ECQ6	Glucose-6-phosphate 1-dehydrogenase OS=Camellia sinensis var. sinensis OX=542762 GN=TEA_017320 PE=3 SV=1	TEA_017320	4	GO:0006006 glucose metabolic process;GO:0009051 pentose-phosphate shunt, oxidative branch	--	GO:0050661 NADP binding;GO:0004345 glucose-6-phosphate dehydrogenase activity	G: Carbohydrate transport and metabolism	K00036	ko00030: Pentose phosphate pathway;ko00480: Glutathione metabolism;ko01100: Metabolic pathways;ko01110: Biosynthesis of secondary metabolites;ko01200: Carbon metabolism	IPR001282: Glucose-6-phosphate dehydrogenase;IPR019796: Glucose-6-phosphate dehydrogenase, active site;IPR022674: Glucose-6-phosphate dehydrogenase, NAD-binding;IPR022675: Glucose-6-phosphate dehydrogenase, C-terminal;IPR036291: NAD(P)-binding domain superfamily	Cytoplasm	--
A0A7J7GLI9	Lactoylglutathione lyase OS=Camellia sinensis OX=4442 GN=HYC85_021395 PE=3 SV=1	HYC85_021395	3	--	--	GO:0046872 metal ion binding;GO:0004462 lactoylglutathione lyase activity	G: Carbohydrate transport and metabolism	K01759	ko00620: Pyruvate metabolism;ko01100: Metabolic pathways	IPR004360: Glyoxalase/fosfomycin resistance/dioxygenase domain;IPR004361: Glyoxalase I;IPR018146: Glyoxalase I, conserved site;IPR029068: Glyoxalase/Bleomycin resistance protein/Dihydroxybiphenyl dioxygenase;IPR037523: Vicinal oxygen chelate (VOC) domain	chloroplast	--
A0A4S4E898	Abhydrolase_3 domain-containing protein OS=Camellia sinensis var. sinensis OX=542762 GN=TEA_001489 PE=4 SV=1	TEA_001489	10	--	--	GO:0016787 hydrolase activity	V: Defense mechanisms	K13258	ko00943: Isoflavonoid biosynthesis;ko01100: Metabolic pathways;ko01110: Biosynthesis of secondary metabolites	IPR013094: Alpha/beta hydrolase fold-3;IPR029058: Alpha/Beta hydrolase fold	Cytoplasm	--
A0A0A7NMC9	Shikimate dehydrogenase (NADP(+)) OS=Camellia sinensis OX=4442 GN=aroDE2 PE=2 SV=1	aroDE2	5	GO:0009073 aromatic amino acid family biosynthetic process;GO:0008652 cellular amino acid biosynthetic process;GO:0009423 chorismate biosynthetic process;GO:0019632 shikimate metabolic process	--	GO:0050661 NADP binding;GO:0003855 3-dehydroquinate dehydratase activity;GO:0004764 shikimate 3-dehydrogenase (NADP+) activity	E: Amino acid transport and metabolism	K13832	ko00400: Phenylalanine, tyrosine and tryptophan biosynthesis;ko00999: Biosynthesis of various plant secondary metabolites;ko01100: Metabolic pathways;ko01110: Biosynthesis of secondary metabolites;ko01230: Biosynthesis of amino acids	IPR001381: 3-dehydroquinate dehydratase type I;IPR006151: Quinate/shikimate 5-dehydrogenase/glutamyl-tRNA reductase;IPR011342: Shikimate dehydrogenase;IPR013708: Shikimate dehydrogenase substrate binding, N-terminal;IPR013785: Aldolase-type TIM barrel;IPR022893: Shikimate dehydrogenase family;IPR036291: NAD(P)-binding domain superfamily;IPR041121: SDH, C-terminal;IPR046346: Aminoacid dehydrogenas…	chloroplast	--
A0A0C5DFC3	Inositol-3-phosphate synthase OS=Camellia sinensis OX=4442 PE=2 SV=1	--	5	GO:0006021 inositol biosynthetic process;GO:0008654 phospholipid biosynthetic process	--	GO:0004512 inositol-3-phosphate synthase activity	I: Lipid transport and metabolism	K01858	ko00562: Inositol phosphate metabolism;ko01100: Metabolic pathways;ko01110: Biosynthesis of secondary metabolites	IPR002587: Myo-inositol-1-phosphate synthase;IPR013021: Myo-inositol-1-phosphate synthase, GAPDH-like;IPR036291: NAD(P)-binding domain superfamily	Cytoplasm	--
A0A7J7G8Q0	Protein argonaute 4-like OS=Camellia sinensis OX=4442 GN=HYC85_024615 PE=3 SV=1	HYC85_024615	5	GO:0031047 gene silencing by RNA;GO:0051607 defense response to virus	--	GO:0003676 nucleic acid binding	J: Translation, ribosomal structure and biogenesis	K11593	--	IPR003100: PAZ domain;IPR003165: Piwi domain;IPR012337: Ribonuclease H-like superfamily;IPR014811: Argonaute, linker 1 domain;IPR032472: Argonaute linker 2 domain;IPR032473: Protein argonaute, Mid domain;IPR032474: Protein argonaute, N-terminal;IPR036085: PAZ domain superfamily;IPR036397: Ribonuclease H superfamily;IPR045246: Argonaute-like, PIWI domain	Nucleus	--
A0A7J7HIM2	Polyadenylate-binding protein OS=Camellia sinensis OX=4442 GN=HYC85_009710 PE=3 SV=1	HYC85_009710	6	--	GO:0005737 cytoplasm	GO:0003723 RNA binding	J: Translation, ribosomal structure and biogenesis;A: RNA processing and modification	K13126	ko03015: mRNA surveillance pathway;ko03018: RNA degradation	IPR000504: RNA recognition motif domain;IPR002004: Polyadenylate-binding protein/Hyperplastic disc protein;IPR006515: Polyadenylate binding protein, human types 1, 2, 3, 4;IPR012677: Nucleotide-binding alpha-beta plait domain superfamily;IPR035979: RNA-binding domain superfamily;IPR036053: PABC (PABP) domain;IPR045305: PABP, RNA recognition motif 2	Mitochondrion	--
A0A4S4ES50	Peptidylprolyl isomerase OS=Camellia sinensis var. sinensis OX=542762 GN=TEA_024686 PE=3 SV=1	TEA_024686	1	GO:0005975 carbohydrate metabolic process;GO:0006098 pentose-phosphate shunt	GO:0005737 cytoplasm	GO:0003755 peptidyl-prolyl cis-trans isomerase activity;GO:0004801 sedoheptulose-7-phosphate:D-glyceraldehyde-3-phosphate glyceronetransferase activity	G: Carbohydrate transport and metabolism	K00616	ko00030: Pentose phosphate pathway;ko01100: Metabolic pathways;ko01110: Biosynthesis of secondary metabolites;ko01200: Carbon metabolism;ko01230: Biosynthesis of amino acids	IPR001179: FKBP-type peptidyl-prolyl cis-trans isomerase domain;IPR001585: Transaldolase/Fructose-6-phosphate aldolase;IPR004732: Transaldolase type 2;IPR013785: Aldolase-type TIM barrel;IPR018225: Transaldolase, active site;IPR046357: Peptidyl-prolyl cis-trans isomerase domain superfamily	chloroplast	--
A0A4S4ERW7	Calreticulin OS=Camellia sinensis var. sinensis OX=542762 GN=TEA_007505 PE=3 SV=1	TEA_007505	1	GO:0006457 protein folding	GO:0005788 endoplasmic reticulum lumen	GO:0005509 calcium ion binding;GO:0051082 unfolded protein binding	O: Posttranslational modification, protein turnover, chaperones	K08057	ko04141: Protein processing in endoplasmic reticulum;ko04145: Phagosome	IPR001580: Calreticulin/calnexin;IPR009033: Calreticulin/calnexin, P domain superfamily;IPR009169: Calreticulin;IPR013320: Concanavalin A-like lectin/glucanase domain superfamily;IPR018124: Calreticulin/calnexin, conserved site	Extracell	CS pos: 24-25. ASA-EV. Pr: 0.9145
A0A5B9G6R3	Tannase OS=Camellia sinensis OX=4442 PE=2 SV=1	--	1	--	--	GO:0016787 hydrolase activity	V: Defense mechanisms	K13258	ko00943: Isoflavonoid biosynthesis;ko01100: Metabolic pathways;ko01110: Biosynthesis of secondary metabolites	IPR013094: Alpha/beta hydrolase fold-3;IPR029058: Alpha/Beta hydrolase fold	Cytoplasm	--
A0A4S4DYU6	T-complex protein 1 subunit delta OS=Camellia sinensis var. sinensis OX=542762 GN=TEA_021088 PE=3 SV=1	TEA_021088	1	--	GO:0005737 cytoplasm	GO:0005524 ATP binding;GO:0051082 unfolded protein binding;GO:0016887 ATPase activity	O: Posttranslational modification, protein turnover, chaperones	K09496	--	IPR002194: Chaperonin TCP-1, conserved site;IPR002423: Chaperonin Cpn60/GroEL/TCP-1 family;IPR012717: T-complex protein 1, delta subunit;IPR017998: Chaperone tailless complex polypeptide 1 (TCP-1);IPR027409: GroEL-like apical domain superfamily;IPR027410: TCP-1-like chaperonin intermediate domain superfamily;IPR027413: GroEL-like equatorial domain superfamily	chloroplast	--
A0A3G3IRH3	Glycosyltransferase OS=Camellia sinensis OX=4442 PE=2 SV=1	--	1	--	--	GO:0008194 UDP-glycosyltransferase activity	C: Energy production and conversion;G: Carbohydrate transport and metabolism	K23260	ko00999: Biosynthesis of various plant secondary metabolites;ko01110: Biosynthesis of secondary metabolites	IPR002213: UDP-glucuronosyl/UDP-glucosyltransferase;IPR035595: UDP-glycosyltransferase family, conserved site	Cytoplasm	--
A0A7J7HWV3	Myb-like domain-containing protein OS=Camellia sinensis OX=4442 GN=HYC85_004548 PE=4 SV=1	HYC85_004548	2	--	--	GO:0003723 RNA binding;GO:0004527 exonuclease activity	A: RNA processing and modification	K13148	--	IPR001005: SANT/Myb domain;IPR001279: Metallo-beta-lactamase;IPR036866: Ribonuclease Z/Hydroxyacylglutathione hydrolase-like;IPR042173: Ribonuclease J, domain 2;IPR044822: Myb/SANT-like DNA-binding domain 4	chloroplast	--
A0A4S4ERC5	CN hydrolase domain-containing protein OS=Camellia sinensis var. sinensis OX=542762 GN=TEA_004035 PE=4 SV=1	TEA_004035	3	GO:0006807 nitrogen compound metabolic process	--	GO:0016811 hydrolase activity, acting on carbon-nitrogen (but not peptide) bonds, in linear amides	E: Amino acid transport and metabolism	K11206	--	IPR003010: Carbon-nitrogen hydrolase;IPR036526: Carbon-nitrogen hydrolase superfamily;IPR045254: Nit1/2, carbon-nitrogen hydrolase domain	Plasma membrane	--
A0A7J7G8W6	ADP/ATP translocase OS=Camellia sinensis OX=4442 GN=HYC85_024708 PE=3 SV=1	HYC85_024708	5	GO:0140021 mitochondrial ADP transmembrane transport;GO:1990544 mitochondrial ATP transmembrane transport	GO:0016021 integral component of membrane;GO:0005743 mitochondrial inner membrane	GO:0005471 ATP:ADP antiporter activity	C: Energy production and conversion	K05863	--	IPR002067: Mitochondrial carrier protein;IPR002113: ADP/ATP carrier protein, eukaryotic type;IPR018108: Mitochondrial substrate/solute carrier;IPR023395: Mitochondrial carrier domain superfamily	chloroplast	--
A0A7M3UQF5	Flavanone-3-hydroxylase OS=Camellia sinensis var. assamica OX=261999 GN=F3H PE=2 SV=1	F3H	3	GO:1901576 organic substance biosynthetic process	--	GO:0046872 metal ion binding;GO:0016705 oxidoreductase activity, acting on paired donors, with incorporation or reduction of molecular oxygen	R: General function prediction only;Q: Secondary metabolites biosynthesis, transport and catabolism	K00475	ko00941: Flavonoid biosynthesis;ko01100: Metabolic pathways;ko01110: Biosynthesis of secondary metabolites	IPR005123: Oxoglutarate/iron-dependent dioxygenase;IPR026992: Non-haem dioxygenase N-terminal domain;IPR027443: Isopenicillin N synthase-like superfamily;IPR044861: Isopenicillin N synthase-like, Fe(2+) 2OG dioxygenase domain	Cytoplasm	--
A0A4S4EXS5	Polyadenylate-binding protein OS=Camellia sinensis var. sinensis OX=542762 GN=TEA_001447 PE=3 SV=1	TEA_001447	1	--	GO:0005737 cytoplasm	GO:0003723 RNA binding	J: Translation, ribosomal structure and biogenesis;A: RNA processing and modification	K13126	ko03015: mRNA surveillance pathway;ko03018: RNA degradation	IPR000504: RNA recognition motif domain;IPR002004: Polyadenylate-binding protein/Hyperplastic disc protein;IPR003954: RNA recognition motif domain, eukaryote;IPR006515: Polyadenylate binding protein, human types 1, 2, 3, 4;IPR012677: Nucleotide-binding alpha-beta plait domain superfamily;IPR035979: RNA-binding domain superfamily;IPR036053: PABC (PABP) domain;IPR045305: PABP, RNA recognition motif…	chloroplast	--
A0A4S4D5F6	Galactinol--sucrose galactosyltransferase OS=Camellia sinensis var. sinensis OX=542762 GN=TEA_020497 PE=3 SV=1	TEA_020497	1	GO:0005975 carbohydrate metabolic process	--	--	--	K06617	ko00052: Galactose metabolism;ko01100: Metabolic pathways	IPR008811: Glycosyl hydrolases 36;IPR013785: Aldolase-type TIM barrel;IPR017853: Glycoside hydrolase superfamily	Cytoplasm	--
A0A7J7GRZ6	Cysteine synthase OS=Camellia sinensis OX=4442 GN=HYC85_019836 PE=3 SV=1	HYC85_019836	9	GO:0006535 cysteine biosynthetic process from serine	--	GO:0004124 cysteine synthase activity	E: Amino acid transport and metabolism	K01738	ko00270: Cysteine and methionine metabolism;ko00920: Sulfur metabolism;ko01100: Metabolic pathways;ko01110: Biosynthesis of secondary metabolites;ko01200: Carbon metabolism;ko01230: Biosynthesis of amino acids	IPR001216: Cysteine synthase/cystathionine beta-synthase, pyridoxal-phosphate attachment site;IPR001926: Tryptophan synthase beta chain-like, PALP domain;IPR005856: Cysteine synthase;IPR005859: Cysteine synthase CysK;IPR036052: Tryptophan synthase beta chain-like, PALP domain superfamily	chloroplast	--
A0A7J7HQA5	Elongation factor G, mitochondrial OS=Camellia sinensis OX=4442 GN=HYC85_007237 PE=3 SV=1	HYC85_007237	8	GO:0070125 mitochondrial translational elongation	GO:0005739 mitochondrion	GO:0005525 GTP binding;GO:0003924 GTPase activity;GO:0003746 translation elongation factor activity	J: Translation, ribosomal structure and biogenesis	K02355	--	IPR000640: Elongation factor EFG, domain V-like;IPR000795: Translational (tr)-type GTP-binding domain;IPR004540: Translation elongation factor EFG/EF2;IPR005225: Small GTP-binding protein domain;IPR005517: Translation elongation factor EFG/EF2, domain IV;IPR009000: Translation protein, beta-barrel domain superfamily;IPR009022: Elongation factor G, domain III;IPR014721: Ribosomal protein S5 domain…	chloroplast	--
A0A4S4DP07	AAA domain-containing protein OS=Camellia sinensis var. sinensis OX=542762 GN=TEA_007926 PE=3 SV=1	TEA_007926	1	GO:0030163 protein catabolic process	GO:0005634 nucleus;GO:0005737 cytoplasm;GO:0000502 proteasome complex	GO:0005524 ATP binding;GO:0016887 ATPase activity;GO:0036402 proteasome-activating ATPase activity	O: Posttranslational modification, protein turnover, chaperones	K03066	ko03050: Proteasome	IPR003593: AAA+ ATPase domain;IPR003959: ATPase, AAA-type, core;IPR003960: ATPase, AAA-type, conserved site;IPR005937: 26S proteasome regulatory subunit P45-like;IPR012340: Nucleic acid-binding, OB-fold;IPR027417: P-loop containing nucleoside triphosphate hydrolase;IPR041569: AAA ATPase, AAA+ lid domain	Cytoplasm	--
A0A4S4EKV1	H(+)-exporting diphosphatase OS=Camellia sinensis var. sinensis OX=542762 GN=TEA_013542 PE=3 SV=1	TEA_013542	4	--	GO:0016021 integral component of membrane	GO:0004427 inorganic diphosphatase activity;GO:0009678 hydrogen-translocating pyrophosphatase activity	--	K23025	--	IPR004131: Pyrophosphate-energised proton pump	vacuolar membrane	--
A0A4S4D826	HATPase_c domain-containing protein OS=Camellia sinensis var. sinensis OX=542762 GN=TEA_013182 PE=3 SV=1	TEA_013182	5	GO:0006457 protein folding	--	GO:0005524 ATP binding;GO:0051082 unfolded protein binding;GO:0016887 ATPase activity	O: Posttranslational modification, protein turnover, chaperones	K09487	ko04141: Protein processing in endoplasmic reticulum;ko04626: Plant-pathogen interaction	IPR001404: Heat shock protein Hsp90 family;IPR003594: Histidine kinase/HSP90-like ATPase;IPR019805: Heat shock protein Hsp90, conserved site;IPR020568: Ribosomal protein S5 domain 2-type fold;IPR020575: Heat shock protein Hsp90, N-terminal;IPR036890: Histidine kinase/HSP90-like ATPase superfamily;IPR037196: HSP90, C-terminal domain	chloroplast	--
A0A4S4E9Z4	KH type-2 domain-containing protein OS=Camellia sinensis var. sinensis OX=542762 GN=TEA_001017 PE=3 SV=1	TEA_001017	7	GO:0006412 translation	GO:0015935 small ribosomal subunit;GO:0005737 cytoplasm	GO:0003735 structural constituent of ribosome;GO:0003723 RNA binding	J: Translation, ribosomal structure and biogenesis	K02985	ko03010: Ribosome	IPR001351: Ribosomal protein S3, C-terminal;IPR004044: K Homology domain, type 2;IPR005703: Ribosomal protein S3, eukaryotic/archaeal;IPR009019: K homology domain superfamily, prokaryotic type;IPR015946: K homology domain-like, alpha/beta;IPR018280: Ribosomal protein S3, conserved site;IPR036419: Ribosomal protein S3, C-terminal domain superfamily	Cytoplasm	--
A0A4S4DTM7	CCT-theta OS=Camellia sinensis var. sinensis OX=542762 GN=TEA_013292 PE=3 SV=1	TEA_013292	8	--	GO:0005737 cytoplasm	GO:0005524 ATP binding;GO:0051082 unfolded protein binding;GO:0016887 ATPase activity	O: Posttranslational modification, protein turnover, chaperones	K09500	--	IPR002194: Chaperonin TCP-1, conserved site;IPR002423: Chaperonin Cpn60/GroEL/TCP-1 family;IPR012721: T-complex protein 1, theta subunit;IPR017998: Chaperone tailless complex polypeptide 1 (TCP-1);IPR027409: GroEL-like apical domain superfamily;IPR027410: TCP-1-like chaperonin intermediate domain superfamily;IPR027413: GroEL-like equatorial domain superfamily	Cytoplasm	--
A0A7J7IB67	Epimerase domain-containing protein OS=Camellia sinensis OX=4442 GN=HYC85_003378 PE=4 SV=1	HYC85_003378	3	--	--	GO:0051287 NAD binding;GO:0047918 GDP-mannose 3,5-epimerase activity	G: Carbohydrate transport and metabolism;M: Cell wall/membrane/envelope biogenesis	K10046	ko00053: Ascorbate and aldarate metabolism;ko00520: Amino sugar and nucleotide sugar metabolism;ko01100: Metabolic pathways;ko01110: Biosynthesis of secondary metabolites;ko01240: Biosynthesis of cofactors;ko01250: Biosynthesis of nucleotide sugars	IPR001509: NAD-dependent epimerase/dehydratase;IPR033890: GDP-mannose 3,5-epimerase;IPR036291: NAD(P)-binding domain superfamily	Cytoskeleton	--
A0A4S4E4A8	Ribose-5-phosphate isomerase OS=Camellia sinensis var. sinensis OX=542762 GN=TEA_010690 PE=3 SV=1	TEA_010690	7	GO:0009052 pentose-phosphate shunt, non-oxidative branch	--	GO:0004751 ribose-5-phosphate isomerase activity	G: Carbohydrate transport and metabolism	K01807	ko00030: Pentose phosphate pathway;ko00710: Carbon fixation in photosynthetic organisms;ko01100: Metabolic pathways;ko01110: Biosynthesis of secondary metabolites;ko01200: Carbon metabolism;ko01230: Biosynthesis of amino acids	IPR004788: Ribose 5-phosphate isomerase, type A;IPR020672: Ribose-5-phosphate isomerase, type A, subgroup;IPR037171: NagB/RpiA transferase-like	chloroplast	--
A0A4S4EZ65	Rieske domain-containing protein OS=Camellia sinensis var. sinensis OX=542762 GN=TEA_012601 PE=4 SV=1	TEA_012601	3	--	GO:0009507 chloroplast;GO:0016021 integral component of membrane	GO:0046872 metal ion binding;GO:0051537 2 iron, 2 sulfur cluster binding;GO:0010277 chlorophyllide a oxygenase [overall] activity	--	K13071	ko00860: Porphyrin metabolism;ko01110: Biosynthesis of secondary metabolites	IPR013626: Pheophorbide a oxygenase;IPR017941: Rieske [2Fe-2S] iron-sulphur domain;IPR036922: Rieske [2Fe-2S] iron-sulphur domain superfamily	chloroplast	--
A0A7J7HY08	UDP-arabinopyranose mutase OS=Camellia sinensis OX=4442 GN=HYC85_004948 PE=3 SV=1	HYC85_004948	1	GO:0071555 cell wall organization;GO:0009832 plant-type cell wall biogenesis;GO:0033356 UDP-L-arabinose metabolic process	GO:0005829 cytosol;GO:0005794 Golgi apparatus	GO:0016866 intramolecular transferase activity	--	K13379	ko00520: Amino sugar and nucleotide sugar metabolism;ko01100: Metabolic pathways;ko01250: Biosynthesis of nucleotide sugars	IPR004901: Reversibly glycosylated polypeptide;IPR037595: Reversibly glycosylated polypeptide family	Cytoplasm	--
A0A4S4F1N3	Protein SIEVE ELEMENT OCCLUSION B-like OS=Camellia sinensis var. sinensis OX=542762 GN=TEA_006452 PE=4 SV=1	TEA_006452	1	GO:0010088 phloem development	--	--	--	K17609	--	IPR027942: Sieve element occlusion, N-terminal;IPR027944: Sieve element occlusion, C-terminal	Cytoplasm	--
A0A7J7I0R5	Alpha-xylosidase 1 OS=Camellia sinensis OX=4442 GN=HYC85_005251 PE=3 SV=1	HYC85_005251	7	GO:0005975 carbohydrate metabolic process	--	GO:0030246 carbohydrate binding;GO:0004553 hydrolase activity, hydrolyzing O-glycosyl compounds	G: Carbohydrate transport and metabolism	K15925	--	IPR000322: Glycoside hydrolase family 31;IPR011013: Galactose mutarotase-like domain superfamily;IPR013780: Glycosyl hydrolase, all-beta;IPR017853: Glycoside hydrolase superfamily;IPR025887: Glycoside hydrolase family 31, N-terminal domain;IPR030458: Glycosyl hydrolases family 31, active site;IPR031727: Galactose mutarotase, N-terminal barrel	vacuolar membrane	CS pos: 22-23. VNS-AS. Pr: 0.8616
A0A7J7H5Q8	ADP/ATP translocase OS=Camellia sinensis OX=4442 GN=HYC85_014257 PE=3 SV=1	HYC85_014257	1	GO:0140021 mitochondrial ADP transmembrane transport;GO:1990544 mitochondrial ATP transmembrane transport	GO:0016021 integral component of membrane;GO:0005743 mitochondrial inner membrane	GO:0005471 ATP:ADP antiporter activity	C: Energy production and conversion	K05863	--	IPR002067: Mitochondrial carrier protein;IPR002113: ADP/ATP carrier protein, eukaryotic type;IPR018108: Mitochondrial substrate/solute carrier;IPR023395: Mitochondrial carrier domain superfamily	chloroplast	--
A0A7J7HW44	eIF3_p135 domain-containing protein OS=Camellia sinensis OX=4442 GN=HYC85_009014 PE=4 SV=1	HYC85_009014	5	GO:0006996 organelle organization	--	--	R: General function prediction only	K03255	--	IPR011990: Tetratricopeptide-like helical domain superfamily;IPR033646: CLU central domain	chloroplast	--
A0A7J7HNB5	E1 ubiquitin-activating enzyme OS=Camellia sinensis OX=4442 GN=HYC85_007188 PE=3 SV=1	HYC85_007188	1	--	GO:0016021 integral component of membrane	GO:0005524 ATP binding;GO:0004839 ubiquitin activating enzyme activity	O: Posttranslational modification, protein turnover, chaperones	K03178	ko04120: Ubiquitin mediated proteolysis	IPR000011: Ubiquitin/SUMO-activating enzyme E1-like;IPR000594: THIF-type NAD/FAD binding fold;IPR018074: Ubiquitin-activating enzyme E1, conserved site;IPR018075: Ubiquitin-activating enzyme E1;IPR018965: Ubiquitin-activating enzyme E1, C-terminal;IPR019572: Ubiquitin-activating enzyme, SCCH domain;IPR032418: Ubiquitin-activating enzyme E1, FCCH domain;IPR032420: Ubiquitin-activating enzyme E1, f…	chloroplast	--
A0A4S4EXC4	Peptidylprolyl isomerase OS=Camellia sinensis var. sinensis OX=542762 GN=TEA_000319 PE=3 SV=1	TEA_000319	8	GO:0006457 protein folding;GO:0015031 protein transport	--	GO:0003755 peptidyl-prolyl cis-trans isomerase activity	--	K03545	--	IPR005215: Trigger factor;IPR008880: Trigger factor, C-terminal;IPR008881: Trigger factor, ribosome-binding, bacterial;IPR027304: Trigger factor/SurA domain superfamily;IPR036611: Trigger factor ribosome-binding domain superfamily;IPR037041: Trigger factor, C-terminal domain superfamily;IPR046357: Peptidyl-prolyl cis-trans isomerase domain superfamily	chloroplast	--
A0A7J7I2B8	Ovule protein OS=Camellia sinensis OX=4442 GN=HYC85_005789 PE=4 SV=1	HYC85_005789	1	--	--	GO:0070300 phosphatidic acid binding	--	--	--	--	Nucleus	--
A0A4S4DCI2	SOR_SNZ domain-containing protein OS=Camellia sinensis var. sinensis OX=542762 GN=TEA_000500 PE=3 SV=1	TEA_000500	5	GO:0042823 pyridoxal phosphate biosynthetic process	--	--	H: Coenzyme transport and metabolism	K06215	ko00750: Vitamin B6 metabolism;ko01100: Metabolic pathways;ko01240: Biosynthesis of cofactors	IPR001852: Pyridoxal 5'-phosphate synthase subunit PdxS/SNZ;IPR011060: Ribulose-phosphate binding barrel;IPR013785: Aldolase-type TIM barrel;IPR033755: PdxS/SNZ N-terminal domain	Cytoplasm	--
B7STY7	BURP domain-containing protein OS=Camellia sinensis OX=4442 PE=2 SV=1	--	2	--	--	--	--	K12472	ko04144: Endocytosis	IPR004873: BURP domain	Cytoplasm	CS pos: 21-22. SHA-TL. Pr: 0.7291
A0A4S4D0R6	Phosphoglucomutase (alpha-D-glucose-1,6-bisphosphate-dependent) OS=Camellia sinensis var. sinensis OX=542762 GN=TEA_016659 PE=3 SV=1	TEA_016659	10	GO:0006006 glucose metabolic process	--	GO:0000287 magnesium ion binding;GO:0004614 phosphoglucomutase activity	G: Carbohydrate transport and metabolism	K01835	ko00010: Glycolysis / Gluconeogenesis;ko00030: Pentose phosphate pathway;ko00052: Galactose metabolism;ko00230: Purine metabolism;ko00500: Starch and sucrose metabolism;ko00520: Amino sugar and nucleotide sugar metabolism;ko01100: Metabolic pathways;ko01110: Biosynthesis of secondary metabolites;ko01250: Biosynthesis of nucleotide sugars	IPR005841: Alpha-D-phosphohexomutase superfamily;IPR005843: Alpha-D-phosphohexomutase, C-terminal;IPR005844: Alpha-D-phosphohexomutase, alpha/beta/alpha domain I;IPR005845: Alpha-D-phosphohexomutase, alpha/beta/alpha domain II;IPR005846: Alpha-D-phosphohexomutase, alpha/beta/alpha domain III;IPR016055: Alpha-D-phosphohexomutase, alpha/beta/alpha I/II/III;IPR016066: Alpha-D-phosphohexomutase, cons…	Cytoplasm	--
A0A7J7H7T8	ADP/ATP translocase OS=Camellia sinensis OX=4442 GN=HYC85_014258 PE=3 SV=1	HYC85_014258	1	GO:0140021 mitochondrial ADP transmembrane transport;GO:1990544 mitochondrial ATP transmembrane transport	GO:0016021 integral component of membrane;GO:0005743 mitochondrial inner membrane	GO:0005471 ATP:ADP antiporter activity	C: Energy production and conversion	K05863	--	IPR002067: Mitochondrial carrier protein;IPR002113: ADP/ATP carrier protein, eukaryotic type;IPR018108: Mitochondrial substrate/solute carrier;IPR023395: Mitochondrial carrier domain superfamily	chloroplast	--
A0A4S4EJC2	Tubulin alpha chain OS=Camellia sinensis var. sinensis OX=542762 GN=TEA_007483 PE=3 SV=1	TEA_007483	10	GO:0007017 microtubule-based process	GO:0005874 microtubule	GO:0005525 GTP binding;GO:0005200 structural constituent of cytoskeleton	Z: Cytoskeleton	K07374	ko04145: Phagosome	IPR000217: Tubulin;IPR002452: Alpha tubulin;IPR003008: Tubulin/FtsZ, GTPase domain;IPR008280: Tubulin/FtsZ, C-terminal;IPR017975: Tubulin, conserved site;IPR018316: Tubulin/FtsZ, 2-layer sandwich domain;IPR023123: Tubulin, C-terminal;IPR036525: Tubulin/FtsZ, GTPase domain superfamily;IPR037103: Tubulin/FtsZ-like, C-terminal domain	Cytoplasm	--
A0A7J7HI60	RNA helicase OS=Camellia sinensis OX=4442 GN=HYC85_010021 PE=3 SV=1	HYC85_010021	9	--	--	GO:0005524 ATP binding;GO:0008270 zinc ion binding;GO:0003723 RNA binding;GO:0016787 hydrolase activity;GO:0003724 RNA helicase activity	A: RNA processing and modification	K16911	--	IPR001650: Helicase, C-terminal;IPR001878: Zinc finger, CCHC-type;IPR011545: DEAD/DEAH box helicase domain;IPR012562: GUCT;IPR014001: Helicase superfamily 1/2, ATP-binding domain;IPR014014: RNA helicase, DEAD-box type, Q motif;IPR027417: P-loop containing nucleoside triphosphate hydrolase;IPR036875: Zinc finger, CCHC-type superfamily	chloroplast	--
A0A4S4ELL4	Mitochondrial dicarboxylate/tricarboxylate transporter DTC OS=Camellia sinensis var. sinensis OX=542762 GN=TEA_013208 PE=3 SV=1	TEA_013208	7	--	GO:0016021 integral component of membrane	--	C: Energy production and conversion	K15104	--	IPR018108: Mitochondrial substrate/solute carrier;IPR023395: Mitochondrial carrier domain superfamily	chloroplast	--
A0A7J7GHL3	ER membrane protein complex subunit 1 OS=Camellia sinensis OX=4442 GN=HYC85_023157 PE=3 SV=1	HYC85_023157	1	--	GO:0072546 ER membrane protein complex	--	S: Function unknown	K23562	--	IPR002372: Pyrrolo-quinoline quinone repeat;IPR011047: Quinoprotein alcohol dehydrogenase-like superfamily;IPR011678: ER membrane protein complex subunit 1, C-terminal;IPR015943: WD40/YVTN repeat-like-containing domain superfamily	Plasma membrane	CS pos: 22-23. AFS-LY. Pr: 0.7777
A0A4S4EDJ5	Aspartyl-tRNA synthetase OS=Camellia sinensis var. sinensis OX=542762 GN=TEA_014837 PE=4 SV=1	TEA_014837	3	GO:0006422 aspartyl-tRNA aminoacylation	GO:0005737 cytoplasm	GO:0005524 ATP binding;GO:0003676 nucleic acid binding;GO:0004815 aspartate-tRNA ligase activity	J: Translation, ribosomal structure and biogenesis	K22503	ko00970: Aminoacyl-tRNA biosynthesis	IPR004364: Aminoacyl-tRNA synthetase, class II (D/K/N);IPR004365: OB-fold nucleic acid binding domain, AA-tRNA synthetase-type;IPR006195: Aminoacyl-tRNA synthetase, class II;IPR012340: Nucleic acid-binding, OB-fold;IPR045864: Class II Aminoacyl-tRNA synthetase/Biotinyl protein ligase (BPL) and lipoyl protein ligase (LPL)	Nucleus	--
A0A7J7IA38	Succinate dehydrogenase [ubiquinone] flavoprotein subunit, mitochondrial OS=Camellia sinensis OX=4442 GN=HYC85_002257 PE=3 SV=1	HYC85_002257	1	GO:0006099 tricarboxylic acid cycle;GO:0022900 electron transport chain	GO:0005743 mitochondrial inner membrane	GO:0050660 flavin adenine dinucleotide binding;GO:0008177 succinate dehydrogenase (ubiquinone) activity	C: Energy production and conversion	K00234	ko00020: Citrate cycle (TCA cycle);ko00190: Oxidative phosphorylation;ko01100: Metabolic pathways;ko01110: Biosynthesis of secondary metabolites;ko01200: Carbon metabolism	IPR003952: Fumarate reductase/succinate dehydrogenase, FAD-binding site;IPR003953: FAD-dependent oxidoreductase 2, FAD binding domain;IPR011281: Succinate dehydrogenase, flavoprotein subunit;IPR014006: Succinate dehydrogenase/fumarate reductase, flavoprotein subunit;IPR015939: Fumarate reductase/succinate dehydrogenase flavoprotein-like, C-terminal;IPR027477: Succinate dehydrogenase/fumarate redu…	Mitochondrion	--
A0A7J7HQW6	29 kDa ribonucleoprotein A, chloroplastic OS=Camellia sinensis OX=4442 GN=HYC85_008089 PE=4 SV=1	HYC85_008089	4	--	--	GO:0003723 RNA binding	R: General function prediction only	K05391	ko04626: Plant-pathogen interaction	IPR000504: RNA recognition motif domain;IPR012677: Nucleotide-binding alpha-beta plait domain superfamily;IPR035979: RNA-binding domain superfamily	chloroplast	--
A0A4S4DRE1	Alpha-xylosidase 1 OS=Camellia sinensis var. sinensis OX=542762 GN=TEA_003942 PE=3 SV=1	TEA_003942	7	GO:0005975 carbohydrate metabolic process	--	GO:0030246 carbohydrate binding;GO:0004553 hydrolase activity, hydrolyzing O-glycosyl compounds	G: Carbohydrate transport and metabolism	K15925	--	IPR000322: Glycoside hydrolase family 31;IPR011013: Galactose mutarotase-like domain superfamily;IPR013780: Glycosyl hydrolase, all-beta;IPR017853: Glycoside hydrolase superfamily;IPR025887: Glycoside hydrolase family 31, N-terminal domain;IPR030458: Glycosyl hydrolases family 31, active site;IPR031727: Galactose mutarotase, N-terminal barrel	Nucleus	--
A0A4S4ECK1	D-3-phosphoglycerate dehydrogenase OS=Camellia sinensis var. sinensis OX=542762 GN=TEA_022762 PE=3 SV=1	TEA_022762	1	GO:0006564 L-serine biosynthetic process	--	GO:0051287 NAD binding;GO:0004617 phosphoglycerate dehydrogenase activity	E: Amino acid transport and metabolism	K00058	ko00260: Glycine, serine and threonine metabolism;ko00270: Cysteine and methionine metabolism;ko01100: Metabolic pathways;ko01110: Biosynthesis of secondary metabolites;ko01200: Carbon metabolism;ko01230: Biosynthesis of amino acids	IPR002912: ACT domain;IPR006139: D-isomer specific 2-hydroxyacid dehydrogenase, catalytic domain;IPR006140: D-isomer specific 2-hydroxyacid dehydrogenase, NAD-binding domain;IPR006236: D-3-phosphoglycerate dehydrogenase;IPR015878: S-adenosyl-L-homocysteine hydrolase, NAD binding domain;IPR029009: Allosteric substrate binding domain superfamily;IPR029752: D-isomer specific 2-hydroxyacid dehydrogen…	chloroplast	--
A0A4S4E1P8	Glutaredoxin-dependent peroxiredoxin OS=Camellia sinensis var. sinensis OX=542762 GN=TEA_019715 PE=3 SV=1	TEA_019715	7	--	--	GO:0004601 peroxidase activity	O: Posttranslational modification, protein turnover, chaperones	K24140	--	IPR013740: Redoxin;IPR013766: Thioredoxin domain;IPR036249: Thioredoxin-like superfamily;IPR037944: Peroxiredoxin-5-like	chloroplast	--
A0A4S4EQR6	Mitochondrial substrate carrier family protein OS=Camellia sinensis var. sinensis OX=542762 GN=TEA_025881 PE=3 SV=1	TEA_025881	3	--	GO:0016021 integral component of membrane	--	C: Energy production and conversion	K15104	--	IPR018108: Mitochondrial substrate/solute carrier;IPR023395: Mitochondrial carrier domain superfamily	Cytoplasm	--
A0A4S4E9P5	Peptidylprolyl isomerase OS=Camellia sinensis var. sinensis OX=542762 GN=TEA_015763 PE=4 SV=1	TEA_015763	2	GO:0000413 protein peptidyl-prolyl isomerization	GO:0009579 thylakoid	GO:0003755 peptidyl-prolyl cis-trans isomerase activity	--	--	--	IPR002130: Cyclophilin-type peptidyl-prolyl cis-trans isomerase domain;IPR023222: PsbQ-like domain superfamily;IPR029000: Cyclophilin-like domain superfamily	chloroplast	--
A0A1S6LXZ7	Pyrroline-5-carboxylate dehydrogenase (Fragment) OS=Camellia sinensis OX=4442 GN=P5CDH PE=2 SV=1	P5CDH	7	--	--	GO:0004029 aldehyde dehydrogenase (NAD) activity	C: Energy production and conversion	K00294	ko00250: Alanine, aspartate and glutamate metabolism;ko00330: Arginine and proline metabolism;ko01100: Metabolic pathways	IPR015590: Aldehyde dehydrogenase domain;IPR016160: Aldehyde dehydrogenase, cysteine active site;IPR016161: Aldehyde/histidinol dehydrogenase;IPR016162: Aldehyde dehydrogenase, N-terminal;IPR016163: Aldehyde dehydrogenase, C-terminal	Cytoplasm	--
A0A4S4EL83	Calnexin OS=Camellia sinensis var. sinensis OX=542762 GN=TEA_024152 PE=3 SV=1	TEA_024152	4	GO:0006457 protein folding	GO:0016021 integral component of membrane;GO:0005783 endoplasmic reticulum	GO:0005509 calcium ion binding;GO:0051082 unfolded protein binding	O: Posttranslational modification, protein turnover, chaperones	K08054	ko04141: Protein processing in endoplasmic reticulum;ko04145: Phagosome	IPR001580: Calreticulin/calnexin;IPR009033: Calreticulin/calnexin, P domain superfamily;IPR013320: Concanavalin A-like lectin/glucanase domain superfamily;IPR018124: Calreticulin/calnexin, conserved site	Cytoplasm	--
A0A7J7H1D5	RNA helicase OS=Camellia sinensis OX=4442 GN=HYC85_017041 PE=3 SV=1	HYC85_017041	5	--	--	GO:0005524 ATP binding;GO:0008270 zinc ion binding;GO:0003723 RNA binding;GO:0016787 hydrolase activity;GO:0003724 RNA helicase activity	A: RNA processing and modification	K16911	--	IPR001650: Helicase, C-terminal;IPR001878: Zinc finger, CCHC-type;IPR011545: DEAD/DEAH box helicase domain;IPR012562: GUCT;IPR027417: P-loop containing nucleoside triphosphate hydrolase;IPR036875: Zinc finger, CCHC-type superfamily	chloroplast	--
A0A7J7GCM5	Mitochondrial dicarboxylate/tricarboxylate transporter DTC OS=Camellia sinensis OX=4442 GN=HYC85_024650 PE=3 SV=1	HYC85_024650	1	--	GO:0016021 integral component of membrane	--	C: Energy production and conversion	K15104	--	IPR018108: Mitochondrial substrate/solute carrier;IPR023395: Mitochondrial carrier domain superfamily	chloroplast	--
A0A7J7HX52	SEC7 domain-containing protein OS=Camellia sinensis OX=4442 GN=HYC85_003733 PE=4 SV=1	HYC85_003733	3	GO:0015031 protein transport;GO:0032012 regulation of ARF protein signal transduction	GO:0016020 membrane;GO:0005829 cytosol	GO:0005085 guanyl-nucleotide exchange factor activity	U: Intracellular trafficking, secretion, and vesicular transport	K13462	--	IPR000904: Sec7 domain;IPR011989: Armadillo-like helical;IPR015403: Mon2/Sec7/BIG1-like, HDS;IPR016024: Armadillo-type fold;IPR023394: Sec7, C-terminal domain superfamily;IPR032629: Mon2/Sec7/BIG1-like, dimerisation and cyclophilin-binding domain;IPR032691: Mon2/Sec7/BIG1-like, HUS domain;IPR032817: Mon2, C-terminal;IPR035999: Sec7 domain superfamily;IPR046455: Sec7/BIG1-like, C-terminal domain	Nucleus	--
A0A7J7FPI8	WD_REPEATS_REGION domain-containing protein OS=Camellia sinensis OX=4442 GN=HYC85_000007 PE=3 SV=1	HYC85_000007	10	--	GO:0015935 small ribosomal subunit	GO:0043022 ribosome binding	T: Signal transduction mechanisms	K14753	--	IPR001680: WD40 repeat;IPR015943: WD40/YVTN repeat-like-containing domain superfamily;IPR019775: WD40 repeat, conserved site;IPR020472: G-protein beta WD-40 repeat;IPR036322: WD40-repeat-containing domain superfamily	chloroplast	--
A0A7J7I556	Protein disulfide-isomerase OS=Camellia sinensis OX=4442 GN=HYC85_000743 PE=3 SV=1	HYC85_000743	1	--	GO:0005788 endoplasmic reticulum lumen	GO:0003756 protein disulfide isomerase activity	O: Posttranslational modification, protein turnover, chaperones	K09580	ko04141: Protein processing in endoplasmic reticulum	IPR005788: Disulphide isomerase;IPR005792: Protein disulphide isomerase;IPR013766: Thioredoxin domain;IPR017937: Thioredoxin, conserved site;IPR036249: Thioredoxin-like superfamily	chloroplast	CS pos: 23-24. SSA-SL. Pr: 0.4895
A0A4S4DIF8	Cytochrome P450 704C1-like OS=Camellia sinensis var. sinensis OX=542762 GN=TEA_006695 PE=4 SV=1	TEA_006695	5	--	GO:0016021 integral component of membrane	GO:0004497 monooxygenase activity;GO:0005506 iron ion binding;GO:0020037 heme binding;GO:0016705 oxidoreductase activity, acting on paired donors, with incorporation or reduction of molecular oxygen	I: Lipid transport and metabolism;Q: Secondary metabolites biosynthesis, transport and catabolism	K20495	ko00071: Fatty acid degradation;ko00073: Cutin, suberine and wax biosynthesis;ko01100: Metabolic pathways	IPR001128: Cytochrome P450;IPR002401: Cytochrome P450, E-class, group I;IPR036396: Cytochrome P450 superfamily	chloroplast	--
A0A7J7HDB1	Indole-3-glycerol-phosphate synthase OS=Camellia sinensis OX=4442 GN=HYC85_011861 PE=3 SV=1	HYC85_011861	4	GO:0000162 tryptophan biosynthetic process	--	GO:0004425 indole-3-glycerol-phosphate synthase activity	E: Amino acid transport and metabolism	K01609	ko00400: Phenylalanine, tyrosine and tryptophan biosynthesis;ko01100: Metabolic pathways;ko01110: Biosynthesis of secondary metabolites;ko01230: Biosynthesis of amino acids	IPR001468: Indole-3-glycerol phosphate synthase, conserved site;IPR011060: Ribulose-phosphate binding barrel;IPR013785: Aldolase-type TIM barrel;IPR013798: Indole-3-glycerol phosphate synthase domain	chloroplast	--
A0A4S4E439	HECT-type E3 ubiquitin transferase OS=Camellia sinensis var. sinensis OX=542762 GN=TEA_003636 PE=4 SV=1	TEA_003636	1	--	--	GO:0004842 ubiquitin-protein transferase activity	O: Posttranslational modification, protein turnover, chaperones;K: Transcription	K10592	ko04120: Ubiquitin mediated proteolysis	IPR000225: Armadillo;IPR000569: HECT domain;IPR003903: Ubiquitin interacting motif;IPR008700: RIN4, pathogenic type III effector avirulence factor Avr cleavage site;IPR009060: UBA-like superfamily;IPR010309: E3 ubiquitin ligase, domain of unknown function DUF908;IPR010314: E3 ubiquitin ligase, domain of unknown function DUF913;IPR011989: Armadillo-like helical;IPR015940: Ubiquitin-associated doma…	Plasma membrane	--
A0A7J7H5N4	Aldo_ket_red domain-containing protein OS=Camellia sinensis OX=4442 GN=HYC85_014240 PE=4 SV=1	HYC85_014240	1	--	--	GO:0016491 oxidoreductase activity	C: Energy production and conversion	K05275	ko00750: Vitamin B6 metabolism;ko01100: Metabolic pathways	IPR018170: Aldo/keto reductase, conserved site;IPR020471: Aldo-keto reductase;IPR023210: NADP-dependent oxidoreductase domain;IPR036812: NADP-dependent oxidoreductase domain superfamily	chloroplast	--
L0BUM6	Inosine-5'-monophosphate dehydrogenase OS=Camellia sinensis OX=4442 GN=TIDH PE=2 SV=1	TIDH	6	GO:0006177 GMP biosynthetic process	GO:0005737 cytoplasm	GO:0046872 metal ion binding;GO:0003938 IMP dehydrogenase activity;GO:0000166 nucleotide binding	F: Nucleotide transport and metabolism	K00088	ko00230: Purine metabolism;ko01100: Metabolic pathways;ko01110: Biosynthesis of secondary metabolites;ko01232: Nucleotide metabolism	IPR000644: CBS domain;IPR001093: IMP dehydrogenase/GMP reductase;IPR005990: Inosine-5'-monophosphate dehydrogenase;IPR013785: Aldolase-type TIM barrel;IPR015875: IMP dehydrogenase / GMP reductase, conserved site;IPR046342: CBS domain superfamily	Cytoplasm	--
A0A7J7H5V5	Adenylosuccinate synthetase, chloroplastic OS=Camellia sinensis OX=4442 GN=PURA PE=3 SV=1	PURA	10	GO:0044208 'de novo' AMP biosynthetic process	GO:0009507 chloroplast;GO:0005681 spliceosomal complex	GO:0000287 magnesium ion binding;GO:0003677 DNA binding;GO:0005524 ATP binding;GO:0005525 GTP binding;GO:0004386 helicase activity;GO:0004019 adenylosuccinate synthase activity	L: Replication, recombination and repair	K19036	--	IPR001114: Adenylosuccinate synthetase;IPR003593: AAA+ ATPase domain;IPR004483: Helicase SMUBP-2/Hcs1-like;IPR014001: Helicase superfamily 1/2, ATP-binding domain;IPR018220: Adenylosuccinate synthase, GTP-binding site;IPR027417: P-loop containing nucleoside triphosphate hydrolase;IPR033128: Adenylosuccinate synthase, active site;IPR040911: Exostosin, GT47 domain;IPR041677: DNA2/NAM7 helicase, hel…	chloroplast	CS pos: 19-20. GGV-VE. Pr: 0.2800
A0A858CAN9	Glutamine synthetase OS=Camellia sinensis var. sinensis OX=542762 GN=GS2 PE=2 SV=1	GS2	5	GO:0006542 glutamine biosynthetic process	--	GO:0005524 ATP binding;GO:0004356 glutamate-ammonia ligase activity	E: Amino acid transport and metabolism	K01915	ko00220: Arginine biosynthesis;ko00250: Alanine, aspartate and glutamate metabolism;ko00630: Glyoxylate and dicarboxylate metabolism;ko00910: Nitrogen metabolism;ko01100: Metabolic pathways;ko01230: Biosynthesis of amino acids	IPR008146: Glutamine synthetase, catalytic domain;IPR008147: Glutamine synthetase, N-terminal domain;IPR014746: Glutamine synthetase/guanido kinase, catalytic domain;IPR027302: Glutamine synthetase, N-terminal conserved site;IPR027303: Glutamine synthetase, glycine-rich site;IPR036651: Glutamine synthetase, N-terminal domain superfamily	Cytoplasm	--
A0A4S4ENQ7	Acetohydroxy-acid reductoisomerase OS=Camellia sinensis var. sinensis OX=542762 GN=TEA_012543 PE=3 SV=1	TEA_012543	10	GO:0009097 isoleucine biosynthetic process;GO:0009099 valine biosynthetic process	--	GO:0046872 metal ion binding;GO:0004455 ketol-acid reductoisomerase activity	--	K00053	ko00290: Valine, leucine and isoleucine biosynthesis;ko00770: Pantothenate and CoA biosynthesis;ko01100: Metabolic pathways;ko01110: Biosynthesis of secondary metabolites;ko01210: 2-Oxocarboxylic acid metabolism;ko01230: Biosynthesis of amino acids	IPR000506: Ketol-acid reductoisomerase, C-terminal;IPR008927: 6-phosphogluconate dehydrogenase-like, C-terminal domain superfamily;IPR013116: Ketol-acid reductoisomerase, N-terminal;IPR013328: 6-phosphogluconate dehydrogenase, domain 2;IPR016206: Ketol-acid reductoisomerase, plant;IPR036291: NAD(P)-binding domain superfamily	chloroplast	--
A0A7J7GLE0	40S ribosomal protein S3a OS=Camellia sinensis OX=4442 GN=HYC85_019285 PE=3 SV=1	HYC85_019285	3	GO:0006412 translation	GO:0022627 cytosolic small ribosomal subunit	GO:0003735 structural constituent of ribosome	J: Translation, ribosomal structure and biogenesis	K02984	ko03010: Ribosome	IPR001593: Ribosomal protein S3Ae;IPR018281: Ribosomal protein S3Ae, conserved site;IPR027500: 40S ribosomal protein S1/3, eukaryotes	Cytoplasm	--
A0A7J7H4N1	Aspartate--tRNA ligase OS=Camellia sinensis OX=4442 GN=HYC85_016934 PE=3 SV=1	HYC85_016934	7	GO:0006422 aspartyl-tRNA aminoacylation	GO:0005737 cytoplasm	GO:0005524 ATP binding;GO:0003676 nucleic acid binding;GO:0004815 aspartate-tRNA ligase activity	J: Translation, ribosomal structure and biogenesis	K22503	ko00970: Aminoacyl-tRNA biosynthesis	IPR002312: Aspartyl/Asparaginyl-tRNA synthetase, class IIb;IPR004364: Aminoacyl-tRNA synthetase, class II (D/K/N);IPR004523: Aspartate-tRNA synthetase, type 2;IPR006195: Aminoacyl-tRNA synthetase, class II;IPR012340: Nucleic acid-binding, OB-fold;IPR045864: Class II Aminoacyl-tRNA synthetase/Biotinyl protein ligase (BPL) and lipoyl protein ligase (LPL)	Cytoplasm	--
A0A4S4EVF5	Glycosyltransferase OS=Camellia sinensis var. sinensis OX=542762 GN=TEA_023319 PE=3 SV=1	TEA_023319	4	--	--	GO:0008194 UDP-glycosyltransferase activity	C: Energy production and conversion;G: Carbohydrate transport and metabolism	K23260	ko00999: Biosynthesis of various plant secondary metabolites;ko01110: Biosynthesis of secondary metabolites	IPR002213: UDP-glucuronosyl/UDP-glucosyltransferase;IPR035595: UDP-glycosyltransferase family, conserved site	Cytoskeleton	--
A0A7J7G392	UDP-arabinopyranose mutase OS=Camellia sinensis OX=4442 GN=HYC85_029927 PE=3 SV=1	HYC85_029927	1	GO:0071555 cell wall organization;GO:0009832 plant-type cell wall biogenesis;GO:0033356 UDP-L-arabinose metabolic process	GO:0005829 cytosol;GO:0005794 Golgi apparatus	GO:0016866 intramolecular transferase activity	--	K13379	ko00520: Amino sugar and nucleotide sugar metabolism;ko01100: Metabolic pathways;ko01250: Biosynthesis of nucleotide sugars	IPR004901: Reversibly glycosylated polypeptide;IPR037595: Reversibly glycosylated polypeptide family	Cytoplasm	--
A0A0C5DKD5	4-alpha-glucanotransferase OS=Camellia sinensis OX=4442 PE=2 SV=1	--	8	GO:0005975 carbohydrate metabolic process	--	GO:2001070 starch binding;GO:0004134 4-alpha-glucanotransferase activity;GO:0102500 beta-maltose 4-alpha-glucanotransferase activity	--	K00705	ko00500: Starch and sucrose metabolism;ko01100: Metabolic pathways;ko01110: Biosynthesis of secondary metabolites	IPR002044: Carbohydrate binding module family 20;IPR003385: Glycoside hydrolase, family 77;IPR013783: Immunoglobulin-like fold;IPR013784: Carbohydrate-binding-like fold;IPR017853: Glycoside hydrolase superfamily;IPR034840: DPE2, CBM20 domain 1;IPR034841: DPE2, CBM20 domain 2	Nucleus	--
A0A4S4DRC8	AAA domain-containing protein OS=Camellia sinensis var. sinensis OX=542762 GN=TEA_013308 PE=3 SV=1	TEA_013308	4	GO:0030163 protein catabolic process	GO:0005634 nucleus;GO:0005737 cytoplasm;GO:0000502 proteasome complex	GO:0005524 ATP binding;GO:0016887 ATPase activity;GO:0036402 proteasome-activating ATPase activity	O: Posttranslational modification, protein turnover, chaperones	K03061	ko03050: Proteasome	IPR003593: AAA+ ATPase domain;IPR003959: ATPase, AAA-type, core;IPR003960: ATPase, AAA-type, conserved site;IPR005937: 26S proteasome regulatory subunit P45-like;IPR012340: Nucleic acid-binding, OB-fold;IPR027417: P-loop containing nucleoside triphosphate hydrolase;IPR041569: AAA ATPase, AAA+ lid domain	Cytoplasm	--
A0A7J7H030	Armadillo OS=Camellia sinensis OX=4442 GN=HYC85_015829 PE=4 SV=1	HYC85_015829	8	--	--	--	S: Function unknown	--	--	IPR000225: Armadillo;IPR011989: Armadillo-like helical;IPR016024: Armadillo-type fold;IPR021133: HEAT, type 2	chloroplast	--
A0A7J7HSI0	PABP OS=Camellia sinensis OX=4442 GN=HYC85_008435 PE=3 SV=1	HYC85_008435	1	GO:0006355 regulation of transcription, DNA-templated	--	GO:0003677 DNA binding;GO:0003723 RNA binding	J: Translation, ribosomal structure and biogenesis;A: RNA processing and modification	K13126	ko03015: mRNA surveillance pathway;ko03018: RNA degradation	IPR000504: RNA recognition motif domain;IPR002004: Polyadenylate-binding protein/Hyperplastic disc protein;IPR003441: NAC domain;IPR003954: RNA recognition motif domain, eukaryote;IPR006515: Polyadenylate binding protein, human types 1, 2, 3, 4;IPR012677: Nucleotide-binding alpha-beta plait domain superfamily;IPR035979: RNA-binding domain superfamily;IPR036053: PABC (PABP) domain;IPR036093: NAC d…	Peroxisome	--
A0A7J7GDQ4	Glutathione reductase OS=Camellia sinensis OX=4442 GN=HYC85_024952 PE=3 SV=1	HYC85_024952	1	GO:0045454 cell redox homeostasis;GO:0006749 glutathione metabolic process	--	GO:0050661 NADP binding;GO:0050660 flavin adenine dinucleotide binding;GO:0004362 glutathione-disulfide reductase activity	Q: Secondary metabolites biosynthesis, transport and catabolism	K00383	ko00480: Glutathione metabolism;ko01100: Metabolic pathways	IPR004099: Pyridine nucleotide-disulphide oxidoreductase, dimerisation domain;IPR006324: Glutathione reductase;IPR012999: Pyridine nucleotide-disulphide oxidoreductase, class I, active site;IPR016156: FAD/NAD-linked reductase, dimerisation domain superfamily;IPR023753: FAD/NAD(P)-binding domain;IPR036188: FAD/NAD(P)-binding domain superfamily	Cytoplasm	--
A2T1L8	Phragmoplastin OS=Camellia sinensis OX=4442 PE=2 SV=1	--	3	--	GO:0005737 cytoplasm;GO:0043229 intracellular organelle	GO:0005525 GTP binding;GO:0003924 GTPase activity	R: General function prediction only;U: Intracellular trafficking, secretion, and vesicular transport	K17065	--	IPR000375: Dynamin stalk domain;IPR001401: Dynamin, GTPase domain;IPR003130: Dynamin GTPase effector;IPR019762: Dynamin, GTPase region, conserved site;IPR020850: GTPase effector domain;IPR022812: Dynamin;IPR027417: P-loop containing nucleoside triphosphate hydrolase;IPR030381: Dynamin-type guanine nucleotide-binding (G) domain;IPR045063: Dynamin, N-terminal	Cytoplasm	--
A0A4S4F101	NAD(P)-bd_dom domain-containing protein OS=Camellia sinensis var. sinensis OX=542762 GN=TEA_025667 PE=4 SV=1	TEA_025667	9	--	--	--	G: Carbohydrate transport and metabolism	K08956	--	IPR016040: NAD(P)-binding domain;IPR036291: NAD(P)-binding domain superfamily	chloroplast	--
A0A7J7HFG1	NAD(P)-bd_dom domain-containing protein OS=Camellia sinensis OX=4442 GN=HYC85_009604 PE=4 SV=1	HYC85_009604	4	--	--	--	G: Carbohydrate transport and metabolism	K17525	--	IPR016040: NAD(P)-binding domain;IPR036291: NAD(P)-binding domain superfamily	chloroplast	--
A0A7J7HWE2	Glycerol kinase OS=Camellia sinensis OX=4442 GN=HYC85_004388 PE=3 SV=1	HYC85_004388	7	GO:0019563 glycerol catabolic process;GO:0006072 glycerol-3-phosphate metabolic process	--	GO:0005524 ATP binding;GO:0004370 glycerol kinase activity	G: Carbohydrate transport and metabolism	K00864	ko00561: Glycerolipid metabolism;ko01100: Metabolic pathways;ko04626: Plant-pathogen interaction	IPR000577: Carbohydrate kinase, FGGY;IPR005999: Glycerol kinase;IPR018483: Carbohydrate kinase, FGGY, conserved site;IPR018484: Carbohydrate kinase, FGGY, N-terminal;IPR018485: Carbohydrate kinase, FGGY, C-terminal;IPR043129: ATPase, nucleotide binding domain	Cytoplasm	--
A0A4S4DPC5	Ovule protein OS=Camellia sinensis var. sinensis OX=542762 GN=TEA_010120 PE=4 SV=1	TEA_010120	1	--	--	GO:0070300 phosphatidic acid binding	--	--	--	--	Nucleus	--
A0A4S4CZ17	E1 ubiquitin-activating enzyme OS=Camellia sinensis var. sinensis OX=542762 GN=TEA_024788 PE=3 SV=1	TEA_024788	1	--	--	GO:0005524 ATP binding;GO:0004839 ubiquitin activating enzyme activity	O: Posttranslational modification, protein turnover, chaperones	K03178	ko04120: Ubiquitin mediated proteolysis	IPR000011: Ubiquitin/SUMO-activating enzyme E1-like;IPR000594: THIF-type NAD/FAD binding fold;IPR018074: Ubiquitin-activating enzyme E1, conserved site;IPR018075: Ubiquitin-activating enzyme E1;IPR018965: Ubiquitin-activating enzyme E1, C-terminal;IPR019572: Ubiquitin-activating enzyme, SCCH domain;IPR032418: Ubiquitin-activating enzyme E1, FCCH domain;IPR032420: Ubiquitin-activating enzyme E1, f…	Nucleus	--
A0A7J7HX68	DEAD-box ATP-dependent RNA helicase 30 OS=Camellia sinensis OX=4442 GN=HYC85_004677 PE=3 SV=1	HYC85_004677	3	--	--	GO:0005524 ATP binding;GO:0003676 nucleic acid binding;GO:0016787 hydrolase activity;GO:0003724 RNA helicase activity	A: RNA processing and modification	K12823	ko03040: Spliceosome	IPR000629: ATP-dependent RNA helicase DEAD-box, conserved site;IPR001650: Helicase, C-terminal;IPR011545: DEAD/DEAH box helicase domain;IPR014001: Helicase superfamily 1/2, ATP-binding domain;IPR014014: RNA helicase, DEAD-box type, Q motif;IPR027417: P-loop containing nucleoside triphosphate hydrolase	chloroplast	--
A0A4S4F4D3	Aminopeptidase OS=Camellia sinensis var. sinensis OX=542762 GN=TEA_000968 PE=3 SV=1	TEA_000968	7	GO:0006508 proteolysis	GO:0016020 membrane;GO:0005783 endoplasmic reticulum	GO:0008237 metallopeptidase activity;GO:0008270 zinc ion binding;GO:0004177 aminopeptidase activity	O: Posttranslational modification, protein turnover, chaperones;E: Amino acid transport and metabolism	K08776	--	IPR001930: Peptidase M1, alanine aminopeptidase/leukotriene A4 hydrolase;IPR014782: Peptidase M1, membrane alanine aminopeptidase;IPR024571: ERAP1-like C-terminal domain;IPR027268: Peptidase M4/M1, CTD superfamily;IPR034016: Aminopeptidase N-type;IPR042097: Aminopeptidase N-like , N-terminal domain superfamliy;IPR045357: Aminopeptidase N-like , N-terminal domain	Endoplasmic reticulum	--
A0A4S4DYJ7	Sedoheptulose-1,7-bisphosphatase, chloroplastic OS=Camellia sinensis var. sinensis OX=542762 GN=TEA_004235 PE=3 SV=1	TEA_004235	2	GO:0005975 carbohydrate metabolic process	--	GO:0046872 metal ion binding;GO:0016791 phosphatase activity	G: Carbohydrate transport and metabolism	K01100	ko00710: Carbon fixation in photosynthetic organisms;ko01100: Metabolic pathways;ko01200: Carbon metabolism	IPR000146: Fructose-1,6-bisphosphatase class 1;IPR020548: Fructose-1,6-bisphosphatase, active site;IPR023079: Sedoheptulose-1,7-bisphosphatase;IPR033391: Fructose-1-6-bisphosphatase class I, N-terminal;IPR044015: Fructose-1-6-bisphosphatase class 1, C-terminal	chloroplast	--
A0A7J7HEU4	Glycosyltransferase OS=Camellia sinensis OX=4442 GN=HYC85_012329 PE=3 SV=1	HYC85_012329	1	--	--	GO:0008194 UDP-glycosyltransferase activity	C: Energy production and conversion;G: Carbohydrate transport and metabolism	K22950	--	IPR002213: UDP-glucuronosyl/UDP-glucosyltransferase;IPR035595: UDP-glycosyltransferase family, conserved site	chloroplast	--
A0A4S4DVJ9	SLH domain-containing protein OS=Camellia sinensis var. sinensis OX=542762 GN=TEA_025846 PE=4 SV=1	TEA_025846	8	--	GO:0016021 integral component of membrane	--	--	--	--	IPR001119: S-layer homology domain	chloroplast	--
A0A4S4DYE6	SOR_SNZ domain-containing protein OS=Camellia sinensis var. sinensis OX=542762 GN=TEA_001156 PE=3 SV=1	TEA_001156	4	GO:0042823 pyridoxal phosphate biosynthetic process	--	--	H: Coenzyme transport and metabolism	K06215	ko00750: Vitamin B6 metabolism;ko01100: Metabolic pathways;ko01240: Biosynthesis of cofactors	IPR001852: Pyridoxal 5'-phosphate synthase subunit PdxS/SNZ;IPR011060: Ribulose-phosphate binding barrel;IPR013785: Aldolase-type TIM barrel;IPR033755: PdxS/SNZ N-terminal domain	Cytoplasm	--
A0A4S4DAL5	Serine protease SPPA, chloroplastic OS=Camellia sinensis var. sinensis OX=542762 GN=TEA_020108 PE=3 SV=1	TEA_020108	10	GO:0006508 proteolysis	--	GO:0008233 peptidase activity	--	K04773	--	IPR002142: Peptidase S49;IPR004635: Peptidase S49, SppA;IPR029045: ClpP/crotonase-like domain superfamily	chloroplast_Mitochondrion	--
A0A4S4EH36	CCT-eta OS=Camellia sinensis var. sinensis OX=542762 GN=TEA_005496 PE=3 SV=1	TEA_005496	7	--	GO:0005737 cytoplasm	GO:0005524 ATP binding;GO:0051082 unfolded protein binding;GO:0016887 ATPase activity	O: Posttranslational modification, protein turnover, chaperones	K09499	--	IPR002194: Chaperonin TCP-1, conserved site;IPR002423: Chaperonin Cpn60/GroEL/TCP-1 family;IPR012720: T-complex protein 1, eta subunit;IPR017998: Chaperone tailless complex polypeptide 1 (TCP-1);IPR027409: GroEL-like apical domain superfamily;IPR027410: TCP-1-like chaperonin intermediate domain superfamily;IPR027413: GroEL-like equatorial domain superfamily	Plasma membrane	--
A0A7J7I7M5	Lactoylglutathione lyase OS=Camellia sinensis OX=4442 GN=HYC85_001770 PE=3 SV=1	HYC85_001770	7	--	--	GO:0046872 metal ion binding;GO:0004462 lactoylglutathione lyase activity	G: Carbohydrate transport and metabolism	K01759	ko00620: Pyruvate metabolism;ko01100: Metabolic pathways	IPR004360: Glyoxalase/fosfomycin resistance/dioxygenase domain;IPR004361: Glyoxalase I;IPR018146: Glyoxalase I, conserved site;IPR029068: Glyoxalase/Bleomycin resistance protein/Dihydroxybiphenyl dioxygenase;IPR037523: Vicinal oxygen chelate (VOC) domain	Cytoplasm	--
A0A7J7HXX0	CYTOSOL_AP domain-containing protein OS=Camellia sinensis OX=4442 GN=HYC85_003993 PE=3 SV=1	HYC85_003993	1	GO:0006508 proteolysis	GO:0005737 cytoplasm	GO:0030145 manganese ion binding;GO:0070006 metalloaminopeptidase activity	R: General function prediction only	K01255	ko00480: Glutathione metabolism;ko01100: Metabolic pathways	IPR000819: Peptidase M17, leucyl aminopeptidase, C-terminal;IPR008283: Peptidase M17, leucyl aminopeptidase, N-terminal;IPR011356: Peptidase M17, leucine aminopeptidase/peptidase B;IPR023042: Peptidase M17, leucine aminopeptidase;IPR043472: Macro domain-like	chloroplast	--
A0A075TLN0	ATP synthase subunit b, chloroplastic OS=Camellia sinensis var. pubilimba OX=1523626 GN=atpF PE=3 SV=1	atpF	2	--	GO:0009535 chloroplast thylakoid membrane;GO:0016021 integral component of membrane;GO:0045263 proton-transporting ATP synthase complex, coupling factor F(o)	GO:0046933 proton-transporting ATP synthase activity, rotational mechanism	--	K02109	ko00190: Oxidative phosphorylation;ko00195: Photosynthesis;ko01100: Metabolic pathways	IPR002146: ATP synthase, F0 complex, subunit b/b', bacterial/chloroplast	chloroplast	--
D3GDL0	RD22-like protein OS=Camellia sinensis OX=4442 PE=2 SV=1	--	8	--	--	--	--	K12472	ko04144: Endocytosis	IPR004873: BURP domain	Cytoplasm	CS pos: 21-22. SHA-TL. Pr: 0.7293
A0A4S4EVN5	1-deoxy-D-xylulose-5-phosphate reductoisomerase OS=Camellia sinensis var. sinensis OX=542762 GN=TEA_005205 PE=3 SV=1	TEA_005205	7	GO:0019288 isopentenyl diphosphate biosynthetic process, methylerythritol 4-phosphate pathway	--	GO:0046872 metal ion binding;GO:0030604 1-deoxy-D-xylulose-5-phosphate reductoisomerase activity;GO:0070402 NADPH binding	--	K00099	ko00900: Terpenoid backbone biosynthesis;ko01100: Metabolic pathways;ko01110: Biosynthesis of secondary metabolites	IPR003821: 1-deoxy-D-xylulose 5-phosphate reductoisomerase;IPR013512: 1-deoxy-D-xylulose 5-phosphate reductoisomerase, N-terminal;IPR013644: 1-deoxy-D-xylulose 5-phosphate reductoisomerase, C-terminal;IPR026877: DXP reductoisomerase C-terminal domain;IPR036169: DXP reductoisomerase, C-terminal domain superfamily;IPR036291: NAD(P)-binding domain superfamily	Cytoplasm	--
A0A4S4EJI4	Mitochondrial import receptor subunit TOM40-1-like OS=Camellia sinensis var. sinensis OX=542762 GN=TEA_014476 PE=3 SV=1	TEA_014476	4	GO:0030150 protein import into mitochondrial matrix	GO:0016021 integral component of membrane;GO:0005741 mitochondrial outer membrane	GO:0008320 protein transmembrane transporter activity	U: Intracellular trafficking, secretion, and vesicular transport	K11518	--	IPR000644: CBS domain;IPR023614: Porin domain superfamily;IPR027246: Eukaryotic porin/Tom40;IPR037930: Tom40;IPR044725: CBS domain-containing protein CBSX3, CBS domain;IPR046342: CBS domain superfamily	Cytoplasm	--
A0A858CAG0	Peroxidase OS=Camellia sinensis OX=4442 GN=POD1 PE=2 SV=1	POD1	7	GO:0042744 hydrogen peroxide catabolic process;GO:0006979 response to oxidative stress	GO:0005576 extracellular region	GO:0046872 metal ion binding;GO:0020037 heme binding;GO:0004601 peroxidase activity	--	K00430	ko00940: Phenylpropanoid biosynthesis;ko01100: Metabolic pathways;ko01110: Biosynthesis of secondary metabolites	IPR000823: Plant peroxidase;IPR002016: Haem peroxidase;IPR010255: Haem peroxidase superfamily;IPR019793: Peroxidases heam-ligand binding site;IPR019794: Peroxidase, active site;IPR033905: Secretory peroxidase	chloroplast	CS pos: 25-26. SSA-QL. Pr: 0.7393
A0A7J7I0X9	Clp R domain-containing protein OS=Camellia sinensis OX=4442 GN=HYC85_005948 PE=3 SV=1	HYC85_005948	2	--	--	GO:0005524 ATP binding;GO:0016887 ATPase activity	O: Posttranslational modification, protein turnover, chaperones	K03695	--	IPR001270: ClpA/B family;IPR003593: AAA+ ATPase domain;IPR003959: ATPase, AAA-type, core;IPR004176: Clp, repeat (R) domain;IPR018368: ClpA/B, conserved site 1;IPR019489: Clp ATPase, C-terminal;IPR027417: P-loop containing nucleoside triphosphate hydrolase;IPR028299: ClpA/B, conserved site 2;IPR036628: Clp, N-terminal domain superfamily;IPR041546: ClpA/ClpB, AAA lid domain	chloroplast	--
K7PRX9	Hydroxymethylbutenyl diphosphate synthase OS=Camellia sinensis OX=4442 GN=HDS PE=2 SV=1	HDS	10	GO:0016114 terpenoid biosynthetic process	--	GO:0005506 iron ion binding;GO:0046429 4-hydroxy-3-methylbut-2-en-1-yl diphosphate synthase activity	--	K03526	ko00900: Terpenoid backbone biosynthesis;ko01100: Metabolic pathways;ko01110: Biosynthesis of secondary metabolites	IPR004588: 4-hydroxy-3-methylbut-2-en-1-yl diphosphate synthase, bacterial-type;IPR011005: Dihydropteroate synthase-like;IPR017178: 4-hydroxy-3-methylbut-2-en-1-yl diphosphate synthase, atypical;IPR045854: Nitrite and sulphite reductase 4Fe-4S domain-like superfamily	chloroplast	--
A0A4V3WMA4	Assimilatory sulfite reductase (ferredoxin) OS=Camellia sinensis var. sinensis OX=542762 GN=TEA_027675 PE=3 SV=1	TEA_027675	4	--	GO:0042644 chloroplast nucleoid	GO:0046872 metal ion binding;GO:0051539 4 iron, 4 sulfur cluster binding;GO:0020037 heme binding;GO:0050311 sulfite reductase (ferredoxin) activity	P: Inorganic ion transport and metabolism	K00392	ko00920: Sulfur metabolism;ko01100: Metabolic pathways	IPR005117: Nitrite/Sulfite reductase ferredoxin-like domain;IPR006066: Nitrite/sulphite reductase iron-sulphur/sirohaem-binding site;IPR006067: Nitrite/sulphite reductase 4Fe-4S domain;IPR011787: Sulphite reductase, ferredoxin dependent;IPR036136: Nitrite/Sulfite reductase ferredoxin-like domain superfamily;IPR045854: Nitrite and sulphite reductase 4Fe-4S domain-like superfamily	chloroplast	--
A0A4S4ELN5	Polyadenylate-binding protein OS=Camellia sinensis var. sinensis OX=542762 GN=TEA_011445 PE=3 SV=1	TEA_011445	5	--	GO:0005737 cytoplasm	GO:0003723 RNA binding	J: Translation, ribosomal structure and biogenesis;A: RNA processing and modification	K13126	ko03015: mRNA surveillance pathway;ko03018: RNA degradation	IPR000504: RNA recognition motif domain;IPR002004: Polyadenylate-binding protein/Hyperplastic disc protein;IPR003954: RNA recognition motif domain, eukaryote;IPR006515: Polyadenylate binding protein, human types 1, 2, 3, 4;IPR012677: Nucleotide-binding alpha-beta plait domain superfamily;IPR035979: RNA-binding domain superfamily;IPR036053: PABC (PABP) domain;IPR045305: PABP, RNA recognition motif…	Nucleus	--
A0A4S4D3L2	Alpha-aminoacylpeptide hydrolase OS=Camellia sinensis var. sinensis OX=542762 GN=TEA_029825 PE=3 SV=1	TEA_029825	8	GO:0006508 proteolysis	GO:0016020 membrane;GO:0005783 endoplasmic reticulum	GO:0008237 metallopeptidase activity;GO:0008270 zinc ion binding	O: Posttranslational modification, protein turnover, chaperones;E: Amino acid transport and metabolism	K08776	--	IPR001930: Peptidase M1, alanine aminopeptidase/leukotriene A4 hydrolase;IPR014782: Peptidase M1, membrane alanine aminopeptidase;IPR024571: ERAP1-like C-terminal domain;IPR027268: Peptidase M4/M1, CTD superfamily;IPR034016: Aminopeptidase N-type;IPR042097: Aminopeptidase N-like , N-terminal domain superfamliy;IPR045357: Aminopeptidase N-like , N-terminal domain	Plasma membrane	--
A0A4S4D724	Acyl-CoA dehydrogenase IBR3 OS=Camellia sinensis var. sinensis OX=542762 GN=TEA_004141 PE=3 SV=1	TEA_004141	9	--	--	GO:0050660 flavin adenine dinucleotide binding;GO:0016627 oxidoreductase activity, acting on the CH-CH group of donors	R: General function prediction only	K00249	ko00071: Fatty acid degradation;ko00280: Valine, leucine and isoleucine degradation;ko01100: Metabolic pathways;ko01110: Biosynthesis of secondary metabolites;ko01212: Fatty acid metabolism	IPR002575: Aminoglycoside phosphotransferase;IPR006091: Acyl-CoA oxidase/dehydrogenase, middle domain;IPR009075: Acyl-CoA dehydrogenase/oxidase C-terminal;IPR009100: Acyl-CoA dehydrogenase/oxidase, N-terminal and middle domain superfamily;IPR011009: Protein kinase-like domain superfamily;IPR013786: Acyl-CoA dehydrogenase/oxidase, N-terminal;IPR036250: Acyl-CoA dehydrogenase-like, C-terminal;IPR03…	Cytoplasm	--
A0A4V3WPS0	PALP domain-containing protein OS=Camellia sinensis var. sinensis OX=542762 GN=TEA_006827 PE=4 SV=1	TEA_006827	1	GO:0006535 cysteine biosynthetic process from serine	--	GO:0004124 cysteine synthase activity	E: Amino acid transport and metabolism	K01738	ko00270: Cysteine and methionine metabolism;ko00920: Sulfur metabolism;ko01100: Metabolic pathways;ko01110: Biosynthesis of secondary metabolites;ko01200: Carbon metabolism;ko01230: Biosynthesis of amino acids	IPR001926: Tryptophan synthase beta chain-like, PALP domain;IPR005856: Cysteine synthase;IPR005859: Cysteine synthase CysK;IPR036052: Tryptophan synthase beta chain-like, PALP domain superfamily	chloroplast	--
A0A075TPR0	Photosystem II D2 protein OS=Camellia sinensis var. dehungensis OX=1523627 GN=psbD PE=3 SV=1	psbD	2	GO:0009772 photosynthetic electron transport in photosystem II	GO:0009535 chloroplast thylakoid membrane;GO:0016021 integral component of membrane;GO:0009523 photosystem II	GO:0016168 chlorophyll binding;GO:0045156 electron transporter, transferring electrons within the cyclic electron transport pathway of photosynthesis activity;GO:0005506 iron ion binding;GO:0010242 oxygen evolving activity	--	K02706	ko00195: Photosynthesis;ko01100: Metabolic pathways	IPR000484: Photosynthetic reaction centre, L/M;IPR005868: Photosystem II D2 protein;IPR036854: Photosystem II protein D1/D2 superfamily	Cytoplasm	--
A0A4S4ES02	Adenosine kinase OS=Camellia sinensis var. sinensis OX=542762 GN=TEA_001191 PE=3 SV=1	TEA_001191	1	GO:0016310 phosphorylation;GO:0044209 AMP salvage;GO:0006166 purine ribonucleoside salvage	--	GO:0005524 ATP binding;GO:0004001 adenosine kinase activity	G: Carbohydrate transport and metabolism	K00856	ko00230: Purine metabolism;ko01100: Metabolic pathways;ko01232: Nucleotide metabolism	IPR001805: Adenosine kinase;IPR002173: Carbohydrate/purine kinase, PfkB, conserved site;IPR011611: Carbohydrate kinase PfkB;IPR029056: Ribokinase-like	Cytoplasm	--
A0A4V3WNK9	Xylose isomerase OS=Camellia sinensis var. sinensis OX=542762 GN=TEA_007936 PE=3 SV=1	TEA_007936	1	GO:0042732 D-xylose metabolic process	--	GO:0046872 metal ion binding;GO:0009045 xylose isomerase activity	--	K01805	ko00040: Pentose and glucuronate interconversions;ko00051: Fructose and mannose metabolism;ko01100: Metabolic pathways	IPR001998: Xylose isomerase;IPR036237: Xylose isomerase-like superfamily	Plasma membrane	CS pos: 21-22. VIA-AS. Pr: 0.5339
A0A4S4EAZ0	J domain-containing protein OS=Camellia sinensis var. sinensis OX=542762 GN=TEA_004651 PE=4 SV=1	TEA_004651	4	GO:0006457 protein folding	--	GO:0051082 unfolded protein binding	O: Posttranslational modification, protein turnover, chaperones	K03686	--	IPR001623: DnaJ domain;IPR002939: Chaperone DnaJ, C-terminal;IPR008971: HSP40/DnaJ peptide-binding;IPR018253: DnaJ domain, conserved site;IPR036869: Chaperone J-domain superfamily	chloroplast	--
A0A4S4ES98	F-box domain-containing protein OS=Camellia sinensis var. sinensis OX=542762 GN=TEA_027642 PE=4 SV=1	TEA_027642	1	--	--	GO:0016787 hydrolase activity	R: General function prediction only	K01061	ko01100: Metabolic pathways	IPR001810: F-box domain;IPR002925: Dienelactone hydrolase;IPR029058: Alpha/Beta hydrolase fold;IPR036047: F-box-like domain superfamily	Cytoplasm	--
A0A7J7GQE5	Photosystem I reaction center subunit II, chloroplastic OS=Camellia sinensis OX=4442 GN=HYC85_019296 PE=3 SV=1	HYC85_019296	8	GO:0015979 photosynthesis	GO:0009535 chloroplast thylakoid membrane;GO:0009538 photosystem I reaction center	--	--	K02692	ko00195: Photosynthesis;ko01100: Metabolic pathways	IPR003685: Photosystem I PsaD;IPR036579: Photosystem I, reaction centre subunit PsaD superfamily	chloroplast	--
A0A7J7G611	Aspartate aminotransferase OS=Camellia sinensis OX=4442 GN=HYC85_027289 PE=3 SV=1	HYC85_027289	1	GO:1901566 organonitrogen compound biosynthetic process;GO:0006520 cellular amino acid metabolic process	GO:0016021 integral component of membrane	GO:0030170 pyridoxal phosphate binding;GO:0004069 L-aspartate:2-oxoglutarate aminotransferase activity	E: Amino acid transport and metabolism	K14454	ko00220: Arginine biosynthesis;ko00250: Alanine, aspartate and glutamate metabolism;ko00270: Cysteine and methionine metabolism;ko00330: Arginine and proline metabolism;ko00350: Tyrosine metabolism;ko00360: Phenylalanine metabolism;ko00400: Phenylalanine, tyrosine and tryptophan biosynthesis;ko00710: Carbon fixation in photosynthetic organisms;ko00950: Isoquinoline alkaloid biosynthesis;ko00960: …	IPR000796: Aspartate/other aminotransferase;IPR004838: Aminotransferases, class-I, pyridoxal-phosphate-binding site;IPR004839: Aminotransferase, class I/classII;IPR015421: Pyridoxal phosphate-dependent transferase, major domain;IPR015422: Pyridoxal phosphate-dependent transferase, small domain;IPR015424: Pyridoxal phosphate-dependent transferase	chloroplast	--
A0A4S4DNH8	Phosphoserine aminotransferase OS=Camellia sinensis var. sinensis OX=542762 GN=TEA_015485 PE=3 SV=1	TEA_015485	5	GO:0006564 L-serine biosynthetic process	--	GO:0004648 O-phospho-L-serine:2-oxoglutarate aminotransferase activity	E: Amino acid transport and metabolism;H: Coenzyme transport and metabolism	K00831	ko00260: Glycine, serine and threonine metabolism;ko00270: Cysteine and methionine metabolism;ko00750: Vitamin B6 metabolism;ko01100: Metabolic pathways;ko01110: Biosynthesis of secondary metabolites;ko01200: Carbon metabolism;ko01230: Biosynthesis of amino acids;ko01240: Biosynthesis of cofactors	IPR000192: Aminotransferase class V domain;IPR015421: Pyridoxal phosphate-dependent transferase, major domain;IPR015422: Pyridoxal phosphate-dependent transferase, small domain;IPR015424: Pyridoxal phosphate-dependent transferase;IPR020578: Aminotransferase class-V, pyridoxal-phosphate binding site;IPR022278: Phosphoserine aminotransferase	chloroplast	--
A0A7J7I7J4	Pyruvate kinase OS=Camellia sinensis OX=4442 GN=HYC85_001317 PE=3 SV=1	HYC85_001317	3	--	--	GO:0000287 magnesium ion binding;GO:0005524 ATP binding;GO:0016301 kinase activity;GO:0030955 potassium ion binding;GO:0004743 pyruvate kinase activity	G: Carbohydrate transport and metabolism	K00873	ko00010: Glycolysis / Gluconeogenesis;ko00620: Pyruvate metabolism;ko01100: Metabolic pathways;ko01110: Biosynthesis of secondary metabolites;ko01200: Carbon metabolism;ko01230: Biosynthesis of amino acids	IPR011037: Pyruvate kinase-like, insert domain superfamily;IPR015793: Pyruvate kinase, barrel;IPR015795: Pyruvate kinase, C-terminal;IPR015806: Pyruvate kinase, insert domain superfamily;IPR015813: Pyruvate/Phosphoenolpyruvate kinase-like domain superfamily;IPR018209: Pyruvate kinase, active site;IPR036918: Pyruvate kinase, C-terminal domain superfamily;IPR040442: Pyruvate kinase-like domain supe…	chloroplast	--
A0A4S4EP25	Lactoylglutathione lyase OS=Camellia sinensis var. sinensis OX=542762 GN=TEA_013755 PE=3 SV=1	TEA_013755	1	--	--	GO:0046872 metal ion binding;GO:0004462 lactoylglutathione lyase activity	G: Carbohydrate transport and metabolism	K01759	ko00620: Pyruvate metabolism;ko01100: Metabolic pathways	IPR004360: Glyoxalase/fosfomycin resistance/dioxygenase domain;IPR004361: Glyoxalase I;IPR018146: Glyoxalase I, conserved site;IPR029068: Glyoxalase/Bleomycin resistance protein/Dihydroxybiphenyl dioxygenase;IPR037523: Vicinal oxygen chelate (VOC) domain	Cytoplasm	--
A0A7J7HFA2	Glutathione reductase OS=Camellia sinensis OX=4442 GN=HYC85_012591 PE=3 SV=1	HYC85_012591	1	GO:0045454 cell redox homeostasis;GO:0006749 glutathione metabolic process	--	GO:0050661 NADP binding;GO:0050660 flavin adenine dinucleotide binding;GO:0004362 glutathione-disulfide reductase activity	Q: Secondary metabolites biosynthesis, transport and catabolism	K00383	ko00480: Glutathione metabolism;ko01100: Metabolic pathways	IPR001100: Pyridine nucleotide-disulphide oxidoreductase, class I;IPR004099: Pyridine nucleotide-disulphide oxidoreductase, dimerisation domain;IPR006324: Glutathione reductase;IPR012999: Pyridine nucleotide-disulphide oxidoreductase, class I, active site;IPR016156: FAD/NAD-linked reductase, dimerisation domain superfamily;IPR023753: FAD/NAD(P)-binding domain;IPR036188: FAD/NAD(P)-binding domain …	Cytoplasm	--
A0A7J7G4C7	Transaldolase OS=Camellia sinensis OX=4442 GN=HYC85_025980 PE=3 SV=1	HYC85_025980	7	GO:0005975 carbohydrate metabolic process;GO:0006098 pentose-phosphate shunt	GO:0005737 cytoplasm	GO:0004801 sedoheptulose-7-phosphate:D-glyceraldehyde-3-phosphate glyceronetransferase activity	G: Carbohydrate transport and metabolism	K00616	ko00030: Pentose phosphate pathway;ko01100: Metabolic pathways;ko01110: Biosynthesis of secondary metabolites;ko01200: Carbon metabolism;ko01230: Biosynthesis of amino acids	IPR001585: Transaldolase/Fructose-6-phosphate aldolase;IPR004732: Transaldolase type 2;IPR013785: Aldolase-type TIM barrel;IPR018225: Transaldolase, active site	chloroplast	--
A0A4S4ENX4	Mitochondrial processing peptidase beta subunit OS=Camellia sinensis var. sinensis OX=542762 GN=TEA_009800 PE=3 SV=1	TEA_009800	3	GO:0006508 proteolysis	--	GO:0046872 metal ion binding;GO:0004222 metalloendopeptidase activity;GO:0003723 RNA binding	O: Posttranslational modification, protein turnover, chaperones	K17732	--	IPR000504: RNA recognition motif domain;IPR001431: Peptidase M16, zinc-binding site;IPR007863: Peptidase M16, C-terminal;IPR011249: Metalloenzyme, LuxS/M16 peptidase-like;IPR011765: Peptidase M16, N-terminal;IPR012677: Nucleotide-binding alpha-beta plait domain superfamily;IPR035979: RNA-binding domain superfamily;IPR041337: Heterogeneous nuclear ribonucleoprotein Q acidic domain	chloroplast	--
A0A7J7GST1	ATP synthase delta chain, chloroplastic OS=Camellia sinensis OX=4442 GN=HYC85_020146 PE=3 SV=1	HYC85_020146	2	--	GO:0016020 membrane	GO:0046933 proton-transporting ATP synthase activity, rotational mechanism	C: Energy production and conversion	K02113	ko00190: Oxidative phosphorylation;ko00195: Photosynthesis;ko01100: Metabolic pathways	IPR000711: ATPase, OSCP/delta subunit;IPR020781: ATPase, OSCP/delta subunit, conserved site;IPR026015: F1F0 ATP synthase OSCP/delta subunit, N-terminal domain superfamily	Cytoplasm	--
A0A4S4EU65	RCK N-terminal domain-containing protein OS=Camellia sinensis var. sinensis OX=542762 GN=TEA_027540 PE=4 SV=1	TEA_027540	10	GO:0006813 potassium ion transport	GO:0016021 integral component of membrane	GO:0015299 solute:proton antiporter activity	P: Inorganic ion transport and metabolism	--	--	IPR003148: Regulator of K+ conductance, N-terminal;IPR006153: Cation/H+ exchanger;IPR036291: NAD(P)-binding domain superfamily;IPR038770: Sodium/solute symporter superfamily	Plasma membrane	--
A0A4S4DZD9	Protein disulfide-isomerase OS=Camellia sinensis var. sinensis OX=542762 GN=TEA_017866 PE=3 SV=1	TEA_017866	4	--	GO:0005783 endoplasmic reticulum	GO:0003756 protein disulfide isomerase activity	O: Posttranslational modification, protein turnover, chaperones	K09584	ko04141: Protein processing in endoplasmic reticulum	IPR005788: Disulphide isomerase;IPR011679: Endoplasmic reticulum resident protein 29, C-terminal;IPR013766: Thioredoxin domain;IPR017937: Thioredoxin, conserved site;IPR036249: Thioredoxin-like superfamily;IPR036356: Endoplasmic reticulum resident protein 29, C-terminal domain superfamily	Extracell	CS pos: 25-26. AFA-DD. Pr: 0.9638
A0A7J7FYV0	Triosephosphate isomerase, chloroplastic OS=Camellia sinensis OX=4442 GN=HYC85_029508 PE=3 SV=1	HYC85_029508	6	GO:0006096 glycolytic process	--	GO:0004807 triose-phosphate isomerase activity	G: Carbohydrate transport and metabolism	K01803	ko00010: Glycolysis / Gluconeogenesis;ko00051: Fructose and mannose metabolism;ko00562: Inositol phosphate metabolism;ko00710: Carbon fixation in photosynthetic organisms;ko01100: Metabolic pathways;ko01110: Biosynthesis of secondary metabolites;ko01200: Carbon metabolism;ko01230: Biosynthesis of amino acids	IPR000652: Triosephosphate isomerase;IPR013785: Aldolase-type TIM barrel;IPR020861: Triosephosphate isomerase, active site;IPR022896: Triosephosphate isomerase, bacterial/eukaryotic;IPR035990: Triosephosphate isomerase superfamily	chloroplast	--
A0A7J7FY25	KH type-2 domain-containing protein OS=Camellia sinensis OX=4442 GN=HYC85_028067 PE=3 SV=1	HYC85_028067	5	GO:0006412 translation	GO:0015935 small ribosomal subunit;GO:0005737 cytoplasm	GO:0003735 structural constituent of ribosome;GO:0003723 RNA binding	J: Translation, ribosomal structure and biogenesis	K02985	ko03010: Ribosome	IPR001351: Ribosomal protein S3, C-terminal;IPR004044: K Homology domain, type 2;IPR005703: Ribosomal protein S3, eukaryotic/archaeal;IPR009019: K homology domain superfamily, prokaryotic type;IPR015946: K homology domain-like, alpha/beta;IPR018280: Ribosomal protein S3, conserved site;IPR036419: Ribosomal protein S3, C-terminal domain superfamily	Cytoplasm	--
A0A4S4EQH0	14_3_3 domain-containing protein OS=Camellia sinensis var. sinensis OX=542762 GN=TEA_008751 PE=3 SV=1	TEA_008751	4	--	--	--	O: Posttranslational modification, protein turnover, chaperones	K06630	--	IPR000308: 14-3-3 protein;IPR023409: 14-3-3 protein, conserved site;IPR023410: 14-3-3 domain;IPR036815: 14-3-3 domain superfamily	Nucleus	--
A0A4S4F1V6	Polyribonucleotide nucleotidyltransferase OS=Camellia sinensis var. sinensis OX=542762 GN=TEA_022482 PE=3 SV=1	TEA_022482	8	GO:0006412 translation;GO:0006402 mRNA catabolic process;GO:0006396 RNA processing	--	GO:0003723 RNA binding;GO:0004654 polyribonucleotide nucleotidyltransferase activity	R: General function prediction only	K00962	ko03018: RNA degradation	IPR001247: Exoribonuclease, phosphorolytic domain 1;IPR003029: S1 domain;IPR004087: K Homology domain;IPR004088: K Homology domain, type 1;IPR012162: Polyribonucleotide nucleotidyltransferase;IPR012340: Nucleic acid-binding, OB-fold;IPR015847: Exoribonuclease, phosphorolytic domain 2;IPR020568: Ribosomal protein S5 domain 2-type fold;IPR022967: RNA-binding domain, S1;IPR027408: PNPase/RNase PH do…	Cytoplasm	--
A0A4S4DJ94	Coproporphyrinogen oxidase OS=Camellia sinensis var. sinensis OX=542762 GN=TEA_013820 PE=3 SV=1	TEA_013820	5	GO:0006782 protoporphyrinogen IX biosynthetic process	--	GO:0004109 coproporphyrinogen oxidase activity	H: Coenzyme transport and metabolism	K00228	ko00860: Porphyrin metabolism;ko01100: Metabolic pathways;ko01110: Biosynthesis of secondary metabolites;ko01240: Biosynthesis of cofactors	IPR001260: Coproporphyrinogen III oxidase, aerobic;IPR018375: Coproporphyrinogen III oxidase, conserved site;IPR036406: Oxygen-dependent coproporphyrinogen III oxidase superfamily	chloroplast	--
A0A7J7GTL9	S5 DRBM domain-containing protein OS=Camellia sinensis OX=4442 GN=HYC85_017874 PE=3 SV=1	HYC85_017874	5	GO:0006412 translation	GO:0015935 small ribosomal subunit	GO:0003735 structural constituent of ribosome;GO:0019843 rRNA binding;GO:0003729 mRNA binding	J: Translation, ribosomal structure and biogenesis	K02988	ko03010: Ribosome	IPR005324: Ribosomal protein S5, C-terminal;IPR005712: Ribosomal protein S5, bacterial-type;IPR013810: Ribosomal protein S5, N-terminal;IPR014721: Ribosomal protein S5 domain 2-type fold, subgroup;IPR018192: Ribosomal protein S5, N-terminal, conserved site;IPR020568: Ribosomal protein S5 domain 2-type fold	chloroplast	--
A0A4S4EDU5	Glutamine--tRNA ligase OS=Camellia sinensis var. sinensis OX=542762 GN=TEA_002000 PE=4 SV=1	TEA_002000	9	GO:0009791 post-embryonic development;GO:0048608 reproductive structure development;GO:0006425 glutaminyl-tRNA aminoacylation	GO:0005737 cytoplasm	GO:0005524 ATP binding;GO:0004819 glutamine-tRNA ligase activity	J: Translation, ribosomal structure and biogenesis	K01886	ko00970: Aminoacyl-tRNA biosynthesis;ko01100: Metabolic pathways	IPR000924: Glutamyl/glutaminyl-tRNA synthetase;IPR001412: Aminoacyl-tRNA synthetase, class I, conserved site;IPR004514: Glutamine-tRNA synthetase;IPR011035: Ribosomal protein L25/Gln-tRNA synthetase, anti-codon-binding domain superfamily;IPR014729: Rossmann-like alpha/beta/alpha sandwich fold;IPR020056: Ribosomal protein L25/Gln-tRNA synthetase, N-terminal;IPR020058: Glutamyl/glutaminyl-tRNA synt…	Cytoplasm	--
A0A7J7GFB8	Prolyl endopeptidase OS=Camellia sinensis OX=4442 GN=HYC85_023718 PE=3 SV=1	HYC85_023718	4	GO:0006508 proteolysis	--	GO:0004252 serine-type endopeptidase activity	O: Posttranslational modification, protein turnover, chaperones	K01354	--	IPR001375: Peptidase S9, prolyl oligopeptidase, catalytic domain;IPR002470: Peptidase S9A, prolyl oligopeptidase;IPR023302: Peptidase S9A, N-terminal domain;IPR029058: Alpha/Beta hydrolase fold	Cytoplasm	--
A0A4S4E5D1	Eukaryotic translation initiation factor 3 subunit A OS=Camellia sinensis var. sinensis OX=542762 GN=TEA_018848 PE=3 SV=1	TEA_018848	6	GO:0001732 formation of cytoplasmic translation initiation complex	GO:0016282 eukaryotic 43S preinitiation complex;GO:0033290 eukaryotic 48S preinitiation complex;GO:0005852 eukaryotic translation initiation factor 3 complex	GO:0003723 RNA binding;GO:0003743 translation initiation factor activity	J: Translation, ribosomal structure and biogenesis	K03254	--	IPR000717: Proteasome component (PCI) domain;IPR027512: Eukaryotic translation initiation factor 3 subunit A	Cytoplasm	--
A0A7J7GU32	Starch synthase 3, chloroplastic/amyloplastic-like OS=Camellia sinensis OX=4442 GN=HYC85_018359 PE=3 SV=1	HYC85_018359	6	GO:0019252 starch biosynthetic process	GO:0009507 chloroplast	GO:0004373 glycogen (starch) synthase activity;GO:2001070 starch binding	--	K00703	ko00500: Starch and sucrose metabolism;ko01100: Metabolic pathways;ko01110: Biosynthesis of secondary metabolites	IPR001296: Glycosyl transferase, family 1;IPR005085: Carbohydrate binding module family 25;IPR011835: Bacterial/plant glycogen synthase;IPR013534: Starch synthase, catalytic domain;IPR013783: Immunoglobulin-like fold	chloroplast	--
A0A7J7GDC0	Glycosyltransferase OS=Camellia sinensis OX=4442 GN=HYC85_023021 PE=3 SV=1	HYC85_023021	4	--	--	GO:0008194 UDP-glycosyltransferase activity	C: Energy production and conversion;G: Carbohydrate transport and metabolism	K23260	ko00999: Biosynthesis of various plant secondary metabolites;ko01110: Biosynthesis of secondary metabolites	IPR002213: UDP-glucuronosyl/UDP-glucosyltransferase;IPR035595: UDP-glycosyltransferase family, conserved site	Cytoskeleton	--
A0A7J7HP19	Peptidylprolyl isomerase OS=Camellia sinensis OX=4442 GN=HYC85_007466 PE=4 SV=1	HYC85_007466	2	--	--	GO:0003755 peptidyl-prolyl cis-trans isomerase activity	O: Posttranslational modification, protein turnover, chaperones	K09571	--	IPR001179: FKBP-type peptidyl-prolyl cis-trans isomerase domain;IPR001440: Tetratricopeptide repeat 1;IPR011990: Tetratricopeptide-like helical domain superfamily;IPR019734: Tetratricopeptide repeat;IPR046357: Peptidyl-prolyl cis-trans isomerase domain superfamily	Peroxisome	--
A0A4S4EAL8	Rhodanese domain-containing protein OS=Camellia sinensis var. sinensis OX=542762 GN=TEA_004513 PE=4 SV=1	TEA_004513	2	--	--	--	--	K17525	--	IPR001763: Rhodanese-like domain;IPR036873: Rhodanese-like domain superfamily	chloroplast	--
A0A7J7FUD9	Peptidylprolyl isomerase OS=Camellia sinensis OX=4442 GN=HYC85_031519 PE=4 SV=1	HYC85_031519	8	--	--	GO:0003755 peptidyl-prolyl cis-trans isomerase activity	O: Posttranslational modification, protein turnover, chaperones	K09571	--	IPR001179: FKBP-type peptidyl-prolyl cis-trans isomerase domain;IPR001440: Tetratricopeptide repeat 1;IPR011990: Tetratricopeptide-like helical domain superfamily;IPR019734: Tetratricopeptide repeat;IPR046357: Peptidyl-prolyl cis-trans isomerase domain superfamily	Nucleus	--
A0A4S4D2N8	Epimerase domain-containing protein OS=Camellia sinensis var. sinensis OX=542762 GN=TEA_006021 PE=4 SV=1	TEA_006021	10	--	--	--	M: Cell wall/membrane/envelope biogenesis	K06118	ko00520: Amino sugar and nucleotide sugar metabolism;ko00561: Glycerolipid metabolism;ko01100: Metabolic pathways;ko01250: Biosynthesis of nucleotide sugars	IPR001509: NAD-dependent epimerase/dehydratase;IPR036291: NAD(P)-binding domain superfamily	chloroplast	--
A0A4S4DXY0	Meth_synt_1 domain-containing protein OS=Camellia sinensis var. sinensis OX=542762 GN=TEA_006521 PE=4 SV=1	TEA_006521	7	GO:0008652 cellular amino acid biosynthetic process	--	GO:0008270 zinc ion binding;GO:0003871 5-methyltetrahydropteroyltriglutamate-homocysteine S-methyltransferase activity	E: Amino acid transport and metabolism	K00549	ko00270: Cysteine and methionine metabolism;ko00450: Selenocompound metabolism;ko01100: Metabolic pathways;ko01110: Biosynthesis of secondary metabolites;ko01230: Biosynthesis of amino acids	IPR013215: Cobalamin-independent methionine synthase MetE, N-terminal;IPR038071: UROD/MetE-like superfamily	chloroplast	--
A0A7J7GHP4	T-complex protein 1 subunit epsilon OS=Camellia sinensis OX=4442 GN=HYC85_021184 PE=3 SV=1	HYC85_021184	7	--	GO:0005737 cytoplasm	GO:0005524 ATP binding;GO:0051082 unfolded protein binding;GO:0016887 ATPase activity	O: Posttranslational modification, protein turnover, chaperones	K09497	--	IPR002194: Chaperonin TCP-1, conserved site;IPR002423: Chaperonin Cpn60/GroEL/TCP-1 family;IPR012718: T-complex protein 1, epsilon subunit;IPR017998: Chaperone tailless complex polypeptide 1 (TCP-1);IPR027409: GroEL-like apical domain superfamily;IPR027410: TCP-1-like chaperonin intermediate domain superfamily;IPR027413: GroEL-like equatorial domain superfamily	chloroplast	--
A0A4S4EE95	Monocopper oxidase-like protein SKU5 OS=Camellia sinensis var. sinensis OX=542762 GN=TEA_004753 PE=3 SV=1	TEA_004753	2	--	--	GO:0016491 oxidoreductase activity;GO:0005507 copper ion binding	Q: Secondary metabolites biosynthesis, transport and catabolism	K19791	--	IPR001117: Multicopper oxidase, second cupredoxin domain;IPR001646: Pentapeptide repeat;IPR008972: Cupredoxin;IPR011706: Multicopper oxidase, C-terminal;IPR011707: Multicopper oxidase, N-terminal;IPR034271: Ascorbate oxidase homologue, second cupredoxin domain	chloroplast	CS pos: 23-24. CFA-DD. Pr: 0.9516
A0A7J7GDS8	Ubiquitinyl hydrolase 1 OS=Camellia sinensis OX=4442 GN=HYC85_025080 PE=3 SV=1	HYC85_025080	7	GO:0016579 protein deubiquitination;GO:0006511 ubiquitin-dependent protein catabolic process	--	GO:0004843 thiol-dependent ubiquitin-specific protease activity	O: Posttranslational modification, protein turnover, chaperones	K11838	--	IPR001394: Peptidase C19, ubiquitin carboxyl-terminal hydrolase;IPR002083: MATH/TRAF domain;IPR008974: TRAF-like;IPR018200: Ubiquitin specific protease, conserved site;IPR024729: Ubiquitin carboxyl-terminal hydrolase 7, ICP0-binding domain;IPR028889: Ubiquitin specific protease domain;IPR029346: Ubiquitin carboxyl-terminal hydrolase, C-terminal;IPR038765: Papain-like cysteine peptidase superfamily	Nucleus	--
A0A7J7GY58	Lactoylglutathione lyase OS=Camellia sinensis OX=4442 GN=HYC85_015940 PE=3 SV=1	HYC85_015940	7	--	--	GO:0046872 metal ion binding;GO:0004462 lactoylglutathione lyase activity	G: Carbohydrate transport and metabolism	K01759	ko00620: Pyruvate metabolism;ko01100: Metabolic pathways	IPR004360: Glyoxalase/fosfomycin resistance/dioxygenase domain;IPR004361: Glyoxalase I;IPR018146: Glyoxalase I, conserved site;IPR029068: Glyoxalase/Bleomycin resistance protein/Dihydroxybiphenyl dioxygenase;IPR037523: Vicinal oxygen chelate (VOC) domain	chloroplast	--
A0A4S4EQM4	Adenylosuccinate synthetase, chloroplastic OS=Camellia sinensis var. sinensis OX=542762 GN=PURA PE=3 SV=1	PURA	10	GO:0044208 'de novo' AMP biosynthetic process	GO:0009507 chloroplast	GO:0000287 magnesium ion binding;GO:0005525 GTP binding;GO:0004019 adenylosuccinate synthase activity	F: Nucleotide transport and metabolism	K01939	ko00230: Purine metabolism;ko00250: Alanine, aspartate and glutamate metabolism;ko01100: Metabolic pathways;ko01232: Nucleotide metabolism;ko01240: Biosynthesis of cofactors	IPR001114: Adenylosuccinate synthetase;IPR018220: Adenylosuccinate synthase, GTP-binding site;IPR027417: P-loop containing nucleoside triphosphate hydrolase;IPR042109: Adenylosuccinate synthetase, domain 1;IPR042110: Adenylosuccinate synthetase, domain 2;IPR042111: Adenylosuccinate synthetase, domain 3	Cytoplasm	--
A0A4S4E940	E1 ubiquitin-activating enzyme OS=Camellia sinensis var. sinensis OX=542762 GN=TEA_019198 PE=3 SV=1	TEA_019198	1	--	--	GO:0005524 ATP binding;GO:0004839 ubiquitin activating enzyme activity	O: Posttranslational modification, protein turnover, chaperones	K03178	ko04120: Ubiquitin mediated proteolysis	IPR000011: Ubiquitin/SUMO-activating enzyme E1-like;IPR000594: THIF-type NAD/FAD binding fold;IPR018074: Ubiquitin-activating enzyme E1, conserved site;IPR018075: Ubiquitin-activating enzyme E1;IPR018965: Ubiquitin-activating enzyme E1, C-terminal;IPR019572: Ubiquitin-activating enzyme, SCCH domain;IPR032418: Ubiquitin-activating enzyme E1, FCCH domain;IPR032420: Ubiquitin-activating enzyme E1, f…	Cytoplasm	--
M9RZ20	GDP-mannose-3',5'-epimerase OS=Camellia sinensis OX=4442 GN=GME PE=2 SV=1	GME	5	--	--	GO:0051287 NAD binding;GO:0047918 GDP-mannose 3,5-epimerase activity	G: Carbohydrate transport and metabolism;M: Cell wall/membrane/envelope biogenesis	K10046	ko00053: Ascorbate and aldarate metabolism;ko00520: Amino sugar and nucleotide sugar metabolism;ko01100: Metabolic pathways;ko01110: Biosynthesis of secondary metabolites;ko01240: Biosynthesis of cofactors;ko01250: Biosynthesis of nucleotide sugars	IPR001509: NAD-dependent epimerase/dehydratase;IPR033890: GDP-mannose 3,5-epimerase;IPR036291: NAD(P)-binding domain superfamily	Cytoskeleton	--
A0A4S4EXE3	Glutamyl-tRNA(Gln) amidotransferase subunit B, chloroplastic/mitochondrial OS=Camellia sinensis var. sinensis OX=542762 GN=GATB PE=3 SV=1	GATB	10	GO:0070681 glutaminyl-tRNAGln biosynthesis via transamidation;GO:0032543 mitochondrial translation	GO:0009507 chloroplast;GO:0005739 mitochondrion;GO:0030956 glutamyl-tRNA(Gln) amidotransferase complex	GO:0005524 ATP binding;GO:0050567 glutaminyl-tRNA synthase (glutamine-hydrolyzing) activity	J: Translation, ribosomal structure and biogenesis	K02434	ko00970: Aminoacyl-tRNA biosynthesis;ko01100: Metabolic pathways	IPR003789: Aspartyl/glutamyl-tRNA amidotransferase subunit B-like;IPR004413: Aspartyl/glutamyl-tRNA(Asn/Gln) amidotransferase, B subunit;IPR006075: Aspartyl/Glutamyl-tRNA(Gln) amidotransferase, subunit B/E, catalytic;IPR014746: Glutamine synthetase/guanido kinase, catalytic domain;IPR017958: Glutamyl-tRNA(Gln) amidotransferase, subunit B, conserved site;IPR018027: Asn/Gln amidotransferase;IPR0231…	chloroplast	--
A0A4S4E7T4	Carbonic anhydrase OS=Camellia sinensis var. sinensis OX=542762 GN=TEA_027211 PE=3 SV=1	TEA_027211	6	GO:0015976 carbon utilization;GO:0043248 proteasome assembly	GO:0016021 integral component of membrane	GO:0008270 zinc ion binding;GO:0004089 carbonate dehydratase activity	P: Inorganic ion transport and metabolism	K01673	ko00910: Nitrogen metabolism;ko01100: Metabolic pathways	IPR001765: Carbonic anhydrase;IPR015892: Carbonic anhydrase, prokaryotic-like, conserved site;IPR018788: Proteasome assembly chaperone 3;IPR036874: Carbonic anhydrase superfamily;IPR045066: Beta carbonic anhydrases, cladeB	Cytoplasm	--
A0A4S4DKA0	Peroxidase OS=Camellia sinensis var. sinensis OX=542762 GN=TEA_011333 PE=3 SV=1	TEA_011333	1	GO:0042744 hydrogen peroxide catabolic process;GO:0006979 response to oxidative stress	GO:0005576 extracellular region	GO:0046872 metal ion binding;GO:0020037 heme binding;GO:0004601 peroxidase activity	--	K00430	ko00940: Phenylpropanoid biosynthesis;ko01100: Metabolic pathways;ko01110: Biosynthesis of secondary metabolites	IPR000823: Plant peroxidase;IPR002016: Haem peroxidase;IPR010255: Haem peroxidase superfamily;IPR019793: Peroxidases heam-ligand binding site;IPR019794: Peroxidase, active site;IPR033905: Secretory peroxidase	Extracell	CS pos: 26-27. SSC-YF. Pr: 0.3587
A0A4V3WKL4	Methylenetetrahydrofolate reductase OS=Camellia sinensis var. sinensis OX=542762 GN=TEA_024521 PE=3 SV=1	TEA_024521	3	GO:0035999 tetrahydrofolate interconversion;GO:0006555 methionine metabolic process	--	--	E: Amino acid transport and metabolism	K00297	ko00670: One carbon pool by folate;ko01100: Metabolic pathways;ko01200: Carbon metabolism	IPR003171: Methylenetetrahydrofolate reductase-like;IPR004621: Eukaryotic-type methylenetetrahydrofolate reductase;IPR029041: FAD-linked oxidoreductase-like	Cytoplasm	--
A0A4S4CX91	RanBD1 domain-containing protein OS=Camellia sinensis var. sinensis OX=542762 GN=TEA_026495 PE=3 SV=1	TEA_026495	1	GO:0006886 intracellular protein transport;GO:0016192 vesicle-mediated transport;GO:0006913 nucleocytoplasmic transport	GO:0030132 clathrin coat of coated pit;GO:0030130 clathrin coat of trans-Golgi network vesicle	GO:0005198 structural molecule activity	U: Intracellular trafficking, secretion, and vesicular transport	K04646	ko04144: Endocytosis	IPR000156: Ran binding domain;IPR000547: Clathrin, heavy chain/VPS, 7-fold repeat;IPR011990: Tetratricopeptide-like helical domain superfamily;IPR011993: PH-like domain superfamily;IPR012331: Clathrin, heavy chain, linker;IPR015348: Clathrin, heavy chain, linker, core motif;IPR016024: Armadillo-type fold;IPR016025: Clathrin heavy chain, N-terminal;IPR022365: Clathrin, heavy chain, propeller repea…	Cytoplasm	--
A0A7J7HMM4	PEROXIDASE_4 domain-containing protein OS=Camellia sinensis OX=4442 GN=HYC85_006948 PE=3 SV=1	HYC85_006948	7	GO:0034599 cellular response to oxidative stress	GO:0005576 extracellular region	GO:0046872 metal ion binding;GO:0020037 heme binding;GO:0016688 L-ascorbate peroxidase activity	--	K00434	ko00053: Ascorbate and aldarate metabolism;ko00480: Glutathione metabolism;ko01100: Metabolic pathways	IPR002016: Haem peroxidase;IPR002207: Class I peroxidase;IPR010255: Haem peroxidase superfamily;IPR019793: Peroxidases heam-ligand binding site;IPR019794: Peroxidase, active site	Cytoplasm	--
A0A7J7HEQ7	2-isopropylmalate synthase OS=Camellia sinensis OX=4442 GN=HYC85_012279 PE=3 SV=1	HYC85_012279	1	GO:0009098 leucine biosynthetic process	--	GO:0003852 2-isopropylmalate synthase activity	E: Amino acid transport and metabolism	K01649	ko00290: Valine, leucine and isoleucine biosynthesis;ko00620: Pyruvate metabolism;ko01100: Metabolic pathways;ko01110: Biosynthesis of secondary metabolites;ko01210: 2-Oxocarboxylic acid metabolism;ko01230: Biosynthesis of amino acids	IPR000891: Pyruvate carboxyltransferase;IPR002034: Alpha-isopropylmalate/homocitrate synthase, conserved site;IPR005671: 2-isopropylmalate synthase, bacterial-type;IPR013709: 2-isopropylmalate synthase LeuA, allosteric (dimerisation) domain;IPR013785: Aldolase-type TIM barrel;IPR036230: 2-isopropylmalate synthase LeuA, allosteric (dimerisation) domain superfamily	chloroplast	--
A0A385NHC2	UDP-glucose 6-dehydrogenase OS=Camellia sinensis OX=4442 GN=HYC85_004771 PE=2 SV=1	HYC85_004771	1	GO:0006065 UDP-glucuronate biosynthetic process	--	GO:0051287 NAD binding;GO:0003979 UDP-glucose 6-dehydrogenase activity	G: Carbohydrate transport and metabolism;T: Signal transduction mechanisms	K00012	ko00040: Pentose and glucuronate interconversions;ko00053: Ascorbate and aldarate metabolism;ko00520: Amino sugar and nucleotide sugar metabolism;ko01100: Metabolic pathways;ko01240: Biosynthesis of cofactors;ko01250: Biosynthesis of nucleotide sugars	IPR001732: UDP-glucose/GDP-mannose dehydrogenase, N-terminal;IPR008927: 6-phosphogluconate dehydrogenase-like, C-terminal domain superfamily;IPR014026: UDP-glucose/GDP-mannose dehydrogenase, dimerisation;IPR014027: UDP-glucose/GDP-mannose dehydrogenase, C-terminal;IPR017476: UDP-glucose/GDP-mannose dehydrogenase;IPR028356: UDP-glucose 6-dehydrogenase, eukaryotic type;IPR036220: UDP-glucose/GDP-ma…	Extracell	--
A0A0S2LLA9	Flavonoids-3'-hydroxylase OS=Camellia sinensis OX=4442 PE=2 SV=1	--	3	--	GO:0016021 integral component of membrane	GO:0004497 monooxygenase activity;GO:0005506 iron ion binding;GO:0020037 heme binding;GO:0016705 oxidoreductase activity, acting on paired donors, with incorporation or reduction of molecular oxygen	Q: Secondary metabolites biosynthesis, transport and catabolism	K05280	ko00941: Flavonoid biosynthesis;ko00944: Flavone and flavonol biosynthesis;ko01100: Metabolic pathways;ko01110: Biosynthesis of secondary metabolites	IPR001128: Cytochrome P450;IPR002401: Cytochrome P450, E-class, group I;IPR017972: Cytochrome P450, conserved site;IPR036396: Cytochrome P450 superfamily	chloroplast	--
A0A4S4DZA0	Trifunctional UDP-glucose 4,6-dehydratase/UDP-4-keto-6-deoxy-D-glucose 3,5-epimerase/UDP-4-keto-L-rhamnose-reductase RHM1-like OS=Camellia sinensis var. sinensis OX=542762 GN=TEA_016940 PE=4 SV=1	TEA_016940	5	GO:0009225 nucleotide-sugar metabolic process	--	GO:0008460 dTDP-glucose 4,6-dehydratase activity	G: Carbohydrate transport and metabolism	K12450	ko00520: Amino sugar and nucleotide sugar metabolism;ko01100: Metabolic pathways;ko01250: Biosynthesis of nucleotide sugars	IPR005888: dTDP-glucose 4,6-dehydratase;IPR016040: NAD(P)-binding domain;IPR029903: RmlD-like substrate binding domain;IPR036291: NAD(P)-binding domain superfamily	chloroplast	--
A9NIV4	Tubulin alpha chain OS=Camellia sinensis OX=4442 PE=2 SV=1	--	9	GO:0007017 microtubule-based process	GO:0005874 microtubule	GO:0005525 GTP binding;GO:0005200 structural constituent of cytoskeleton	Z: Cytoskeleton	K07374	ko04145: Phagosome	IPR000217: Tubulin;IPR002452: Alpha tubulin;IPR003008: Tubulin/FtsZ, GTPase domain;IPR008280: Tubulin/FtsZ, C-terminal;IPR017975: Tubulin, conserved site;IPR018316: Tubulin/FtsZ, 2-layer sandwich domain;IPR023123: Tubulin, C-terminal;IPR036525: Tubulin/FtsZ, GTPase domain superfamily;IPR037103: Tubulin/FtsZ-like, C-terminal domain	Cytoplasm	--
A0A4S4DMW8	ADP/ATP translocase OS=Camellia sinensis var. sinensis OX=542762 GN=TEA_018030 PE=3 SV=1	TEA_018030	1	GO:0140021 mitochondrial ADP transmembrane transport;GO:1990544 mitochondrial ATP transmembrane transport	GO:0016021 integral component of membrane;GO:0005743 mitochondrial inner membrane	GO:0005471 ATP:ADP antiporter activity	C: Energy production and conversion	K05863	--	IPR002067: Mitochondrial carrier protein;IPR002113: ADP/ATP carrier protein, eukaryotic type;IPR018108: Mitochondrial substrate/solute carrier;IPR023395: Mitochondrial carrier domain superfamily	chloroplast	--
A0A7J7GAB5	ABC transporter domain-containing protein OS=Camellia sinensis OX=4442 GN=HYC85_025196 PE=4 SV=1	HYC85_025196	1	--	--	GO:0005524 ATP binding	R: General function prediction only	K06185	--	IPR003439: ABC transporter-like, ATP-binding domain;IPR003593: AAA+ ATPase domain;IPR017871: ABC transporter-like, conserved site;IPR027417: P-loop containing nucleoside triphosphate hydrolase;IPR032781: ABC-transporter extension domain	Cytoplasm	--
A0A4Y6JM90	WSD1 OS=Camellia sinensis OX=4442 GN=WSD1 PE=2 SV=1	WSD1	5	GO:0019432 triglyceride biosynthetic process	GO:0016021 integral component of membrane;GO:0005886 plasma membrane	GO:0004144 diacylglycerol O-acyltransferase activity	--	K15406	ko00073: Cutin, suberine and wax biosynthesis	IPR004255: O-acyltransferase, WSD1-like, N-terminal;IPR009721: O-acyltransferase WSD1, C-terminal	Cytoplasm	--
A0A4S4EHN0	FRIGIDA-like protein OS=Camellia sinensis var. sinensis OX=542762 GN=TEA_011429 PE=4 SV=1	TEA_011429	8	GO:0006412 translation	GO:0016021 integral component of membrane;GO:0005840 ribosome	GO:0003735 structural constituent of ribosome	--	--	--	--	Cytoplasm	--
A0A7J7HHZ2	Triosephosphate isomerase, chloroplastic OS=Camellia sinensis OX=4442 GN=HYC85_009552 PE=3 SV=1	HYC85_009552	6	GO:0006096 glycolytic process	--	GO:0004807 triose-phosphate isomerase activity	G: Carbohydrate transport and metabolism	K01803	ko00010: Glycolysis / Gluconeogenesis;ko00051: Fructose and mannose metabolism;ko00562: Inositol phosphate metabolism;ko00710: Carbon fixation in photosynthetic organisms;ko01100: Metabolic pathways;ko01110: Biosynthesis of secondary metabolites;ko01200: Carbon metabolism;ko01230: Biosynthesis of amino acids	IPR000652: Triosephosphate isomerase;IPR013785: Aldolase-type TIM barrel;IPR020861: Triosephosphate isomerase, active site;IPR022896: Triosephosphate isomerase, bacterial/eukaryotic;IPR035990: Triosephosphate isomerase superfamily	chloroplast	--
A0A7J7GAL2	Beta-galactosidase OS=Camellia sinensis OX=4442 GN=HYC85_025286 PE=3 SV=1	HYC85_025286	7	GO:0005975 carbohydrate metabolic process	--	GO:0030246 carbohydrate binding;GO:0004565 beta-galactosidase activity	G: Carbohydrate transport and metabolism	K12309	ko00052: Galactose metabolism;ko00511: Other glycan degradation;ko00531: Glycosaminoglycan degradation;ko00600: Sphingolipid metabolism;ko00604: Glycosphingolipid biosynthesis - ganglio series;ko01100: Metabolic pathways	IPR000922: D-galactoside/L-rhamnose binding SUEL lectin domain;IPR001944: Glycoside hydrolase, family 35;IPR008979: Galactose-binding-like domain superfamily;IPR017853: Glycoside hydrolase superfamily;IPR019801: Glycoside hydrolase, family 35, conserved site;IPR031330: Glycoside hydrolase 35, catalytic domain;IPR041392: Beta-galactosidase, beta-sandwich domain;IPR043159: D-galactoside/L-rhamnose …	vacuolar membrane	CS pos: 27-28. TFG-AN. Pr: 0.7069
A0A7J7FSZ7	Selenoprotein O OS=Camellia sinensis OX=4442 GN=HYC85_031019 PE=3 SV=1	HYC85_031019	10	--	GO:0016021 integral component of membrane	GO:0046872 metal ion binding;GO:0005524 ATP binding;GO:0016779 nucleotidyltransferase activity	S: Function unknown	K08997	--	IPR003846: Protein adenylyltransferase SelO	chloroplast	--
A0A4S4F171	Succinate--CoA ligase [ADP-forming] subunit beta, mitochondrial OS=Camellia sinensis var. sinensis OX=542762 GN=TEA_024546 PE=3 SV=1	TEA_024546	4	GO:0006099 tricarboxylic acid cycle	GO:0005739 mitochondrion	GO:0000287 magnesium ion binding;GO:0005524 ATP binding;GO:0004775 succinate-CoA ligase (ADP-forming) activity	C: Energy production and conversion	K01900	ko00020: Citrate cycle (TCA cycle);ko00640: Propanoate metabolism;ko01100: Metabolic pathways;ko01110: Biosynthesis of secondary metabolites;ko01200: Carbon metabolism	IPR005809: Succinate--CoA synthetase, beta subunit;IPR005811: ATP-citrate lyase/succinyl-CoA ligase;IPR013650: ATP-grasp fold, succinyl-CoA synthetase-type;IPR013815: ATP-grasp fold, subdomain 1;IPR016102: Succinyl-CoA synthetase-like;IPR017866: Succinyl-CoA synthetase, beta subunit, conserved site	Cytoplasm	--
A0A7J7HZ27	Valine--tRNA ligase OS=Camellia sinensis OX=4442 GN=HYC85_005144 PE=3 SV=1	HYC85_005144	4	GO:0009791 post-embryonic development;GO:0048608 reproductive structure development;GO:0006438 valyl-tRNA aminoacylation	GO:0005737 cytoplasm	GO:0005524 ATP binding;GO:0002161 aminoacyl-tRNA editing activity;GO:0004832 valine-tRNA ligase activity	J: Translation, ribosomal structure and biogenesis	K01873	ko00970: Aminoacyl-tRNA biosynthesis	IPR001412: Aminoacyl-tRNA synthetase, class I, conserved site;IPR002300: Aminoacyl-tRNA synthetase, class Ia;IPR002303: Valine-tRNA ligase;IPR009008: Valyl/Leucyl/Isoleucyl-tRNA synthetase, editing domain;IPR009080: Aminoacyl-tRNA synthetase, class Ia, anticodon-binding;IPR010978: Class I and II aminoacyl-tRNA synthetase, tRNA-binding arm;IPR013155: Methionyl/Valyl/Leucyl/Isoleucyl-tRNA synthetas…	chloroplast	--
A0A4S4DK56	Ribosomal_L18e/L15P domain-containing protein OS=Camellia sinensis var. sinensis OX=542762 GN=TEA_000230 PE=3 SV=1	TEA_000230	9	GO:0006412 translation	GO:0015934 large ribosomal subunit	GO:0003735 structural constituent of ribosome;GO:0003729 mRNA binding	J: Translation, ribosomal structure and biogenesis	K02876	ko03010: Ribosome	IPR001196: Ribosomal protein L15, conserved site;IPR005749: Ribosomal protein L15, bacterial-type;IPR021131: Ribosomal protein L18e/L15P;IPR030878: Ribosomal protein L15;IPR036227: Ribosomal L18e/L15P superfamily	chloroplast	--
A0A7J7FWA5	TOPLESS OS=Camellia sinensis OX=4442 GN=HYC85_028412 PE=4 SV=1	HYC85_028412	3	GO:0006355 regulation of transcription, DNA-templated;GO:0009791 post-embryonic development;GO:0048608 reproductive structure development;GO:0048367 shoot system development	--	--	R: General function prediction only	K14558	ko03008: Ribosome biogenesis in eukaryotes	IPR001680: WD40 repeat;IPR006594: LIS1 homology motif;IPR006595: CTLH, C-terminal LisH motif;IPR011047: Quinoprotein alcohol dehydrogenase-like superfamily;IPR015943: WD40/YVTN repeat-like-containing domain superfamily;IPR019775: WD40 repeat, conserved site;IPR036322: WD40-repeat-containing domain superfamily	chloroplast	--
A0A7J7H0Y8	Starch synthase, chloroplastic/amyloplastic OS=Camellia sinensis OX=4442 GN=HYC85_016393 PE=3 SV=1	HYC85_016393	5	GO:0019252 starch biosynthetic process	GO:0009507 chloroplast;GO:0009501 amyloplast	GO:0004373 glycogen (starch) synthase activity	--	K13679	ko00500: Starch and sucrose metabolism;ko01100: Metabolic pathways;ko01110: Biosynthesis of secondary metabolites	IPR001296: Glycosyl transferase, family 1;IPR011835: Bacterial/plant glycogen synthase;IPR013534: Starch synthase, catalytic domain	Cytoplasm	--
A0A7J7GTR4	Leucine--tRNA ligase OS=Camellia sinensis OX=4442 GN=HYC85_017672 PE=3 SV=1	HYC85_017672	8	GO:0006429 leucyl-tRNA aminoacylation;GO:0048731 system development	--	GO:0005524 ATP binding;GO:0002161 aminoacyl-tRNA editing activity;GO:0004823 leucine-tRNA ligase activity	J: Translation, ribosomal structure and biogenesis	K01869	ko00970: Aminoacyl-tRNA biosynthesis	IPR002300: Aminoacyl-tRNA synthetase, class Ia;IPR002302: Leucine-tRNA ligase;IPR003347: JmjC domain;IPR009008: Valyl/Leucyl/Isoleucyl-tRNA synthetase, editing domain;IPR009080: Aminoacyl-tRNA synthetase, class Ia, anticodon-binding;IPR013155: Methionyl/Valyl/Leucyl/Isoleucyl-tRNA synthetase, anticodon-binding;IPR014729: Rossmann-like alpha/beta/alpha sandwich fold;IPR025709: Leucyl-tRNA syntheta…	Cytoplasm	--
A0A7J7HIS3	Chaperone protein dnaJ A6, chloroplastic OS=Camellia sinensis OX=4442 GN=HYC85_009832 PE=3 SV=1	HYC85_009832	2	GO:0009408 response to heat;GO:0006457 protein folding	--	GO:0046872 metal ion binding;GO:0005524 ATP binding;GO:0051082 unfolded protein binding;GO:0031072 heat shock protein binding	O: Posttranslational modification, protein turnover, chaperones	K03686	--	IPR001305: Heat shock protein DnaJ, cysteine-rich domain;IPR001623: DnaJ domain;IPR002939: Chaperone DnaJ, C-terminal;IPR008971: HSP40/DnaJ peptide-binding;IPR012724: Chaperone DnaJ;IPR018253: DnaJ domain, conserved site;IPR036410: Heat shock protein DnaJ, cysteine-rich domain superfamily;IPR036869: Chaperone J-domain superfamily	Nucleus	--
A0A4S4DN35	Histidine--tRNA ligase OS=Camellia sinensis var. sinensis OX=542762 GN=TEA_003279 PE=3 SV=1	TEA_003279	1	--	--	GO:0004821 histidine-tRNA ligase activity	J: Translation, ribosomal structure and biogenesis	K01892	ko00970: Aminoacyl-tRNA biosynthesis	IPR004154: Anticodon-binding;IPR008948: L-Aspartase-like;IPR033656: Histidyl-anticodon-binding;IPR036621: Anticodon-binding domain superfamily;IPR041715: Class II Histidinyl-tRNA synthetase (HisRS)-like catalytic core domain;IPR045864: Class II Aminoacyl-tRNA synthetase/Biotinyl protein ligase (BPL) and lipoyl protein ligase (LPL)	chloroplast	--
A0A4S4DH07	PHB domain-containing protein OS=Camellia sinensis var. sinensis OX=542762 GN=TEA_012651 PE=4 SV=1	TEA_012651	2	--	--	--	C: Energy production and conversion	--	--	IPR001107: Band 7 domain;IPR036013: Band 7/SPFH domain superfamily	chloroplast	--
A0A4S4CZW7	NAD_binding_2 domain-containing protein OS=Camellia sinensis var. sinensis OX=542762 GN=TEA_007716 PE=4 SV=1	TEA_007716	7	--	--	GO:0051287 NAD binding;GO:0050661 NADP binding;GO:0016491 oxidoreductase activity	R: General function prediction only	K18121	ko00630: Glyoxylate and dicarboxylate metabolism;ko00650: Butanoate metabolism;ko01100: Metabolic pathways;ko01110: Biosynthesis of secondary metabolites;ko01200: Carbon metabolism	IPR002204: 3-hydroxyisobutyrate dehydrogenase-related, conserved site;IPR006115: 6-phosphogluconate dehydrogenase, NADP-binding;IPR008927: 6-phosphogluconate dehydrogenase-like, C-terminal domain superfamily;IPR013328: 6-phosphogluconate dehydrogenase, domain 2;IPR029154: 3-hydroxyisobutyrate dehydrogenase-like, NAD-binding domain;IPR036291: NAD(P)-binding domain superfamily	Cytoplasm	--
A0A4S4DJ84	CBM20 domain-containing protein OS=Camellia sinensis var. sinensis OX=542762 GN=TEA_014933 PE=4 SV=1	TEA_014933	5	--	--	GO:2001070 starch binding	--	K15535	--	IPR002044: Carbohydrate binding module family 20;IPR013783: Immunoglobulin-like fold;IPR013784: Carbohydrate-binding-like fold	chloroplast	--
A0A4S4EH39	Subtilisin-like protease SBT1.9 OS=Camellia sinensis var. sinensis OX=542762 GN=TEA_028690 PE=3 SV=1	TEA_028690	6	GO:0006508 proteolysis	--	GO:0004252 serine-type endopeptidase activity	--	K15333	--	IPR000209: Peptidase S8/S53 domain;IPR015500: Peptidase S8, subtilisin-related;IPR023828: Peptidase S8, subtilisin, Ser-active site;IPR034197: Cucumisin-like catalytic domain;IPR036852: Peptidase S8/S53 domain superfamily;IPR041469: Subtilisin-like protease, fibronectin type-III domain	chloroplast	--
A0A7J7GEU8	Mitochondrial outer membrane protein porin of 34 kDa OS=Camellia sinensis OX=4442 GN=HYC85_023306 PE=3 SV=1	HYC85_023306	1	--	GO:0005741 mitochondrial outer membrane	GO:0008308 voltage-gated anion channel activity	P: Inorganic ion transport and metabolism	K15040	--	IPR001925: Porin, eukaryotic type;IPR023614: Porin domain superfamily;IPR027246: Eukaryotic porin/Tom40	Cytoplasm	--
A0A7J7GJU7	Chaperonin 60 subunit beta 4, chloroplastic OS=Camellia sinensis OX=4442 GN=HYC85_021338 PE=3 SV=1	HYC85_021338	8	GO:0042026 protein refolding	--	GO:0005524 ATP binding	O: Posttranslational modification, protein turnover, chaperones	K04077	ko03018: RNA degradation	IPR001844: Chaperonin Cpn60/GroEL;IPR002423: Chaperonin Cpn60/GroEL/TCP-1 family;IPR018370: Chaperonin Cpn60, conserved site;IPR027409: GroEL-like apical domain superfamily;IPR027410: TCP-1-like chaperonin intermediate domain superfamily;IPR027413: GroEL-like equatorial domain superfamily	chloroplast_Mitochondrion	--
A0A4S4DRA9	Prolyl endopeptidase OS=Camellia sinensis var. sinensis OX=542762 GN=TEA_000823 PE=3 SV=1	TEA_000823	5	GO:0006508 proteolysis	GO:0005737 cytoplasm	GO:0004252 serine-type endopeptidase activity	O: Posttranslational modification, protein turnover, chaperones	K01322	--	IPR001375: Peptidase S9, prolyl oligopeptidase, catalytic domain;IPR002470: Peptidase S9A, prolyl oligopeptidase;IPR002471: Peptidase S9, serine active site;IPR023302: Peptidase S9A, N-terminal domain;IPR029058: Alpha/Beta hydrolase fold	Nucleus	--
A0A7M3UQF4	4-coumarate--CoA ligase OS=Camellia sinensis var. assamica OX=261999 GN=4CL PE=2 SV=1	4CL	3	--	GO:0016021 integral component of membrane	GO:0016207 4-coumarate-CoA ligase activity	I: Lipid transport and metabolism	K01904	ko00130: Ubiquinone and other terpenoid-quinone biosynthesis;ko00940: Phenylpropanoid biosynthesis;ko01100: Metabolic pathways;ko01110: Biosynthesis of secondary metabolites	IPR000873: AMP-dependent synthetase/ligase;IPR020845: AMP-binding, conserved site;IPR025110: AMP-binding enzyme, C-terminal domain;IPR042099: ANL, N-terminal domain;IPR045851: AMP-binding enzyme, C-terminal domain superfamily	Plasma membrane	--
A0A7J7FS65	Pleiotropic drug resistance protein 2-like OS=Camellia sinensis OX=4442 GN=HYC85_031982 PE=3 SV=1	HYC85_031982	7	--	GO:0016021 integral component of membrane	GO:0005524 ATP binding	Q: Secondary metabolites biosynthesis, transport and catabolism	K08711	ko02010: ABC transporters	IPR003439: ABC transporter-like, ATP-binding domain;IPR003593: AAA+ ATPase domain;IPR013525: ABC-2 type transporter;IPR013581: Plant PDR ABC transporter associated;IPR027417: P-loop containing nucleoside triphosphate hydrolase;IPR029481: ABC-transporter, N-terminal domain;IPR034001: ATP-binding cassette transporter, PDR-like subfamily G, domain 1;IPR034003: ATP-binding cassette transporter, PDR-l…	Plasma membrane	--
A0A4S4EFG8	4-alpha-glucanotransferase OS=Camellia sinensis var. sinensis OX=542762 GN=TEA_015653 PE=3 SV=1	TEA_015653	6	GO:0005975 carbohydrate metabolic process	--	GO:2001070 starch binding;GO:0004134 4-alpha-glucanotransferase activity;GO:0102500 beta-maltose 4-alpha-glucanotransferase activity	--	K00705	ko00500: Starch and sucrose metabolism;ko01100: Metabolic pathways;ko01110: Biosynthesis of secondary metabolites	IPR002044: Carbohydrate binding module family 20;IPR003385: Glycoside hydrolase, family 77;IPR013783: Immunoglobulin-like fold;IPR013784: Carbohydrate-binding-like fold;IPR017853: Glycoside hydrolase superfamily;IPR034840: DPE2, CBM20 domain 1	Nucleus	--
A0A4S4DC25	Ribonuclease OS=Camellia sinensis var. sinensis OX=542762 GN=TEA_010616 PE=4 SV=1	TEA_010616	2	GO:0031047 gene silencing by RNA	GO:0005737 cytoplasm;GO:0016442 RISC complex	GO:0004518 nuclease activity	K: Transcription	K15979	--	IPR002999: Tudor domain;IPR016071: Staphylococcal nuclease (SNase-like), OB-fold;IPR016685: RNA-induced silencing complex, nuclease component Tudor-SN;IPR035437: SNase-like, OB-fold superfamily	Cytoplasm	--
A0A4V3WM08	Phosphotransferase OS=Camellia sinensis var. sinensis OX=542762 GN=TEA_005240 PE=3 SV=1	TEA_005240	3	GO:0006096 glycolytic process;GO:0001678 cellular glucose homeostasis;GO:0019318 hexose metabolic process	GO:0009507 chloroplast	GO:0005524 ATP binding;GO:0005536 glucose binding;GO:0004396 hexokinase activity	G: Carbohydrate transport and metabolism	K00844	ko00010: Glycolysis / Gluconeogenesis;ko00051: Fructose and mannose metabolism;ko00052: Galactose metabolism;ko00500: Starch and sucrose metabolism;ko00520: Amino sugar and nucleotide sugar metabolism;ko00524: Neomycin, kanamycin and gentamicin biosynthesis;ko01100: Metabolic pathways;ko01110: Biosynthesis of secondary metabolites;ko01200: Carbon metabolism;ko01250: Biosynthesis of nucleotide sug…	IPR001312: Hexokinase;IPR022672: Hexokinase, N-terminal;IPR022673: Hexokinase, C-terminal;IPR043129: ATPase, nucleotide binding domain	chloroplast	--
A0A4S4DB22	CSC1-like protein ERD4 OS=Camellia sinensis var. sinensis OX=542762 GN=TEA_005405 PE=3 SV=1	TEA_005405	9	--	GO:0016021 integral component of membrane	GO:0005227 calcium activated cation channel activity	R: General function prediction only	K21989	--	IPR003864: CSC1/OSCA1-like, 7TM region;IPR027815: CSC1/OSCA1-like, cytosolic domain;IPR032880: CSC1/OSCA1-like, N-terminal transmembrane domain	Plasma membrane	--
A0A4S4CWC5	Malate dehydrogenase [NADP], chloroplastic OS=Camellia sinensis var. sinensis OX=542762 GN=TEA_004445 PE=3 SV=1	TEA_004445	4	GO:0006108 malate metabolic process	GO:0009507 chloroplast	GO:0046554 malate dehydrogenase (NADP+) activity	C: Energy production and conversion	K00051	ko00620: Pyruvate metabolism;ko00710: Carbon fixation in photosynthetic organisms;ko01100: Metabolic pathways;ko01200: Carbon metabolism	IPR001236: Lactate/malate dehydrogenase, N-terminal;IPR001252: Malate dehydrogenase, active site;IPR010945: Malate dehydrogenase, type 2;IPR011273: Malate dehydrogenase, NADP-dependent, plants;IPR015955: Lactate dehydrogenase/glycoside hydrolase, family 4, C-terminal;IPR022383: Lactate/malate dehydrogenase, C-terminal;IPR036291: NAD(P)-binding domain superfamily	chloroplast	--
A0A7J7GS46	Thioredoxin domain-containing protein OS=Camellia sinensis OX=4442 GN=HYC85_019958 PE=3 SV=1	HYC85_019958	1	--	--	GO:0003756 protein disulfide isomerase activity	O: Posttranslational modification, protein turnover, chaperones	K09580	ko04141: Protein processing in endoplasmic reticulum	IPR005788: Disulphide isomerase;IPR013766: Thioredoxin domain;IPR017937: Thioredoxin, conserved site;IPR036249: Thioredoxin-like superfamily	Endoplasmic reticulum	--
A0A7J7I0Y6	Catalase OS=Camellia sinensis OX=4442 GN=HYC85_005289 PE=3 SV=1	HYC85_005289	6	GO:0042744 hydrogen peroxide catabolic process;GO:0006979 response to oxidative stress	GO:0005777 peroxisome	GO:0046872 metal ion binding;GO:0020037 heme binding;GO:0004096 catalase activity	P: Inorganic ion transport and metabolism	K03781	ko00380: Tryptophan metabolism;ko00630: Glyoxylate and dicarboxylate metabolism;ko01100: Metabolic pathways;ko01110: Biosynthesis of secondary metabolites;ko01200: Carbon metabolism;ko04016: MAPK signaling pathway - plant;ko04146: Peroxisome	IPR002226: Catalase haem-binding site;IPR010582: Catalase immune-responsive domain;IPR011614: Catalase core domain;IPR018028: Catalase, mono-functional, haem-containing;IPR020835: Catalase superfamily;IPR024708: Catalase active site;IPR024711: Catalase, mono-functional, haem-containing, clades 1 and 3	Peroxisome	--
A0A2U8UYG7	Magnesium-protoporphyrin IX monomethyl ester (oxidative) cyclase OS=Camellia sinensis OX=4442 GN=CRD PE=2 SV=1	CRD	5	GO:0015979 photosynthesis;GO:0015995 chlorophyll biosynthetic process	--	GO:0046872 metal ion binding;GO:0048529 magnesium-protoporphyrin IX monomethyl ester (oxidative) cyclase activity	--	K04035	ko00860: Porphyrin metabolism;ko01100: Metabolic pathways;ko01110: Biosynthesis of secondary metabolites	IPR003251: Rubrerythrin, diiron-binding domain;IPR008434: Magnesium-protoporphyrin IX monomethyl ester [oxidative] cyclase;IPR009078: Ferritin-like superfamily	chloroplast	--
A0A7J7IAL0	DEAD-box ATP-dependent RNA helicase 31 OS=Camellia sinensis OX=4442 GN=HYC85_003189 PE=4 SV=1	HYC85_003189	4	--	--	GO:0005524 ATP binding;GO:0003676 nucleic acid binding;GO:0016787 hydrolase activity;GO:0003724 RNA helicase activity	A: RNA processing and modification	K17679	--	IPR001650: Helicase, C-terminal;IPR011545: DEAD/DEAH box helicase domain;IPR014001: Helicase superfamily 1/2, ATP-binding domain;IPR014014: RNA helicase, DEAD-box type, Q motif;IPR027417: P-loop containing nucleoside triphosphate hydrolase	chloroplast	--
A0A7J7GS42	AAA domain-containing protein OS=Camellia sinensis OX=4442 GN=HYC85_020647 PE=3 SV=1	HYC85_020647	1	GO:0030163 protein catabolic process	GO:0005634 nucleus;GO:0005737 cytoplasm;GO:0000502 proteasome complex	GO:0005524 ATP binding;GO:0016887 ATPase activity;GO:0036402 proteasome-activating ATPase activity	O: Posttranslational modification, protein turnover, chaperones	K03064	ko03050: Proteasome	IPR003593: AAA+ ATPase domain;IPR003959: ATPase, AAA-type, core;IPR003960: ATPase, AAA-type, conserved site;IPR005937: 26S proteasome regulatory subunit P45-like;IPR012340: Nucleic acid-binding, OB-fold;IPR027417: P-loop containing nucleoside triphosphate hydrolase;IPR032501: Proteasomal ATPase OB C-terminal domain;IPR041569: AAA ATPase, AAA+ lid domain	Cytoplasm	--
S5FLY1	Hexosyltransferase OS=Camellia sinensis OX=4442 PE=2 SV=1	--	5	GO:0006012 galactose metabolic process;GO:0006950 response to stress	GO:0005737 cytoplasm	GO:0047216 inositol 3-alpha-galactosyltransferase activity	G: Carbohydrate transport and metabolism	K18819	ko00052: Galactose metabolism;ko01100: Metabolic pathways	IPR002495: Glycosyl transferase, family 8;IPR029044: Nucleotide-diphospho-sugar transferases	Cytoskeleton	--
A0A4S4D3D2	Beta-glucosidase-like SFR2, chloroplastic OS=Camellia sinensis var. sinensis OX=542762 GN=TEA_000680 PE=3 SV=1	TEA_000680	10	GO:0005975 carbohydrate metabolic process	GO:0016021 integral component of membrane	GO:0004553 hydrolase activity, hydrolyzing O-glycosyl compounds	G: Carbohydrate transport and metabolism	K21362	ko00561: Glycerolipid metabolism;ko01100: Metabolic pathways	IPR001360: Glycoside hydrolase family 1;IPR017853: Glycoside hydrolase superfamily;IPR018120: Glycoside hydrolase family 1, active site	chloroplast	--
A0A7J7G7U8	Rieske domain-containing protein OS=Camellia sinensis OX=4442 GN=HYC85_024338 PE=4 SV=1	HYC85_024338	8	--	--	GO:0046872 metal ion binding;GO:0051537 2 iron, 2 sulfur cluster binding;GO:0008942 nitrite reductase [NAD(P)H] activity	--	--	--	IPR012748: Rieske-like [2Fe-2S] domain, NirD-type;IPR017941: Rieske [2Fe-2S] iron-sulphur domain;IPR036922: Rieske [2Fe-2S] iron-sulphur domain superfamily	chloroplast	--
A0A4S4CYP3	PKS_ER domain-containing protein OS=Camellia sinensis var. sinensis OX=542762 GN=TEA_024814 PE=3 SV=1	TEA_024814	6	GO:0071704 organic substance metabolic process	--	GO:0008270 zinc ion binding;GO:0016491 oxidoreductase activity	Q: Secondary metabolites biosynthesis, transport and catabolism	K00083	ko00940: Phenylpropanoid biosynthesis;ko01100: Metabolic pathways;ko01110: Biosynthesis of secondary metabolites	IPR002328: Alcohol dehydrogenase, zinc-type, conserved site;IPR011032: GroES-like superfamily;IPR013149: Alcohol dehydrogenase-like, C-terminal;IPR013154: Alcohol dehydrogenase, N-terminal;IPR020843: Polyketide synthase, enoylreductase domain;IPR029752: D-isomer specific 2-hydroxyacid dehydrogenase, NAD-binding domain conserved site 1;IPR036291: NAD(P)-binding domain superfamily	Cytoplasm	--
A0A7J7H054	Proteasome subunit beta type-1 OS=Camellia sinensis OX=4442 GN=HYC85_016621 PE=4 SV=1	HYC85_016621	1	GO:0051603 proteolysis involved in cellular protein catabolic process	GO:0005839 proteasome core complex	--	O: Posttranslational modification, protein turnover, chaperones	K02732	ko03050: Proteasome	IPR001353: Proteasome, subunit alpha/beta;IPR023333: Proteasome B-type subunit;IPR029055: Nucleophile aminohydrolases, N-terminal	chloroplast	--
A0A4S4ENG2	S-adenosylmethionine synthase OS=Camellia sinensis var. sinensis OX=542762 GN=TEA_017172 PE=3 SV=1	TEA_017172	3	GO:0006730 one-carbon metabolic process;GO:0006556 S-adenosylmethionine biosynthetic process	GO:0005737 cytoplasm	GO:0046872 metal ion binding;GO:0005524 ATP binding;GO:0004478 methionine adenosyltransferase activity	H: Coenzyme transport and metabolism	K00789	ko00270: Cysteine and methionine metabolism;ko00999: Biosynthesis of various plant secondary metabolites;ko01100: Metabolic pathways;ko01110: Biosynthesis of secondary metabolites;ko01230: Biosynthesis of amino acids;ko01240: Biosynthesis of cofactors	IPR002133: S-adenosylmethionine synthetase;IPR022628: S-adenosylmethionine synthetase, N-terminal;IPR022629: S-adenosylmethionine synthetase, central domain;IPR022630: S-adenosylmethionine synthetase, C-terminal;IPR022631: S-adenosylmethionine synthetase, conserved site;IPR022636: S-adenosylmethionine synthetase superfamily	Cytoskeleton	--
A0A4S4D1Q1	Ribulose bisphosphate carboxylase small subunit, chloroplastic OS=Camellia sinensis var. sinensis OX=542762 GN=RBCS PE=3 SV=1	RBCS	10	GO:0009853 photorespiration;GO:0019253 reductive pentose-phosphate cycle	GO:0009507 chloroplast;GO:0009506 plasmodesma	--	--	K01602	ko00630: Glyoxylate and dicarboxylate metabolism;ko00710: Carbon fixation in photosynthetic organisms;ko01100: Metabolic pathways;ko01110: Biosynthesis of secondary metabolites;ko01200: Carbon metabolism	IPR000894: Ribulose bisphosphate carboxylase small subunit, domain;IPR024680: Ribulose-1,5-bisphosphate carboxylase small subunit, N-terminal;IPR024681: Ribulose bisphosphate carboxylase, small subunit;IPR036385: Ribulose bisphosphate carboxylase, small subunit superfamily	chloroplast	--
A0A4S4DUS0	Tr-type G domain-containing protein OS=Camellia sinensis var. sinensis OX=542762 GN=TEA_005710 PE=3 SV=1	TEA_005710	1	GO:0006397 mRNA processing;GO:0008380 RNA splicing	GO:0005634 nucleus	GO:0005525 GTP binding;GO:0003924 GTPase activity	J: Translation, ribosomal structure and biogenesis	K12852	ko03040: Spliceosome	IPR000640: Elongation factor EFG, domain V-like;IPR000795: Translational (tr)-type GTP-binding domain;IPR004161: Translation elongation factor EFTu-like, domain 2;IPR005225: Small GTP-binding protein domain;IPR005517: Translation elongation factor EFG/EF2, domain IV;IPR009000: Translation protein, beta-barrel domain superfamily;IPR014721: Ribosomal protein S5 domain 2-type fold, subgroup;IPR02056…	Nucleus	--
A0A4S4EUR9	Peptidyl-prolyl cis-trans isomerase OS=Camellia sinensis var. sinensis OX=542762 GN=TEA_002300 PE=3 SV=1	TEA_002300	3	GO:0006457 protein folding;GO:0000413 protein peptidyl-prolyl isomerization	--	GO:0003755 peptidyl-prolyl cis-trans isomerase activity	O: Posttranslational modification, protein turnover, chaperones	K01802	--	IPR002130: Cyclophilin-type peptidyl-prolyl cis-trans isomerase domain;IPR020892: Cyclophilin-type peptidyl-prolyl cis-trans isomerase, conserved site;IPR024936: Cyclophilin-type peptidyl-prolyl cis-trans isomerase;IPR029000: Cyclophilin-like domain superfamily	chloroplast	--
A0A4S4EYU0	Enolase_N domain-containing protein OS=Camellia sinensis var. sinensis OX=542762 GN=TEA_005107 PE=3 SV=1	TEA_005107	6	GO:0006508 proteolysis	--	GO:0004252 serine-type endopeptidase activity	O: Posttranslational modification, protein turnover, chaperones	K01354	--	IPR001375: Peptidase S9, prolyl oligopeptidase, catalytic domain;IPR002470: Peptidase S9A, prolyl oligopeptidase;IPR020811: Enolase, N-terminal;IPR023302: Peptidase S9A, N-terminal domain;IPR029017: Enolase-like, N-terminal;IPR029058: Alpha/Beta hydrolase fold	chloroplast	--
A0A7J7HEQ1	Methylenetetrahydrofolate reductase OS=Camellia sinensis OX=4442 GN=HYC85_012361 PE=3 SV=1	HYC85_012361	1	GO:0035999 tetrahydrofolate interconversion;GO:0006555 methionine metabolic process	--	GO:0004489 methylenetetrahydrofolate reductase (NAD(P)H) activity	E: Amino acid transport and metabolism	K00297	ko00670: One carbon pool by folate;ko01100: Metabolic pathways;ko01200: Carbon metabolism	IPR003171: Methylenetetrahydrofolate reductase-like;IPR004621: Eukaryotic-type methylenetetrahydrofolate reductase;IPR029041: FAD-linked oxidoreductase-like	Cytoplasm	--
A0A7J7FTZ1	Acetyltransferase component of pyruvate dehydrogenase complex OS=Camellia sinensis OX=4442 GN=HYC85_027996 PE=3 SV=1	HYC85_027996	1	GO:0006090 pyruvate metabolic process	GO:0005759 mitochondrial matrix;GO:0045254 pyruvate dehydrogenase complex	GO:0004742 dihydrolipoyllysine-residue acetyltransferase activity	C: Energy production and conversion	K00627	ko00010: Glycolysis / Gluconeogenesis;ko00020: Citrate cycle (TCA cycle);ko00620: Pyruvate metabolism;ko01100: Metabolic pathways;ko01110: Biosynthesis of secondary metabolites;ko01200: Carbon metabolism	IPR000089: Biotin/lipoyl attachment;IPR001078: 2-oxoacid dehydrogenase acyltransferase, catalytic domain;IPR003016: 2-oxo acid dehydrogenase, lipoyl-binding site;IPR004167: Peripheral subunit-binding domain;IPR006257: Dihydrolipoyllysine-residue acetyltransferase component of pyruvate dehydrogenase complex;IPR011053: Single hybrid motif;IPR023213: Chloramphenicol acetyltransferase-like domain sup…	chloroplast	--
A0A7J7GCU0	6-phosphogluconate dehydrogenase, decarboxylating OS=Camellia sinensis OX=4442 GN=HYC85_022809 PE=3 SV=1	HYC85_022809	2	GO:0019521 D-gluconate metabolic process;GO:0006098 pentose-phosphate shunt	--	GO:0050661 NADP binding;GO:0004616 phosphogluconate dehydrogenase (decarboxylating) activity	G: Carbohydrate transport and metabolism	K00033	ko00030: Pentose phosphate pathway;ko00480: Glutathione metabolism;ko01100: Metabolic pathways;ko01110: Biosynthesis of secondary metabolites;ko01200: Carbon metabolism	IPR006113: 6-phosphogluconate dehydrogenase, decarboxylating;IPR006114: 6-phosphogluconate dehydrogenase, C-terminal;IPR006115: 6-phosphogluconate dehydrogenase, NADP-binding;IPR006183: 6-phosphogluconate dehydrogenase;IPR008927: 6-phosphogluconate dehydrogenase-like, C-terminal domain superfamily;IPR013328: 6-phosphogluconate dehydrogenase, domain 2;IPR036291: NAD(P)-binding domain superfamily	chloroplast	--
A0A7J7HKM3	Glyceraldehyde-3-phosphate dehydrogenase OS=Camellia sinensis OX=4442 GN=HYC85_006249 PE=3 SV=1	HYC85_006249	1	GO:0006006 glucose metabolic process	--	GO:0051287 NAD binding;GO:0050661 NADP binding;GO:0016620 oxidoreductase activity, acting on the aldehyde or oxo group of donors, NAD or NADP as acceptor	G: Carbohydrate transport and metabolism	K00134	ko00010: Glycolysis / Gluconeogenesis;ko00710: Carbon fixation in photosynthetic organisms;ko01100: Metabolic pathways;ko01110: Biosynthesis of secondary metabolites;ko01200: Carbon metabolism;ko01230: Biosynthesis of amino acids	IPR006424: Glyceraldehyde-3-phosphate dehydrogenase, type I;IPR020828: Glyceraldehyde 3-phosphate dehydrogenase, NAD(P) binding domain;IPR020829: Glyceraldehyde 3-phosphate dehydrogenase, catalytic domain;IPR020830: Glyceraldehyde 3-phosphate dehydrogenase, active site;IPR020831: Glyceraldehyde/Erythrose phosphate dehydrogenase family;IPR036291: NAD(P)-binding domain superfamily	Cytoplasm	--
A0A7J7GL48	Lipoxygenase OS=Camellia sinensis OX=4442 GN=HYC85_022567 PE=3 SV=1	HYC85_022567	5	GO:0006633 fatty acid biosynthetic process;GO:0031408 oxylipin biosynthetic process	--	GO:0046872 metal ion binding;GO:0016702 oxidoreductase activity, acting on single donors with incorporation of molecular oxygen, incorporation of two atoms of oxygen	--	K00454	ko00591: Linoleic acid metabolism;ko00592: alpha-Linolenic acid metabolism;ko01100: Metabolic pathways;ko01110: Biosynthesis of secondary metabolites	IPR001024: PLAT/LH2 domain;IPR001246: Lipoxygenase, plant;IPR013819: Lipoxygenase, C-terminal;IPR020833: Lipoxygenase, iron binding site;IPR020834: Lipoxygenase, conserved site;IPR027433: Lipoxygenase, domain 3;IPR036226: Lipoxigenase, C-terminal domain superfamily;IPR036392: PLAT/LH2 domain superfamily	chloroplast	--
A0A7J7FYL9	Tubulin alpha chain OS=Camellia sinensis OX=4442 GN=HYC85_029701 PE=3 SV=1	HYC85_029701	5	GO:0007017 microtubule-based process	GO:0005874 microtubule	GO:0005525 GTP binding;GO:0005200 structural constituent of cytoskeleton	Z: Cytoskeleton	K07374	ko04145: Phagosome	IPR000217: Tubulin;IPR002452: Alpha tubulin;IPR003008: Tubulin/FtsZ, GTPase domain;IPR008280: Tubulin/FtsZ, C-terminal;IPR017975: Tubulin, conserved site;IPR018316: Tubulin/FtsZ, 2-layer sandwich domain;IPR023123: Tubulin, C-terminal;IPR036525: Tubulin/FtsZ, GTPase domain superfamily;IPR037103: Tubulin/FtsZ-like, C-terminal domain	Cytoplasm	--
A0A4S4E4V7	3-hydroxybutyryl-CoA epimerase OS=Camellia sinensis var. sinensis OX=542762 GN=TEA_024353 PE=3 SV=1	TEA_024353	7	GO:0006635 fatty acid beta-oxidation	GO:0005777 peroxisome	GO:0003857 3-hydroxyacyl-CoA dehydrogenase activity;GO:0008692 3-hydroxybutyryl-CoA epimerase activity;GO:0004165 dodecenoyl-CoA delta-isomerase activity;GO:0004300 enoyl-CoA hydratase activity;GO:0070403 NAD+ binding	I: Lipid transport and metabolism	K10527	ko00071: Fatty acid degradation;ko00592: alpha-Linolenic acid metabolism;ko01100: Metabolic pathways;ko01110: Biosynthesis of secondary metabolites;ko01212: Fatty acid metabolism	IPR001753: Enoyl-CoA hydratase/isomerase;IPR006108: 3-hydroxyacyl-CoA dehydrogenase, C-terminal;IPR006176: 3-hydroxyacyl-CoA dehydrogenase, NAD binding;IPR006180: 3-hydroxyacyl-CoA dehydrogenase, conserved site;IPR008927: 6-phosphogluconate dehydrogenase-like, C-terminal domain superfamily;IPR018376: Enoyl-CoA hydratase/isomerase, conserved site;IPR020471: Aldo-keto reductase;IPR023210: NADP-depe…	chloroplast	--
A0A494WKI0	Alcohol dehydrogenase 8 OS=Camellia sinensis OX=4442 GN=HYC85_013622 PE=2 SV=1	HYC85_013622	8	GO:0071704 organic substance metabolic process	--	GO:0008270 zinc ion binding;GO:0016616 oxidoreductase activity, acting on the CH-OH group of donors, NAD or NADP as acceptor	Q: Secondary metabolites biosynthesis, transport and catabolism	K00008	ko00040: Pentose and glucuronate interconversions;ko00051: Fructose and mannose metabolism;ko01100: Metabolic pathways	IPR002328: Alcohol dehydrogenase, zinc-type, conserved site;IPR011032: GroES-like superfamily;IPR013149: Alcohol dehydrogenase-like, C-terminal;IPR013154: Alcohol dehydrogenase, N-terminal;IPR020843: Polyketide synthase, enoylreductase domain;IPR036291: NAD(P)-binding domain superfamily;IPR045306: Sorbitol dehydrogenase-like	Cytoplasm	--
A0A2S1UFW2	Lipoxygenase OS=Camellia sinensis OX=4442 PE=2 SV=1	--	5	GO:0006633 fatty acid biosynthetic process;GO:0031408 oxylipin biosynthetic process	--	GO:0046872 metal ion binding;GO:0016702 oxidoreductase activity, acting on single donors with incorporation of molecular oxygen, incorporation of two atoms of oxygen	--	K00454	ko00591: Linoleic acid metabolism;ko00592: alpha-Linolenic acid metabolism;ko01100: Metabolic pathways;ko01110: Biosynthesis of secondary metabolites	IPR001024: PLAT/LH2 domain;IPR001246: Lipoxygenase, plant;IPR013819: Lipoxygenase, C-terminal;IPR020833: Lipoxygenase, iron binding site;IPR020834: Lipoxygenase, conserved site;IPR027433: Lipoxygenase, domain 3;IPR036226: Lipoxigenase, C-terminal domain superfamily;IPR036392: PLAT/LH2 domain superfamily;IPR042057: Plant lipoxygenase, PLAT/LH2 domain	chloroplast	--
A0A4S4D389	Threonine synthase OS=Camellia sinensis var. sinensis OX=542762 GN=TEA_029819 PE=3 SV=1	TEA_029819	1	GO:0009088 threonine biosynthetic process	--	GO:0030170 pyridoxal phosphate binding;GO:0004795 threonine synthase activity	--	K01733	ko00260: Glycine, serine and threonine metabolism;ko00750: Vitamin B6 metabolism;ko01100: Metabolic pathways;ko01110: Biosynthesis of secondary metabolites;ko01230: Biosynthesis of amino acids	IPR000634: Serine/threonine dehydratase, pyridoxal-phosphate-binding site;IPR001926: Tryptophan synthase beta chain-like, PALP domain;IPR004450: Threonine synthase-like;IPR036052: Tryptophan synthase beta chain-like, PALP domain superfamily	chloroplast	--
A0A7J7HXY8	ATP synthase subunit gamma OS=Camellia sinensis OX=4442 GN=HYC85_004928 PE=3 SV=1	HYC85_004928	7	--	GO:0045261 proton-transporting ATP synthase complex, catalytic core F(1)	GO:0046933 proton-transporting ATP synthase activity, rotational mechanism	C: Energy production and conversion	K02136	ko00190: Oxidative phosphorylation;ko01100: Metabolic pathways	IPR000131: ATP synthase, F1 complex, gamma subunit;IPR023632: ATP synthase, F1 complex, gamma subunit conserved site;IPR035968: ATP synthase, F1 complex, gamma subunit superfamily	chloroplast	--
A0A4S4DF73	14_3_3 domain-containing protein OS=Camellia sinensis var. sinensis OX=542762 GN=TEA_015169 PE=3 SV=1	TEA_015169	2	--	--	--	O: Posttranslational modification, protein turnover, chaperones	K06630	--	IPR000308: 14-3-3 protein;IPR023409: 14-3-3 protein, conserved site;IPR023410: 14-3-3 domain;IPR036815: 14-3-3 domain superfamily	chloroplast	--
A0A7J7I1Q3	Myb-like domain-containing protein OS=Camellia sinensis OX=4442 GN=HYC85_005802 PE=3 SV=1	HYC85_005802	1	GO:0006006 glucose metabolic process	--	GO:0051287 NAD binding;GO:0050661 NADP binding;GO:0016620 oxidoreductase activity, acting on the aldehyde or oxo group of donors, NAD or NADP as acceptor	G: Carbohydrate transport and metabolism	K00134	ko00010: Glycolysis / Gluconeogenesis;ko00710: Carbon fixation in photosynthetic organisms;ko01100: Metabolic pathways;ko01110: Biosynthesis of secondary metabolites;ko01200: Carbon metabolism;ko01230: Biosynthesis of amino acids	IPR001005: SANT/Myb domain;IPR006424: Glyceraldehyde-3-phosphate dehydrogenase, type I;IPR020828: Glyceraldehyde 3-phosphate dehydrogenase, NAD(P) binding domain;IPR020829: Glyceraldehyde 3-phosphate dehydrogenase, catalytic domain;IPR020830: Glyceraldehyde 3-phosphate dehydrogenase, active site;IPR020831: Glyceraldehyde/Erythrose phosphate dehydrogenase family;IPR036291: NAD(P)-binding domain su…	Cytoplasm	--
A0A7J7GPV4	Acetyl-CoA carboxylase OS=Camellia sinensis OX=4442 GN=HYC85_020159 PE=4 SV=1	HYC85_020159	10	GO:0006633 fatty acid biosynthetic process;GO:2001295 malonyl-CoA biosynthetic process	--	GO:0046872 metal ion binding;GO:0005524 ATP binding;GO:0003989 acetyl-CoA carboxylase activity	I: Lipid transport and metabolism	K11262	ko00061: Fatty acid biosynthesis;ko00254: Aflatoxin biosynthesis;ko00620: Pyruvate metabolism;ko00640: Propanoate metabolism;ko01100: Metabolic pathways;ko01110: Biosynthesis of secondary metabolites;ko01212: Fatty acid metabolism	IPR000089: Biotin/lipoyl attachment;IPR001882: Biotin-binding site;IPR005479: Carbamoyl-phosphate synthetase large subunit-like, ATP-binding domain;IPR005481: Biotin carboxylase-like, N-terminal domain;IPR005482: Biotin carboxylase, C-terminal;IPR011053: Single hybrid motif;IPR011054: Rudiment single hybrid motif;IPR011761: ATP-grasp fold;IPR011762: Acetyl-coenzyme A carboxyltransferase, N-termin…	Cytoplasm	--
A0A7J7GV05	Tubulin beta chain OS=Camellia sinensis OX=4442 GN=HYC85_018700 PE=3 SV=1	HYC85_018700	5	GO:0007017 microtubule-based process	GO:0005874 microtubule	GO:0005525 GTP binding;GO:0005200 structural constituent of cytoskeleton	Z: Cytoskeleton	K07375	ko04145: Phagosome	IPR000217: Tubulin;IPR002453: Beta tubulin;IPR003008: Tubulin/FtsZ, GTPase domain;IPR008280: Tubulin/FtsZ, C-terminal;IPR013838: Beta tubulin, autoregulation binding site;IPR017975: Tubulin, conserved site;IPR018316: Tubulin/FtsZ, 2-layer sandwich domain;IPR023123: Tubulin, C-terminal;IPR036525: Tubulin/FtsZ, GTPase domain superfamily;IPR037103: Tubulin/FtsZ-like, C-terminal domain	Nucleus	--
A0A4S4F1P3	Clu domain-containing protein OS=Camellia sinensis var. sinensis OX=542762 GN=TEA_006450 PE=4 SV=1	TEA_006450	5	GO:0006996 organelle organization	GO:0005737 cytoplasm	--	R: General function prediction only	K03255	--	IPR011990: Tetratricopeptide-like helical domain superfamily;IPR023231: GSKIP domain superfamily;IPR025697: CLU domain;IPR028275: Clustered mitochondria protein, N-terminal;IPR033646: CLU central domain	Nucleus	--
A0A4S4DQD2	ATP synthase subunit b', chloroplastic OS=Camellia sinensis var. sinensis OX=542762 GN=TEA_015998 PE=3 SV=1	TEA_015998	2	GO:0015986 ATP synthesis coupled proton transport	GO:0016021 integral component of membrane;GO:0009536 plastid;GO:0045263 proton-transporting ATP synthase complex, coupling factor F(o)	GO:0015078 proton transmembrane transporter activity	--	K02109	ko00190: Oxidative phosphorylation;ko00195: Photosynthesis;ko01100: Metabolic pathways	IPR002146: ATP synthase, F0 complex, subunit b/b', bacterial/chloroplast;IPR034679: ATP synthase, F0 complex, subunit b'	chloroplast	--
A0A7J7FU48	Threonine synthase OS=Camellia sinensis OX=4442 GN=HYC85_027980 PE=3 SV=1	HYC85_027980	3	GO:0009088 threonine biosynthetic process	--	GO:0030170 pyridoxal phosphate binding;GO:0004795 threonine synthase activity	--	K01733	ko00260: Glycine, serine and threonine metabolism;ko00750: Vitamin B6 metabolism;ko01100: Metabolic pathways;ko01110: Biosynthesis of secondary metabolites;ko01230: Biosynthesis of amino acids	IPR000634: Serine/threonine dehydratase, pyridoxal-phosphate-binding site;IPR001926: Tryptophan synthase beta chain-like, PALP domain;IPR004450: Threonine synthase-like;IPR036052: Tryptophan synthase beta chain-like, PALP domain superfamily	chloroplast	--
A0A7J7HEB8	PKS_ER domain-containing protein OS=Camellia sinensis OX=4442 GN=HYC85_013082 PE=4 SV=1	HYC85_013082	3	--	--	GO:0016628 oxidoreductase activity, acting on the CH-CH group of donors, NAD or NADP as acceptor	R: General function prediction only	K08070	--	IPR011032: GroES-like superfamily;IPR013149: Alcohol dehydrogenase-like, C-terminal;IPR020843: Polyketide synthase, enoylreductase domain;IPR036291: NAD(P)-binding domain superfamily;IPR041694: Oxidoreductase, N-terminal domain	Cytoplasm	--
A0A4S4ETC1	Malic enzyme OS=Camellia sinensis var. sinensis OX=542762 GN=TEA_002367 PE=3 SV=1	TEA_002367	6	GO:0006108 malate metabolic process	--	GO:0046872 metal ion binding;GO:0051287 NAD binding;GO:0004471 malate dehydrogenase (decarboxylating) (NAD+) activity	C: Energy production and conversion	K00028	ko00620: Pyruvate metabolism;ko00710: Carbon fixation in photosynthetic organisms;ko01100: Metabolic pathways;ko01200: Carbon metabolism	IPR001891: Malic oxidoreductase;IPR012301: Malic enzyme, N-terminal domain;IPR012302: Malic enzyme, NAD-binding;IPR036291: NAD(P)-binding domain superfamily;IPR037062: Malic enzyme, N-terminal domain superfamily;IPR046346: Aminoacid dehydrogenase-like, N-terminal domain superfamily	Mitochondrion	--
A0A7J7HEM1	Beta-galactosidase OS=Camellia sinensis OX=4442 GN=HYC85_009306 PE=3 SV=1	HYC85_009306	4	GO:0005975 carbohydrate metabolic process;GO:1901575 organic substance catabolic process	GO:0009341 beta-galactosidase complex	GO:0030246 carbohydrate binding;GO:0004565 beta-galactosidase activity	G: Carbohydrate transport and metabolism	K01190	ko00052: Galactose metabolism;ko00511: Other glycan degradation;ko00600: Sphingolipid metabolism;ko01100: Metabolic pathways	IPR004199: Beta galactosidase small chain/ domain 5;IPR006101: Glycoside hydrolase, family 2;IPR006102: Glycoside hydrolase, family 2, immunoglobulin-like beta-sandwich;IPR006103: Glycoside hydrolase family 2, catalytic domain;IPR006104: Glycosyl hydrolases family 2, sugar binding domain;IPR008979: Galactose-binding-like domain superfamily;IPR011013: Galactose mutarotase-like domain superfamily;I…	Nucleus	--
A0A7J7G5R3	Integrase catalytic domain-containing protein OS=Camellia sinensis OX=4442 GN=HYC85_027178 PE=3 SV=1	HYC85_027178	1	GO:0005975 carbohydrate metabolic process;GO:0015074 DNA integration	--	GO:0030246 carbohydrate binding;GO:0003676 nucleic acid binding;GO:0004553 hydrolase activity, hydrolyzing O-glycosyl compounds	O: Posttranslational modification, protein turnover, chaperones;G: Carbohydrate transport and metabolism;M: Cell wall/membrane/envelope biogenesis	K05546	ko00510: N-Glycan biosynthesis;ko01100: Metabolic pathways;ko04141: Protein processing in endoplasmic reticulum	IPR000322: Glycoside hydrolase family 31;IPR001584: Integrase, catalytic core;IPR011013: Galactose mutarotase-like domain superfamily;IPR012337: Ribonuclease H-like superfamily;IPR013780: Glycosyl hydrolase, all-beta;IPR017853: Glycoside hydrolase superfamily;IPR025887: Glycoside hydrolase family 31, N-terminal domain;IPR030458: Glycosyl hydrolases family 31, active site;IPR033403: Domain of unkn…	Cytoplasm	--
A0A4S4DNC2	Dynamin GTPase OS=Camellia sinensis var. sinensis OX=542762 GN=TEA_010711 PE=3 SV=1	TEA_010711	7	--	GO:0005737 cytoplasm;GO:0005874 microtubule	GO:0005525 GTP binding;GO:0003924 GTPase activity	R: General function prediction only;U: Intracellular trafficking, secretion, and vesicular transport	K01528	ko04144: Endocytosis	IPR000375: Dynamin stalk domain;IPR001401: Dynamin, GTPase domain;IPR001849: Pleckstrin homology domain;IPR003130: Dynamin GTPase effector;IPR011993: PH-like domain superfamily;IPR019762: Dynamin, GTPase region, conserved site;IPR020850: GTPase effector domain;IPR022812: Dynamin;IPR027417: P-loop containing nucleoside triphosphate hydrolase;IPR030381: Dynamin-type guanine nucleotide-binding (G) d…	Nucleus	--
A0A4S4EHL1	CHAT domain-containing protein OS=Camellia sinensis var. sinensis OX=542762 GN=TEA_029929 PE=4 SV=1	TEA_029929	7	GO:0006508 proteolysis	--	GO:0046872 metal ion binding;GO:0016787 hydrolase activity	--	--	--	IPR039461: Peptidase family M49	Plasma membrane	--
A0A4S4DUV7	PPDK_N domain-containing protein OS=Camellia sinensis var. sinensis OX=542762 GN=TEA_023733 PE=4 SV=1	TEA_023733	6	--	--	--	--	K08244	--	--	chloroplast	--
A0A6M6AAW7	Ribulose bisphosphate carboxylase large chain (Fragment) OS=Camellia sinensis var. assamica OX=261999 GN=rbcL PE=3 SV=1	rbcL	8	GO:0009853 photorespiration;GO:0019253 reductive pentose-phosphate cycle	GO:0009507 chloroplast	GO:0000287 magnesium ion binding;GO:0004497 monooxygenase activity;GO:0016984 ribulose-bisphosphate carboxylase activity	--	K01601	ko00630: Glyoxylate and dicarboxylate metabolism;ko00710: Carbon fixation in photosynthetic organisms;ko01100: Metabolic pathways;ko01110: Biosynthesis of secondary metabolites;ko01200: Carbon metabolism	IPR000685: Ribulose bisphosphate carboxylase, large subunit, C-terminal;IPR017443: Ribulose bisphosphate carboxylase, large subunit, ferrodoxin-like N-terminal;IPR020878: Ribulose bisphosphate carboxylase, large chain, active site;IPR036376: Ribulose bisphosphate carboxylase, large subunit, C-terminal domain superfamily;IPR036422: RuBisCO large subunit, N-terminal domain superfamily	Mitochondrion	--
A0A7J7HB46	Sulfurtransferase OS=Camellia sinensis OX=4442 GN=HYC85_014953 PE=4 SV=1	HYC85_014953	7	--	--	GO:0004792 thiosulfate sulfurtransferase activity	V: Defense mechanisms	K01011	ko00270: Cysteine and methionine metabolism;ko00920: Sulfur metabolism;ko01100: Metabolic pathways;ko04122: Sulfur relay system	IPR001307: Thiosulphate sulfurtransferase, conserved site;IPR001763: Rhodanese-like domain;IPR036873: Rhodanese-like domain superfamily	chloroplast_Mitochondrion	--
A0A4S4E356	Cysteine synthase OS=Camellia sinensis var. sinensis OX=542762 GN=TEA_004308 PE=3 SV=1	TEA_004308	3	GO:0006535 cysteine biosynthetic process from serine;GO:0019499 cyanide metabolic process	GO:0005739 mitochondrion	GO:0004124 cysteine synthase activity;GO:0050017 L-3-cyanoalanine synthase activity	E: Amino acid transport and metabolism	K13034	ko00270: Cysteine and methionine metabolism;ko00460: Cyanoamino acid metabolism;ko00920: Sulfur metabolism;ko01100: Metabolic pathways;ko01110: Biosynthesis of secondary metabolites;ko01200: Carbon metabolism;ko01230: Biosynthesis of amino acids	IPR001216: Cysteine synthase/cystathionine beta-synthase, pyridoxal-phosphate attachment site;IPR001926: Tryptophan synthase beta chain-like, PALP domain;IPR005856: Cysteine synthase;IPR005859: Cysteine synthase CysK;IPR036052: Tryptophan synthase beta chain-like, PALP domain superfamily	chloroplast	--
A0A4S4EGW6	HECT-type E3 ubiquitin transferase OS=Camellia sinensis var. sinensis OX=542762 GN=TEA_018296 PE=4 SV=1	TEA_018296	5	--	GO:0016021 integral component of membrane	GO:0004842 ubiquitin-protein transferase activity	O: Posttranslational modification, protein turnover, chaperones;K: Transcription	K10592	ko04120: Ubiquitin mediated proteolysis	IPR000569: HECT domain;IPR009060: UBA-like superfamily;IPR010309: E3 ubiquitin ligase, domain of unknown function DUF908;IPR010314: E3 ubiquitin ligase, domain of unknown function DUF913;IPR015940: Ubiquitin-associated domain;IPR016024: Armadillo-type fold;IPR025527: HUWE1/Rev1, ubiquitin binding region;IPR035983: HECT, E3 ligase catalytic domain	Nucleus	--
[truncated: 6,665 more rows]
