# Supplementary material for: Effect of Shading on Physiological Attributes and Proteomic Analysis of Tea during Low Temperatures
Source: Plants (Basel). 2023 Dec 24;13(1):63. doi: 10.3390/plants13010063 (PMC10780538; doi:10.3390/plants13010063)
Supplement: Supplementary file 1 [file plants-13-00063-s001.zip › Table S8/dCK_vs_dSD60_GO_enrichment.xlsx]

## Sheet: Sheet1
Ontology	GO	Description	GeneRatio	BgRatio	Pvalue	P.adjust	Up	Down	Count	Proteins
Biological process	GO:0010035	response to inorganic substance	2/7	16/3636	0.0004	0.0346	0	2	2	A0A7J7HSW9;A0A7J7HZN2
Biological process	GO:0001101	response to acid chemical	2/7	23/3636	0.0008	0.0363	0	2	2	A0A7J7HSW9;A0A7J7HZN2
Biological process	GO:0009628	response to abiotic stimulus	2/7	32/3636	0.0015	0.0393	0	2	2	A0A7J7HSW9;A0A7J7HZN2
Biological process	GO:0042221	response to chemical	3/7	139/3636	0.0017	0.0393	0	3	3	A0A4S4DFQ8;A0A7J7HSW9;A0A7J7HZN2
Biological process	GO:1901700	response to oxygen-containing compound	2/7	41/3636	0.0025	0.0463	0	2	2	A0A7J7HSW9;A0A7J7HZN2
Biological process	GO:0050896	response to stimulus	4/7	395/3636	0.0037	0.0549	1	3	4	A0A4S4DFQ8;A0A7J7GXX6;A0A7J7HSW9;A0A7J7HZN2
Biological process	GO:0071554	cell wall organization or biogenesis	2/7	53/3636	0.0042	0.0549	1	1	2	A0A4S4CXP2;A0A7J7FPU1
Biological process	GO:0006950	response to stress	3/7	226/3636	0.0069	0.0791	1	2	3	A0A7J7GXX6;A0A7J7HSW9;A0A7J7HZN2
Biological process	GO:0002252	immune effector process	1/7	10/3636	0.0191	0.1037	1	0	1	A0A7J7GXX6
Biological process	GO:0051607	defense response to virus	1/7	10/3636	0.0191	0.1037	1	0	1	A0A7J7GXX6
Biological process	GO:0006022	aminoglycan metabolic process	1/7	11/3636	0.021	0.1037	0	1	1	A0A4S4CXP2
Biological process	GO:0006026	aminoglycan catabolic process	1/7	11/3636	0.021	0.1037	0	1	1	A0A4S4CXP2
Biological process	GO:0006030	chitin metabolic process	1/7	11/3636	0.021	0.1037	0	1	1	A0A4S4CXP2
Biological process	GO:0006032	chitin catabolic process	1/7	11/3636	0.021	0.1037	0	1	1	A0A4S4CXP2
Biological process	GO:0016998	cell wall macromolecule catabolic process	1/7	11/3636	0.021	0.1037	0	1	1	A0A4S4CXP2
Biological process	GO:0046348	amino sugar catabolic process	1/7	11/3636	0.021	0.1037	0	1	1	A0A4S4CXP2
Biological process	GO:1901071	glucosamine-containing compound metabolic process	1/7	11/3636	0.021	0.1037	0	1	1	A0A4S4CXP2
Biological process	GO:1901072	glucosamine-containing compound catabolic process	1/7	11/3636	0.021	0.1037	0	1	1	A0A4S4CXP2
Biological process	GO:0009615	response to virus	1/7	12/3636	0.0229	0.1037	1	0	1	A0A7J7GXX6
Biological process	GO:0006040	amino sugar metabolic process	1/7	13/3636	0.0248	0.1037	0	1	1	A0A4S4CXP2
Biological process	GO:0009653	anatomical structure morphogenesis	1/7	15/3636	0.0285	0.1037	1	0	1	A0A7J7FPU1
Biological process	GO:0016458	gene silencing	1/7	15/3636	0.0285	0.1037	1	0	1	A0A7J7GXX6
Biological process	GO:0031047	gene silencing by RNA	1/7	15/3636	0.0285	0.1037	1	0	1	A0A7J7GXX6
Biological process	GO:0051274	beta-glucan biosynthetic process	1/7	15/3636	0.0285	0.1037	1	0	1	A0A7J7FPU1
Biological process	GO:0002376	immune system process	1/7	16/3636	0.0304	0.1037	1	0	1	A0A7J7GXX6
Biological process	GO:0051273	beta-glucan metabolic process	1/7	16/3636	0.0304	0.1037	1	0	1	A0A7J7FPU1
Biological process	GO:1901136	carbohydrate derivative catabolic process	1/7	16/3636	0.0304	0.1037	0	1	1	A0A4S4CXP2
Biological process	GO:0051128	regulation of cellular component organization	1/7	18/3636	0.0342	0.1123	1	0	1	A0A7J7FPU1
Biological process	GO:0044036	cell wall macromolecule metabolic process	1/7	23/3636	0.0435	0.1379	0	1	1	A0A4S4CXP2
Biological process	GO:0048869	cellular developmental process	1/7	26/3636	0.049	0.1504	1	0	1	A0A7J7FPU1
Biological process	GO:0045229	external encapsulating structure organization	1/7	36/3636	0.0673	0.1922	1	0	1	A0A7J7FPU1
Biological process	GO:0071555	cell wall organization	1/7	36/3636	0.0673	0.1922	1	0	1	A0A7J7FPU1
Biological process	GO:0006633	fatty acid biosynthetic process	1/7	38/3636	0.071	0.1922	1	0	1	A0A7J7GKR1
Biological process	GO:0009250	glucan biosynthetic process	1/7	42/3636	0.0782	0.1922	1	0	1	A0A7J7FPU1
Biological process	GO:0033692	cellular polysaccharide biosynthetic process	1/7	42/3636	0.0782	0.1922	1	0	1	A0A7J7FPU1
Biological process	GO:0098542	defense response to other organism	1/7	42/3636	0.0782	0.1922	1	0	1	A0A7J7GXX6
Biological process	GO:0000271	polysaccharide biosynthetic process	1/7	44/3636	0.0818	0.1922	1	0	1	A0A7J7FPU1
Biological process	GO:0010629	negative regulation of gene expression	1/7	44/3636	0.0818	0.1922	1	0	1	A0A7J7GXX6
Biological process	GO:0009892	negative regulation of metabolic process	1/7	45/3636	0.0835	0.1922	1	0	1	A0A7J7GXX6
Biological process	GO:0010605	negative regulation of macromolecule metabolic process	1/7	45/3636	0.0835	0.1922	1	0	1	A0A7J7GXX6
Biological process	GO:0006631	fatty acid metabolic process	1/7	47/3636	0.0871	0.1955	1	0	1	A0A7J7GKR1
Biological process	GO:0048519	negative regulation of biological process	1/7	51/3636	0.0942	0.2017	1	0	1	A0A7J7GXX6
Biological process	GO:0050789	regulation of biological process	2/7	283/3636	0.0977	0.2017	2	0	2	A0A7J7FPU1;A0A7J7GXX6
Biological process	GO:0006073	cellular glucan metabolic process	1/7	55/3636	0.1013	0.2017	1	0	1	A0A7J7FPU1
Biological process	GO:0044042	glucan metabolic process	1/7	55/3636	0.1013	0.2017	1	0	1	A0A7J7FPU1
Biological process	GO:0044264	cellular polysaccharide metabolic process	1/7	55/3636	0.1013	0.2017	1	0	1	A0A7J7FPU1
Biological process	GO:0006749	glutathione metabolic process	1/7	56/3636	0.103	0.2017	0	1	1	A0A4S4DFQ8
Biological process	GO:0034637	cellular carbohydrate biosynthetic process	1/7	59/3636	0.1083	0.2076	1	0	1	A0A7J7FPU1
Biological process	GO:0043207	response to external biotic stimulus	1/7	64/3636	0.117	0.2153	1	0	1	A0A7J7GXX6
Biological process	GO:0051707	response to other organism	1/7	64/3636	0.117	0.2153	1	0	1	A0A7J7GXX6
Biological process	GO:0051704	multi-organism process	1/7	68/3636	0.1239	0.2235	1	0	1	A0A7J7GXX6
Biological process	GO:0009607	response to biotic stimulus	1/7	70/3636	0.1273	0.2253	1	0	1	A0A7J7GXX6
Biological process	GO:0009605	response to external stimulus	1/7	74/3636	0.1342	0.2303	1	0	1	A0A7J7GXX6
Biological process	GO:0006575	cellular modified amino acid metabolic process	1/7	77/3636	0.1393	0.2303	0	1	1	A0A4S4DFQ8
Biological process	GO:0065007	biological regulation	2/7	350/3636	0.1404	0.2303	2	0	2	A0A7J7FPU1;A0A7J7GXX6
Biological process	GO:0042737	drug catabolic process	1/7	78/3636	0.1409	0.2303	0	1	1	A0A4S4CXP2
Biological process	GO:0065008	regulation of biological quality	1/7	83/3636	0.1494	0.2303	1	0	1	A0A7J7FPU1
Biological process	GO:0048856	anatomical structure development	1/7	84/3636	0.151	0.2303	1	0	1	A0A7J7FPU1
Biological process	GO:0005976	polysaccharide metabolic process	1/7	85/3636	0.1527	0.2303	1	0	1	A0A7J7FPU1
Biological process	GO:0016051	carbohydrate biosynthetic process	1/7	85/3636	0.1527	0.2303	1	0	1	A0A7J7FPU1
Biological process	GO:0072330	monocarboxylic acid biosynthetic process	1/7	85/3636	0.1527	0.2303	1	0	1	A0A7J7GKR1
Biological process	GO:0006952	defense response	1/7	90/3636	0.161	0.2352	1	0	1	A0A7J7GXX6
Biological process	GO:0032502	developmental process	1/7	90/3636	0.161	0.2352	1	0	1	A0A7J7FPU1
Biological process	GO:0005975	carbohydrate metabolic process	2/7	400/3636	0.1749	0.2512	1	1	2	A0A4S4CXP2;A0A7J7FPU1
Biological process	GO:0044262	cellular carbohydrate metabolic process	1/7	100/3636	0.1775	0.2512	1	0	1	A0A7J7FPU1
Biological process	GO:0032787	monocarboxylic acid metabolic process	1/7	116/3636	0.2032	0.2832	1	0	1	A0A7J7GKR1
Biological process	GO:0008610	lipid biosynthetic process	1/7	119/3636	0.2079	0.2855	1	0	1	A0A7J7GKR1
Biological process	GO:0010468	regulation of gene expression	1/7	146/3636	0.2496	0.3377	1	0	1	A0A7J7GXX6
Biological process	GO:0044255	cellular lipid metabolic process	1/7	151/3636	0.2571	0.3428	1	0	1	A0A7J7GKR1
Biological process	GO:0006790	sulfur compound metabolic process	1/7	158/3636	0.2675	0.35	0	1	1	A0A4S4DFQ8
Biological process	GO:1901565	organonitrogen compound catabolic process	1/7	160/3636	0.2704	0.35	0	1	1	A0A4S4CXP2
Biological process	GO:0060255	regulation of macromolecule metabolic process	1/7	163/3636	0.2748	0.35	1	0	1	A0A7J7GXX6
Biological process	GO:0009057	macromolecule catabolic process	1/7	165/3636	0.2777	0.35	0	1	1	A0A4S4CXP2
Biological process	GO:0019222	regulation of metabolic process	1/7	172/3636	0.2879	0.3579	1	0	1	A0A7J7GXX6
Biological process	GO:0006629	lipid metabolic process	1/7	199/3636	0.3259	0.3997	1	0	1	A0A7J7GKR1
Biological process	GO:0016053	organic acid biosynthetic process	1/7	212/3636	0.3435	0.4105	1	0	1	A0A7J7GKR1
Biological process	GO:0046394	carboxylic acid biosynthetic process	1/7	212/3636	0.3435	0.4105	1	0	1	A0A7J7GKR1
Biological process	GO:0050794	regulation of cellular process	1/7	233/3636	0.3712	0.4379	1	0	1	A0A7J7FPU1
Biological process	GO:0017144	drug metabolic process	1/7	254/3636	0.3979	0.4634	0	1	1	A0A4S4CXP2
Biological process	GO:1901135	carbohydrate derivative metabolic process	1/7	270/3636	0.4176	0.4762	0	1	1	A0A4S4CXP2
Biological process	GO:0016043	cellular component organization	1/7	275/3636	0.4236	0.4762	1	0	1	A0A7J7FPU1
Biological process	GO:0044248	cellular catabolic process	1/7	276/3636	0.4248	0.4762	0	1	1	A0A4S4CXP2
Biological process	GO:0044283	small molecule biosynthetic process	1/7	280/3636	0.4296	0.4762	1	0	1	A0A7J7GKR1
Biological process	GO:0051186	cofactor metabolic process	1/7	287/3636	0.4379	0.4796	0	1	1	A0A4S4DFQ8
Biological process	GO:1901575	organic substance catabolic process	1/7	298/3636	0.4507	0.4878	0	1	1	A0A4S4CXP2
Biological process	GO:0071840	cellular component organization or biogenesis	1/7	333/3636	0.4898	0.5225	1	0	1	A0A7J7FPU1
Biological process	GO:0009056	catabolic process	1/7	337/3636	0.4941	0.5225	0	1	1	A0A4S4CXP2
Biological process	GO:0006518	peptide metabolic process	1/7	384/3636	0.5425	0.5672	0	1	1	A0A4S4DFQ8
Biological process	GO:0019752	carboxylic acid metabolic process	1/7	424/3636	0.5805	0.5914	1	0	1	A0A7J7GKR1
Biological process	GO:0043436	oxoacid metabolic process	1/7	429/3636	0.5851	0.5914	1	0	1	A0A7J7GKR1
Biological process	GO:0006082	organic acid metabolic process	1/7	431/3636	0.5869	0.5914	1	0	1	A0A7J7GKR1
Biological process	GO:0043603	cellular amide metabolic process	1/7	436/3636	0.5914	0.5914	0	1	1	A0A4S4DFQ8
Cellular component	GO:0098797	plasma membrane protein complex	1/4	17/3106	0.0217	0.2053	1	0	1	A0A7J7FPU1
Cellular component	GO:0044459	plasma membrane part	1/4	20/3106	0.0255	0.2053	1	0	1	A0A7J7FPU1
Cellular component	GO:0005730	nucleolus	1/4	40/3106	0.0506	0.2053	1	0	1	A0A7J7I185
Cellular component	GO:0009535	chloroplast thylakoid membrane	1/4	63/3106	0.0787	0.2053	0	1	1	A0A4S4EFX1
Cellular component	GO:0055035	plastid thylakoid membrane	1/4	63/3106	0.0787	0.2053	0	1	1	A0A4S4EFX1
Cellular component	GO:0009534	chloroplast thylakoid	1/4	64/3106	0.0799	0.2053	0	1	1	A0A4S4EFX1
Cellular component	GO:0031976	plastid thylakoid	1/4	64/3106	0.0799	0.2053	0	1	1	A0A4S4EFX1
Cellular component	GO:1990234	transferase complex	1/4	66/3106	0.0824	0.2053	1	0	1	A0A7J7FPU1
Cellular component	GO:0031981	nuclear lumen	1/4	71/3106	0.0884	0.2053	1	0	1	A0A7J7I185
Cellular component	GO:0042651	thylakoid membrane	1/4	71/3106	0.0884	0.2053	0	1	1	A0A4S4EFX1
Cellular component	GO:0005886	plasma membrane	1/4	75/3106	0.0932	0.2053	1	0	1	A0A7J7FPU1
Cellular component	GO:0034357	photosynthetic membrane	1/4	83/3106	0.1027	0.2053	0	1	1	A0A4S4EFX1
Cellular component	GO:0044436	thylakoid part	1/4	85/3106	0.1051	0.2053	0	1	1	A0A4S4EFX1
Cellular component	GO:0071944	cell periphery	1/4	85/3106	0.1051	0.2053	1	0	1	A0A7J7FPU1
Cellular component	GO:0009579	thylakoid	1/4	96/3106	0.1181	0.2053	0	1	1	A0A4S4EFX1
Cellular component	GO:0031974	membrane-enclosed lumen	1/4	104/3106	0.1274	0.2053	1	0	1	A0A7J7I185
Cellular component	GO:0043233	organelle lumen	1/4	104/3106	0.1274	0.2053	1	0	1	A0A7J7I185
Cellular component	GO:0070013	intracellular organelle lumen	1/4	104/3106	0.1274	0.2053	1	0	1	A0A7J7I185
Cellular component	GO:0044434	chloroplast part	1/4	118/3106	0.1436	0.2192	0	1	1	A0A4S4EFX1
Cellular component	GO:0044435	plastid part	1/4	136/3106	0.164	0.2379	0	1	1	A0A4S4EFX1
Cellular component	GO:0044428	nuclear part	1/4	155/3106	0.1852	0.2558	1	0	1	A0A7J7I185
Cellular component	GO:0031984	organelle subcompartment	1/4	193/3106	0.2264	0.2908	0	1	1	A0A4S4EFX1
Cellular component	GO:1902494	catalytic complex	1/4	197/3106	0.2307	0.2908	1	0	1	A0A7J7FPU1
Cellular component	GO:0098796	membrane protein complex	1/4	209/3106	0.2433	0.294	1	0	1	A0A7J7FPU1
Cellular component	GO:0009507	chloroplast	1/4	282/3106	0.3168	0.3674	0	1	1	A0A4S4EFX1
Cellular component	GO:0009536	plastid	1/4	313/3106	0.3463	0.3854	0	1	1	A0A4S4EFX1
Cellular component	GO:0043228	non-membrane-bounded organelle	1/4	341/3106	0.3721	0.3854	1	0	1	A0A7J7I185
Cellular component	GO:0043232	intracellular non-membrane-bounded organelle	1/4	341/3106	0.3721	0.3854	1	0	1	A0A7J7I185
Cellular component	GO:0005634	nucleus	1/4	473/3106	0.4838	0.4838	1	0	1	A0A7J7I185
Molecular function	GO:0004568	chitinase activity	1/6	11/4835	0.0136	0.097	0	1	1	A0A4S4CXP2
Molecular function	GO:0016702	oxidoreductase activity, acting on single donors with incorporation of molecular oxygen, incorporation of two atoms of oxygen	1/6	21/4835	0.0258	0.097	1	0	1	A0A7J7GKR1
Molecular function	GO:0051213	dioxygenase activity	1/6	27/4835	0.0331	0.097	1	0	1	A0A7J7GKR1
Molecular function	GO:0016701	oxidoreductase activity, acting on single donors with incorporation of molecular oxygen	1/6	28/4835	0.0343	0.097	1	0	1	A0A7J7GKR1
Molecular function	GO:0035251	UDP-glucosyltransferase activity	1/6	32/4835	0.0391	0.097	1	0	1	A0A7J7FPU1
Molecular function	GO:0046527	glucosyltransferase activity	1/6	38/4835	0.0463	0.097	1	0	1	A0A7J7FPU1
Molecular function	GO:0004364	glutathione transferase activity	1/6	43/4835	0.0522	0.097	0	1	1	A0A4S4DFQ8
Molecular function	GO:0016758	transferase activity, transferring hexosyl groups	1/6	75/4835	0.0896	0.1377	1	0	1	A0A7J7FPU1
Molecular function	GO:0016765	transferase activity, transferring alkyl or aryl (other than methyl) groups	1/6	80/4835	0.0953	0.1377	0	1	1	A0A4S4DFQ8
Molecular function	GO:0008194	UDP-glycosyltransferase activity	1/6	115/4835	0.1346	0.1749	1	0	1	A0A7J7FPU1
Molecular function	GO:0004553	hydrolase activity, hydrolyzing O-glycosyl compounds	1/6	155/4835	0.1777	0.2068	0	1	1	A0A4S4CXP2
Molecular function	GO:0016798	hydrolase activity, acting on glycosyl bonds	1/6	169/4835	0.1923	0.2068	0	1	1	A0A4S4CXP2
Molecular function	GO:0016757	transferase activity, transferring glycosyl groups	1/6	183/4835	0.2068	0.2068	1	0	1	A0A7J7FPU1
