# Supplementary material for: Effect of Shading on Physiological Attributes and Proteomic Analysis of Tea during Low Temperatures
Source: Plants (Basel). 2023 Dec 24;13(1):63. doi: 10.3390/plants13010063 (PMC10780538; doi:10.3390/plants13010063)
Supplement: Supplementary file 1 [file plants-13-00063-s001.zip › Table S8/nCK_vs_nSD60_GO_enrichment.xlsx]

## Sheet: Sheet1
Ontology	GO	Description	GeneRatio	BgRatio	Pvalue	P.adjust	Up	Down	Count	Proteins
Biological process	GO:0010035	response to inorganic substance	2/6	16/3636	0.0003	0.0162	2	0	2	A0A7J7HZN2;G0Z053
Biological process	GO:0001101	response to acid chemical	2/6	23/3636	0.0006	0.0165	2	0	2	A0A7J7HZN2;G0Z053
Biological process	GO:0042221	response to chemical	3/6	139/3636	0.001	0.0165	3	0	3	A0A4S4DFQ8;A0A7J7HZN2;G0Z053
Biological process	GO:0009628	response to abiotic stimulus	2/6	32/3636	0.0011	0.0165	2	0	2	A0A7J7HZN2;G0Z053
Biological process	GO:0050896	response to stimulus	4/6	395/3636	0.0017	0.0181	3	1	4	A0A4S4DFQ8;A0A7J7GXX6;A0A7J7HZN2;G0Z053
Biological process	GO:1901700	response to oxygen-containing compound	2/6	41/3636	0.0018	0.0181	2	0	2	A0A7J7HZN2;G0Z053
Biological process	GO:0006950	response to stress	3/6	226/3636	0.0041	0.0353	2	1	3	A0A7J7GXX6;A0A7J7HZN2;G0Z053
Biological process	GO:0002252	immune effector process	1/6	10/3636	0.0164	0.0979	0	1	1	A0A7J7GXX6
Biological process	GO:0051607	defense response to virus	1/6	10/3636	0.0164	0.0979	0	1	1	A0A7J7GXX6
Biological process	GO:0009615	response to virus	1/6	12/3636	0.0197	0.0979	0	1	1	A0A7J7GXX6
Biological process	GO:0042545	cell wall modification	1/6	14/3636	0.0229	0.0979	0	1	1	A0A7J7HLC6
Biological process	GO:0045490	pectin catabolic process	1/6	14/3636	0.0229	0.0979	0	1	1	A0A7J7HLC6
Biological process	GO:0016458	gene silencing	1/6	15/3636	0.0245	0.0979	0	1	1	A0A7J7GXX6
Biological process	GO:0031047	gene silencing by RNA	1/6	15/3636	0.0245	0.0979	0	1	1	A0A7J7GXX6
Biological process	GO:0002376	immune system process	1/6	16/3636	0.0261	0.0979	0	1	1	A0A7J7GXX6
Biological process	GO:0010393	galacturonan metabolic process	1/6	17/3636	0.0277	0.0979	0	1	1	A0A7J7HLC6
Biological process	GO:0045488	pectin metabolic process	1/6	17/3636	0.0277	0.0979	0	1	1	A0A7J7HLC6
Biological process	GO:0000272	polysaccharide catabolic process	1/6	29/3636	0.0469	0.1565	0	1	1	A0A7J7HLC6
Biological process	GO:0045229	external encapsulating structure organization	1/6	36/3636	0.058	0.174	0	1	1	A0A7J7HLC6
Biological process	GO:0071555	cell wall organization	1/6	36/3636	0.058	0.174	0	1	1	A0A7J7HLC6
Biological process	GO:0098542	defense response to other organism	1/6	42/3636	0.0674	0.1801	0	1	1	A0A7J7GXX6
Biological process	GO:0010629	negative regulation of gene expression	1/6	44/3636	0.0705	0.1801	0	1	1	A0A7J7GXX6
Biological process	GO:0009892	negative regulation of metabolic process	1/6	45/3636	0.072	0.1801	0	1	1	A0A7J7GXX6
Biological process	GO:0010605	negative regulation of macromolecule metabolic process	1/6	45/3636	0.072	0.1801	0	1	1	A0A7J7GXX6
Biological process	GO:0048519	negative regulation of biological process	1/6	51/3636	0.0813	0.1947	0	1	1	A0A7J7GXX6
Biological process	GO:0071554	cell wall organization or biogenesis	1/6	53/3636	0.0844	0.1947	0	1	1	A0A7J7HLC6
Biological process	GO:0006749	glutathione metabolic process	1/6	56/3636	0.089	0.1977	1	0	1	A0A4S4DFQ8
Biological process	GO:0043207	response to external biotic stimulus	1/6	64/3636	0.1011	0.2066	0	1	1	A0A7J7GXX6
Biological process	GO:0051707	response to other organism	1/6	64/3636	0.1011	0.2066	0	1	1	A0A7J7GXX6
Biological process	GO:0051704	multi-organism process	1/6	68/3636	0.1072	0.2066	0	1	1	A0A7J7GXX6
Biological process	GO:0016052	carbohydrate catabolic process	1/6	69/3636	0.1087	0.2066	0	1	1	A0A7J7HLC6
Biological process	GO:0009607	response to biotic stimulus	1/6	70/3636	0.1102	0.2066	0	1	1	A0A7J7GXX6
Biological process	GO:0009605	response to external stimulus	1/6	74/3636	0.1161	0.2093	0	1	1	A0A7J7GXX6
Biological process	GO:0006575	cellular modified amino acid metabolic process	1/6	77/3636	0.1206	0.2093	1	0	1	A0A4S4DFQ8
Biological process	GO:0042737	drug catabolic process	1/6	78/3636	0.1221	0.2093	0	1	1	A0A7J7HLC6
Biological process	GO:0005976	polysaccharide metabolic process	1/6	85/3636	0.1324	0.2207	0	1	1	A0A7J7HLC6
Biological process	GO:0006952	defense response	1/6	90/3636	0.1397	0.2266	0	1	1	A0A7J7GXX6
Biological process	GO:0006468	protein phosphorylation	1/6	144/3636	0.2154	0.3356	1	0	1	A0A4S4ELM5
Biological process	GO:0010468	regulation of gene expression	1/6	146/3636	0.2181	0.3356	0	1	1	A0A7J7GXX6
Biological process	GO:0006790	sulfur compound metabolic process	1/6	158/3636	0.2341	0.3476	1	0	1	A0A4S4DFQ8
Biological process	GO:0060255	regulation of macromolecule metabolic process	1/6	163/3636	0.2407	0.3476	0	1	1	A0A7J7GXX6
Biological process	GO:0009057	macromolecule catabolic process	1/6	165/3636	0.2433	0.3476	0	1	1	A0A7J7HLC6
Biological process	GO:0019222	regulation of metabolic process	1/6	172/3636	0.2525	0.3523	0	1	1	A0A7J7GXX6
Biological process	GO:0017144	drug metabolic process	1/6	254/3636	0.3526	0.4771	0	1	1	A0A7J7HLC6
Biological process	GO:0016310	phosphorylation	1/6	266/3636	0.3663	0.4771	1	0	1	A0A4S4ELM5
Biological process	GO:0016043	cellular component organization	1/6	275/3636	0.3764	0.4771	0	1	1	A0A7J7HLC6
Biological process	GO:0044248	cellular catabolic process	1/6	276/3636	0.3775	0.4771	0	1	1	A0A7J7HLC6
Biological process	GO:0050789	regulation of biological process	1/6	283/3636	0.3852	0.4771	0	1	1	A0A7J7GXX6
Biological process	GO:0051186	cofactor metabolic process	1/6	287/3636	0.3896	0.4771	1	0	1	A0A4S4DFQ8
Biological process	GO:1901575	organic substance catabolic process	1/6	298/3636	0.4016	0.4819	0	1	1	A0A7J7HLC6
Biological process	GO:0006464	cellular protein modification process	1/6	318/3636	0.4228	0.4878	1	0	1	A0A4S4ELM5
Biological process	GO:0036211	protein modification process	1/6	318/3636	0.4228	0.4878	1	0	1	A0A4S4ELM5
Biological process	GO:0071840	cellular component organization or biogenesis	1/6	333/3636	0.4383	0.4915	0	1	1	A0A7J7HLC6
Biological process	GO:0009056	catabolic process	1/6	337/3636	0.4423	0.4915	0	1	1	A0A7J7HLC6
Biological process	GO:0065007	biological regulation	1/6	350/3636	0.4554	0.4964	0	1	1	A0A7J7GXX6
Biological process	GO:0043412	macromolecule modification	1/6	358/3636	0.4633	0.4964	1	0	1	A0A4S4ELM5
Biological process	GO:0006518	peptide metabolic process	1/6	384/3636	0.4884	0.5141	1	0	1	A0A4S4DFQ8
Biological process	GO:0005975	carbohydrate metabolic process	1/6	400/3636	0.5033	0.5207	0	1	1	A0A7J7HLC6
Biological process	GO:0043603	cellular amide metabolic process	1/6	436/3636	0.5356	0.5447	1	0	1	A0A4S4DFQ8
Biological process	GO:0006796	phosphate-containing compound metabolic process	1/6	494/3636	0.5839	0.5839	1	0	1	A0A4S4ELM5
Cellular component	GO:0005730	nucleolus	1/2	40/3106	0.0256	0.1317	1	0	1	A0A7J7I185
Cellular component	GO:0031981	nuclear lumen	1/2	71/3106	0.0452	0.1317	1	0	1	A0A7J7I185
Cellular component	GO:0031974	membrane-enclosed lumen	1/2	104/3106	0.0659	0.1317	1	0	1	A0A7J7I185
Cellular component	GO:0043233	organelle lumen	1/2	104/3106	0.0659	0.1317	1	0	1	A0A7J7I185
Cellular component	GO:0070013	intracellular organelle lumen	1/2	104/3106	0.0659	0.1317	1	0	1	A0A7J7I185
Cellular component	GO:0005576	extracellular region	1/2	131/3106	0.0826	0.1376	0	1	1	A0A7J7HLC6
Cellular component	GO:0044428	nuclear part	1/2	155/3106	0.0973	0.139	1	0	1	A0A7J7I185
Cellular component	GO:0043228	non-membrane-bounded organelle	1/2	341/3106	0.2076	0.2306	1	0	1	A0A7J7I185
Cellular component	GO:0043232	intracellular non-membrane-bounded organelle	1/2	341/3106	0.2076	0.2306	1	0	1	A0A7J7I185
Cellular component	GO:0005634	nucleus	1/2	473/3106	0.2814	0.2814	1	0	1	A0A7J7I185
Molecular function	GO:0030599	pectinesterase activity	1/7	14/4835	0.0201	0.1238	0	1	1	A0A7J7HLC6
Molecular function	GO:0045330	aspartyl esterase activity	1/7	14/4835	0.0201	0.1238	0	1	1	A0A7J7HLC6
Molecular function	GO:0038023	signaling receptor activity	1/7	15/4835	0.0215	0.1238	1	0	1	A0A4S4ELM5
Molecular function	GO:0060089	molecular transducer activity	1/7	15/4835	0.0215	0.1238	1	0	1	A0A4S4ELM5
Molecular function	GO:0004857	enzyme inhibitor activity	1/7	35/4835	0.0496	0.1993	0	1	1	A0A7J7HLC6
Molecular function	GO:0052689	carboxylic ester hydrolase activity	1/7	38/4835	0.0538	0.1993	0	1	1	A0A7J7HLC6
Molecular function	GO:0004364	glutathione transferase activity	1/7	43/4835	0.0607	0.1993	1	0	1	A0A4S4DFQ8
Molecular function	GO:0004252	serine-type endopeptidase activity	1/7	56/4835	0.0784	0.2253	0	1	1	A0A4S4E6S2
Molecular function	GO:0030234	enzyme regulator activity	1/7	72/4835	0.0998	0.2387	0	1	1	A0A7J7HLC6
Molecular function	GO:0016765	transferase activity, transferring alkyl or aryl (other than methyl) groups	1/7	80/4835	0.1103	0.2387	1	0	1	A0A4S4DFQ8
Molecular function	GO:0098772	molecular function regulator	1/7	84/4835	0.1155	0.2387	0	1	1	A0A7J7HLC6
Molecular function	GO:0008236	serine-type peptidase activity	1/7	99/4835	0.1349	0.2387	0	1	1	A0A4S4E6S2
Molecular function	GO:0017171	serine hydrolase activity	1/7	99/4835	0.1349	0.2387	0	1	1	A0A4S4E6S2
Molecular function	GO:0004175	endopeptidase activity	1/7	143/4835	0.1896	0.2982	0	1	1	A0A4S4E6S2
Molecular function	GO:0008270	zinc ion binding	1/7	147/4835	0.1945	0.2982	1	0	1	A0A4S4ENN3
Molecular function	GO:0004672	protein kinase activity	1/7	162/4835	0.2124	0.3053	1	0	1	A0A4S4ELM5
Molecular function	GO:0016773	phosphotransferase activity, alcohol group as acceptor	1/7	234/4835	0.2935	0.3634	1	0	1	A0A4S4ELM5
Molecular function	GO:0016788	hydrolase activity, acting on ester bonds	1/7	239/4835	0.2989	0.3634	0	1	1	A0A7J7HLC6
Molecular function	GO:0070011	peptidase activity, acting on L-amino acid peptides	1/7	256/4835	0.3169	0.3634	0	1	1	A0A4S4E6S2
Molecular function	GO:0008233	peptidase activity	1/7	265/4835	0.3262	0.3634	0	1	1	A0A4S4E6S2
Molecular function	GO:0046914	transition metal ion binding	1/7	282/4835	0.3436	0.3634	1	0	1	A0A4S4ENN3
Molecular function	GO:0016301	kinase activity	1/7	286/4835	0.3476	0.3634	1	0	1	A0A4S4ELM5
Molecular function	GO:0016772	transferase activity, transferring phosphorus-containing groups	1/7	356/4835	0.4147	0.4147	1	0	1	A0A4S4ELM5
