# Supplementary material for: Effect of Shading on Physiological Attributes and Proteomic Analysis of Tea during Low Temperatures
Source: Plants (Basel). 2023 Dec 24;13(1):63. doi: 10.3390/plants13010063 (PMC10780538; doi:10.3390/plants13010063)
Supplement: Supplementary file 1 [file plants-13-00063-s001.zip › Table S8/nSD60_vs_dSD60_GO_enrichment.xlsx]

## Sheet: Sheet1
Ontology	GO	Description	GeneRatio	BgRatio	Pvalue	P.adjust	Up	Down	Count	Proteins
Biological process	GO:0010035	response to inorganic substance	2/6	16/3636	0.0003	0.0062	0	2	2	A0A7J7HZN2;G0Z053
Biological process	GO:0001101	response to acid chemical	2/6	23/3636	0.0006	0.0063	0	2	2	A0A7J7HZN2;G0Z053
Biological process	GO:0042221	response to chemical	3/6	139/3636	0.001	0.0063	0	3	3	A0A4S4DFQ8;A0A7J7HZN2;G0Z053
Biological process	GO:0009628	response to abiotic stimulus	2/6	32/3636	0.0011	0.0063	0	2	2	A0A7J7HZN2;G0Z053
Biological process	GO:1901700	response to oxygen-containing compound	2/6	41/3636	0.0018	0.0083	0	2	2	A0A7J7HZN2;G0Z053
Biological process	GO:0050896	response to stimulus	3/6	395/3636	0.0198	0.0658	0	3	3	A0A4S4DFQ8;A0A7J7HZN2;G0Z053
Biological process	GO:0019253	reductive pentose-phosphate cycle	1/6	14/3636	0.0229	0.0658	0	1	1	A0A2U8T4Y0
Biological process	GO:0019685	photosynthesis, dark reaction	1/6	14/3636	0.0229	0.0658	0	1	1	A0A2U8T4Y0
Biological process	GO:0015977	carbon fixation	1/6	18/3636	0.0294	0.0712	0	1	1	A0A2U8T4Y0
Biological process	GO:0009853	photorespiration	1/6	19/3636	0.031	0.0712	0	1	1	A0A2U8T4Y0
Biological process	GO:0009308	amine metabolic process	1/6	21/3636	0.0342	0.0715	1	0	1	A0A7J7HEP6
Biological process	GO:0006950	response to stress	2/6	226/3636	0.0489	0.0936	0	2	2	A0A7J7HZN2;G0Z053
Biological process	GO:0043094	cellular metabolic compound salvage	1/6	42/3636	0.0674	0.1192	0	1	1	A0A2U8T4Y0
Biological process	GO:0006749	glutathione metabolic process	1/6	56/3636	0.089	0.1462	0	1	1	A0A4S4DFQ8
Biological process	GO:0006575	cellular modified amino acid metabolic process	1/6	77/3636	0.1206	0.1849	0	1	1	A0A4S4DFQ8
Biological process	GO:0016051	carbohydrate biosynthetic process	1/6	85/3636	0.1324	0.1903	0	1	1	A0A2U8T4Y0
Biological process	GO:0015979	photosynthesis	1/6	97/3636	0.1499	0.2028	0	1	1	A0A2U8T4Y0
Biological process	GO:0006790	sulfur compound metabolic process	1/6	158/3636	0.2341	0.2992	0	1	1	A0A4S4DFQ8
Biological process	GO:0051186	cofactor metabolic process	1/6	287/3636	0.3896	0.4717	0	1	1	A0A4S4DFQ8
Biological process	GO:0006508	proteolysis	1/6	308/3636	0.4123	0.4741	1	0	1	A0A4S4D849
Biological process	GO:0006518	peptide metabolic process	1/6	384/3636	0.4884	0.5262	0	1	1	A0A4S4DFQ8
Biological process	GO:0005975	carbohydrate metabolic process	1/6	400/3636	0.5033	0.5262	0	1	1	A0A2U8T4Y0
Biological process	GO:0043603	cellular amide metabolic process	1/6	436/3636	0.5356	0.5356	0	1	1	A0A4S4DFQ8
Cellular component	GO:0000786	nucleosome	1/4	21/3106	0.0268	0.0812	1	0	1	A0A4S4D849
Cellular component	GO:0032993	protein-DNA complex	1/4	21/3106	0.0268	0.0812	1	0	1	A0A4S4D849
Cellular component	GO:0044815	DNA packaging complex	1/4	21/3106	0.0268	0.0812	1	0	1	A0A4S4D849
Cellular component	GO:0000785	chromatin	1/4	27/3106	0.0343	0.0812	1	0	1	A0A4S4D849
Cellular component	GO:0044427	chromosomal part	1/4	32/3106	0.0406	0.0812	1	0	1	A0A4S4D849
Cellular component	GO:0005694	chromosome	1/4	41/3106	0.0518	0.0863	1	0	1	A0A4S4D849
Cellular component	GO:0009507	chloroplast	1/4	282/3106	0.3168	0.3721	0	1	1	A0A2U8T4Y0
Cellular component	GO:0009536	plastid	1/4	313/3106	0.3463	0.3721	0	1	1	A0A2U8T4Y0
Cellular component	GO:0043228	non-membrane-bounded organelle	1/4	341/3106	0.3721	0.3721	1	0	1	A0A4S4D849
Cellular component	GO:0043232	intracellular non-membrane-bounded organelle	1/4	341/3106	0.3721	0.3721	1	0	1	A0A4S4D849
Molecular function	GO:0016641	oxidoreductase activity, acting on the CH-NH2 group of donors, oxygen as acceptor	1/4	11/4835	0.0091	0.0672	1	0	1	A0A7J7HEP6
Molecular function	GO:0016984	ribulose-bisphosphate carboxylase activity	1/4	11/4835	0.0091	0.0672	0	1	1	A0A2U8T4Y0
Molecular function	GO:0005507	copper ion binding	1/4	17/4835	0.014	0.0672	1	0	1	A0A7J7HEP6
Molecular function	GO:0046982	protein heterodimerization activity	1/4	18/4835	0.0148	0.0672	1	0	1	A0A4S4D849
Molecular function	GO:0048038	quinone binding	1/4	18/4835	0.0148	0.0672	1	0	1	A0A7J7HEP6
Molecular function	GO:0030527	structural constituent of chromatin	1/4	21/4835	0.0173	0.0672	1	0	1	A0A4S4D849
Molecular function	GO:0016638	oxidoreductase activity, acting on the CH-NH2 group of donors	1/4	22/4835	0.0181	0.0672	1	0	1	A0A7J7HEP6
Molecular function	GO:0004364	glutathione transferase activity	1/4	43/4835	0.0351	0.1038	0	1	1	A0A4S4DFQ8
Molecular function	GO:0046983	protein dimerization activity	1/4	48/4835	0.0391	0.1038	1	0	1	A0A4S4D849
Molecular function	GO:0016831	carboxy-lyase activity	1/4	49/4835	0.0399	0.1038	0	1	1	A0A2U8T4Y0
Molecular function	GO:0004252	serine-type endopeptidase activity	1/4	56/4835	0.0455	0.1076	1	0	1	A0A4S4D849
Molecular function	GO:0016830	carbon-carbon lyase activity	1/4	67/4835	0.0543	0.1119	0	1	1	A0A2U8T4Y0
Molecular function	GO:0000287	magnesium ion binding	1/4	75/4835	0.0606	0.1119	0	1	1	A0A2U8T4Y0
Molecular function	GO:0004497	monooxygenase activity	1/4	80/4835	0.0646	0.1119	0	1	1	A0A2U8T4Y0
Molecular function	GO:0016765	transferase activity, transferring alkyl or aryl (other than methyl) groups	1/4	80/4835	0.0646	0.1119	0	1	1	A0A4S4DFQ8
Molecular function	GO:0008236	serine-type peptidase activity	1/4	99/4835	0.0794	0.1215	1	0	1	A0A4S4D849
Molecular function	GO:0017171	serine hydrolase activity	1/4	99/4835	0.0794	0.1215	1	0	1	A0A4S4D849
Molecular function	GO:0004175	endopeptidase activity	1/4	143/4835	0.1132	0.1635	1	0	1	A0A4S4D849
Molecular function	GO:0016829	lyase activity	1/4	158/4835	0.1245	0.1703	0	1	1	A0A2U8T4Y0
Molecular function	GO:0003677	DNA binding	1/4	193/4835	0.1504	0.1955	1	0	1	A0A4S4D849
Molecular function	GO:0070011	peptidase activity, acting on L-amino acid peptides	1/4	256/4835	0.1956	0.2223	1	0	1	A0A4S4D849
Molecular function	GO:0008233	peptidase activity	1/4	265/4835	0.2019	0.2223	1	0	1	A0A4S4D849
Molecular function	GO:0005198	structural molecule activity	1/4	266/4835	0.2026	0.2223	1	0	1	A0A4S4D849
Molecular function	GO:0005515	protein binding	1/4	271/4835	0.2061	0.2223	1	0	1	A0A4S4D849
Molecular function	GO:0046914	transition metal ion binding	1/4	282/4835	0.2137	0.2223	1	0	1	A0A7J7HEP6
Molecular function	GO:0048037	cofactor binding	1/4	460/4835	0.3297	0.3297	1	0	1	A0A7J7HEP6
