# Supplementary material for: Effect of Shading on Physiological Attributes and Proteomic Analysis of Tea during Low Temperatures
Source: Plants (Basel). 2023 Dec 24;13(1):63. doi: 10.3390/plants13010063 (PMC10780538; doi:10.3390/plants13010063)
Supplement: Supplementary file 1 [file plants-13-00063-s001.zip › Table S9/dCK_vs_dSD60_KEGG_enrichment.xlsx]

## Sheet: Sheet1
ko_ID	KEGG_Pathway	GeneRatio	BgRatio	Pvalue	P.adjust	Up	Down	Count	Proteins	K_ids	Hyperlink
ko00563	Glycosylphosphatidylinositol (GPI)-anchor biosynthesis	2/8	9/3644	0.000150699	0.00180839	0	2	2	A0A7J7GQS1;A0A7J7HX48	K03860+K03860	https:\\www.genome.jp\dbget-bin\www_bget?map00563
ko00591	Linoleic acid metabolism	1/8	12/3644	0.0260678	0.110783	1	0	1	A0A7J7GKR1	K00454	https:\\www.genome.jp\dbget-bin\www_bget?map00591
ko00520	Amino sugar and nucleotide sugar metabolism	2/8	123/3644	0.0276957	0.110783	0	2	2	A0A4S4CXP2;A2T1L9	K20547+K01183	https:\\www.genome.jp\dbget-bin\www_bget?map00520
ko01100	Metabolic pathways	7/8	1998/3644	0.061799	0.185397	2	5	7	A0A4S4CXP2;A0A4S4DFQ8;A0A4S4EBQ7;A0A7J7GKR1;A0A7J7GQS1;A0A7J7HX48;A2T1L9	K20547+K00799+K00895+K00454+K03860+K03860+K01183	https:\\www.genome.jp\dbget-bin\www_bget?map01100
ko00592	alpha-Linolenic acid metabolism	1/8	40/3644	0.084593	0.18669	1	0	1	A0A7J7GKR1	K00454	https:\\www.genome.jp\dbget-bin\www_bget?map00592
ko03008	Ribosome biogenesis in eukaryotes	1/8	60/3644	0.12449	0.18669	1	0	1	A0A7J7I185	K14544	https:\\www.genome.jp\dbget-bin\www_bget?map03008
ko00030	Pentose phosphate pathway	1/8	65/3644	0.134223	0.18669	1	0	1	A0A4S4EBQ7	K00895	https:\\www.genome.jp\dbget-bin\www_bget?map00030
ko04016	MAPK signaling pathway - plant	1/8	67/3644	0.13809	0.18669	0	1	1	A0A4S4CXP2	K20547	https:\\www.genome.jp\dbget-bin\www_bget?map04016
ko00051	Fructose and mannose metabolism	1/8	68/3644	0.140018	0.18669	1	0	1	A0A4S4EBQ7	K00895	https:\\www.genome.jp\dbget-bin\www_bget?map00051
ko00480	Glutathione metabolism	1/8	90/3644	0.181483	0.217779	0	1	1	A0A4S4DFQ8	K00799	https:\\www.genome.jp\dbget-bin\www_bget?map00480
ko00010	Glycolysis / Gluconeogenesis	1/8	147/3644	0.280886	0.306421	1	0	1	A0A4S4EBQ7	K00895	https:\\www.genome.jp\dbget-bin\www_bget?map00010
ko01110	Biosynthesis of secondary metabolites	2/8	1170/3644	0.784377	0.784377	2	0	2	A0A4S4EBQ7;A0A7J7GKR1	K00895+K00454	https:\\www.genome.jp\dbget-bin\www_bget?map01110
						10	11	21
