# Supplementary material for: Effect of Shading on Physiological Attributes and Proteomic Analysis of Tea during Low Temperatures
Source: Plants (Basel). 2023 Dec 24;13(1):63. doi: 10.3390/plants13010063 (PMC10780538; doi:10.3390/plants13010063)
Supplement: Supplementary file 1 [file plants-13-00063-s001.zip › Table S9/nCK_vs_nSD60_KEGG_enrichment.xlsx]

## Sheet: Sheet1
ko_ID	KEGG_Pathway	GeneRatio	BgRatio	Pvalue	P.adjust	Up	Down	Count	Proteins	K_ids	Hyperlink
ko00563	Glycosylphosphatidylinositol (GPI)-anchor biosynthesis	1/6	9/3644	0.0147377	0.176853	1	0	1	A0A7J7GQS1	K03860	https:\\www.genome.jp\dbget-bin\www_bget?map00563
ko00592	alpha-Linolenic acid metabolism	1/6	40/3644	0.0641233	0.189753	1	0	1	A0A4S4ENN3	K18857	https:\\www.genome.jp\dbget-bin\www_bget?map00592
ko00350	Tyrosine metabolism	1/6	41/3644	0.0656814	0.189753	1	0	1	A0A4S4ENN3	K18857	https:\\www.genome.jp\dbget-bin\www_bget?map00350
ko00071	Fatty acid degradation	1/6	51/3644	0.0811435	0.189753	1	0	1	A0A4S4ENN3	K18857	https:\\www.genome.jp\dbget-bin\www_bget?map00071
ko00040	Pentose and glucuronate interconversions	1/6	52/3644	0.0826779	0.189753	0	1	1	A0A7J7HLC6	K01051	https:\\www.genome.jp\dbget-bin\www_bget?map00040
ko03008	Ribosome biogenesis in eukaryotes	1/6	60/3644	0.0948765	0.189753	1	0	1	A0A7J7I185	K14544	https:\\www.genome.jp\dbget-bin\www_bget?map03008
ko00480	Glutathione metabolism	1/6	90/3644	0.139424	0.228547	1	0	1	A0A4S4DFQ8	K00799	https:\\www.genome.jp\dbget-bin\www_bget?map00480
ko01100	Metabolic pathways	5/6	1998/3644	0.161263	0.228547	4	1	5	A0A4S4DFQ8;A0A4S4ENN3;A0A7J7GQS1;A0A7J7HLC6;A2T1L9	K00799+K18857+K03860+K01051+K01183	https:\\www.genome.jp\dbget-bin\www_bget?map01100
ko00520	Amino sugar and nucleotide sugar metabolism	1/6	123/3644	0.186302	0.228547	1	0	1	A2T1L9	K01183	https:\\www.genome.jp\dbget-bin\www_bget?map00520
ko00620	Pyruvate metabolism	1/6	126/3644	0.190456	0.228547	1	0	1	A0A4S4ENN3	K18857	https:\\www.genome.jp\dbget-bin\www_bget?map00620
ko00010	Glycolysis / Gluconeogenesis	1/6	147/3644	0.219041	0.238954	1	0	1	A0A4S4ENN3	K18857	https:\\www.genome.jp\dbget-bin\www_bget?map00010
ko01110	Biosynthesis of secondary metabolites	1/6	1170/3644	0.902258	0.902258	1	0	1	A0A4S4ENN3	K18857	https:\\www.genome.jp\dbget-bin\www_bget?map01110
						14	2	16
