# Supplementary material for: Effect of Shading on Physiological Attributes and Proteomic Analysis of Tea during Low Temperatures
Source: Plants (Basel). 2023 Dec 24;13(1):63. doi: 10.3390/plants13010063 (PMC10780538; doi:10.3390/plants13010063)
Supplement: Supplementary file 1 [file plants-13-00063-s001.zip › Table S9/nSD60_vs_dSD60_KEGG_enrichment.xlsx]

## Sheet: Sheet1
ko_ID	KEGG_Pathway	GeneRatio	BgRatio	Pvalue	P.adjust	Up	Down	Count	Proteins	K_ids	Hyperlink
ko00563	Glycosylphosphatidylinositol (GPI)-anchor biosynthesis	1/5	9/3644	0.0122949	0.110069	0	1	1	A0A7J7GQS1	K03860	https:\\www.genome.jp\dbget-bin\www_bget?map00563
ko00950	Isoquinoline alkaloid biosynthesis	1/5	21/3644	0.0284998	0.110069	1	0	1	A0A7J7HEP6	K00276	https:\\www.genome.jp\dbget-bin\www_bget?map00950
ko00960	Tropane, piperidine and pyridine alkaloid biosynthesis	1/5	27/3644	0.036522	0.110069	1	0	1	A0A7J7HEP6	K00276	https:\\www.genome.jp\dbget-bin\www_bget?map00960
ko00410	beta-Alanine metabolism	1/5	36/3644	0.0484559	0.110069	1	0	1	A0A7J7HEP6	K00276	https:\\www.genome.jp\dbget-bin\www_bget?map00410
ko01100	Metabolic pathways	5/5	1998/3644	0.0494427	0.110069	1	4	5	A0A2U8T4Y0;A0A4S4DFQ8;A0A7J7GQS1;A0A7J7HEP6;A2T1L9	K01601+K00799+K03860+K00276+K01183	https:\\www.genome.jp\dbget-bin\www_bget?map01100
ko00360	Phenylalanine metabolism	1/5	37/3644	0.0497746	0.110069	1	0	1	A0A7J7HEP6	K00276	https:\\www.genome.jp\dbget-bin\www_bget?map00360
ko00350	Tyrosine metabolism	1/5	41/3644	0.0550346	0.110069	1	0	1	A0A7J7HEP6	K00276	https:\\www.genome.jp\dbget-bin\www_bget?map00350
ko00260	Glycine, serine and threonine metabolism	1/5	68/3644	0.0899337	0.157384	1	0	1	A0A7J7HEP6	K00276	https:\\www.genome.jp\dbget-bin\www_bget?map00260
ko00710	Carbon fixation in photosynthetic organisms	1/5	85/3644	0.111373	0.164641	0	1	1	A0A2U8T4Y0	K01601	https:\\www.genome.jp\dbget-bin\www_bget?map00710
ko00480	Glutathione metabolism	1/5	90/3644	0.117601	0.164641	0	1	1	A0A4S4DFQ8	K00799	https:\\www.genome.jp\dbget-bin\www_bget?map00480
ko00630	Glyoxylate and dicarboxylate metabolism	1/5	100/3644	0.129952	0.165394	0	1	1	A0A2U8T4Y0	K01601	https:\\www.genome.jp\dbget-bin\www_bget?map00630
ko00520	Amino sugar and nucleotide sugar metabolism	1/5	123/3644	0.157836	0.184142	0	1	1	A2T1L9	K01183	https:\\www.genome.jp\dbget-bin\www_bget?map00520
ko01200	Carbon metabolism	1/5	295/3644	0.344491	0.37099	0	1	1	A0A2U8T4Y0	K01601	https:\\www.genome.jp\dbget-bin\www_bget?map01200
ko01110	Biosynthesis of secondary metabolites	2/5	1170/3644	0.514746	0.514746	1	1	2	A0A2U8T4Y0;A0A7J7HEP6	K01601+K00276	https:\\www.genome.jp\dbget-bin\www_bget?map01110
						8	11	19
